# Supplementary material for: Bis[S-octyl 3-(2-methyl­propyl­idene)di­thio­carb­az­ato-κ2 N 3,S]nickel(II)
Source: IUCrdata. 2024 Mar 6;9(Pt 3):x240186. doi: 10.1107/S241431462400186X (PMC10993564; doi:10.1107/S241431462400186X)
Supplement: Supplementary file 1 [file x-09-x240186-sup1.cif]

##############################################################################
#                                                                            #
# This CIF contains the data for a data article accepted for                 #
# publication in IUCrData. It conforms to the requirements of                #
# Notes for Authors for IUCrData, and has been                               #
# peer reviewed under the auspices of IUCrData.                              #
#                                                                            #
# Full details of the Crystallographic Information File format               #
# are given in the paper "The Crystallographic Information File (CIF):       #
# a New Standard Archive File for Crystallography" by S. R. Hall, F. H.      #
# Allen and I. D. Brown [Acta Cryst. (1991), A47, 655-685].                  #
#                                                                            #
# The current version of the core CIF dictionary is obtainable from          #
# ftp://ftp.iucr.org/pub/cif_core.dic.                                       #
#                                                                            #
# Software is freely available for graphical display of the structure(s)     #
# in this CIF. For information consult the CIF software page                 #
# http://www.iucr.org/resources/cif/software.                                #
#                                                                            #
# This file may be used for bona fide research purposes within the           #
# scientific community so long as proper attribution is given to the data    # 
# article from which it was obtained.                                        #
#                                                                            #
##############################################################################
data_global
_audit_creation_method     'by CrystalStructure 4.3'
_journal_date_recd_electronic     2024-01-30
_journal_date_accepted     2024-02-26
_journal_name_full     'IUCrData'
_journal_year     2024
_journal_volume     9
_journal_issue      3
_journal_page_first     0
_journal_page_last     0
_journal_paper_category     HM
_journal_paper_doi     10.1107/S241431462400186X
_journal_coeditor_code     WM4208
_publ_contact_author_name     'Md. Belayet Hossain Howlader'
_publ_contact_author_address
; Department of Chemistry
  Rajshahi University
  Rajshahi-6205
  Bangladesh
;
_publ_contact_author_email     'mbhhowlader@yahoo.com'
_publ_contact_author_fax     '+88-0721-750064'
_publ_contact_author_phone     '+88-0721-760035'
_publ_section_title
;\
Bis[<i>S</i>-octyl 3-(2-methylpropylidene)dithiocarbazato-\k^2^<i>N</i>^3^,\
<i>S</i>]nickel(II)
;
_publ_section_title_footnote     .
loop_
    _publ_author_name
    _publ_author_address
    'Sultana Shakila Khan'
;
Department of Chemistry, Rajshahi University, Rajshahi-6205, Bangladesh
;
    'Md. Belayet Hossain Howlader'
;
Department of Chemistry, Rajshahi University, Rajshahi-6205, Bangladesh
;
    'Md. Chanmiya Sheikh'
;
Department of Applied Science, Faculty of Science,
Okayama University of Science, Japan
;
    'Ryuta Miyatake'
;
Center for Environmental Conservation and Research Safety,
University of Toyama, 3190 Gofuku, Toyama, 930-8555, Japan
;
    'Ennio Zangrando'
;
Department of Chemical and Pharmaceutical Sciences, University of Trieste,
 Italy
;
_publ_section_synopsis
;
The bis-chelated mononuclear nickel(II) complex shows inversion symmetry, with
the dithiocarbazato ligand in the usual <i>trans</i> configuration and the
central metal cation in a square-planar coordination environment.
;
data_I
_audit_creation_method     'SHELXL-2019/2'
_chemical_name_systematic
;\
Bis[<i>S</i>-octyl 3-(2-methylpropylidene)dithiocarbazato-\
\k^2^<i>N</i>^3^,<i>S</i>]nickel(II)
;
_chemical_name_common     ?
_chemical_formula_moiety     'C26 H50 N4 Ni S4'
_chemical_formula_sum     'C26 H50 N4 Ni S4'
_chemical_formula_iupac     '[Ni (C13 H25 N2 S2)2]'
_chemical_formula_weight     605.65
_chemical_melting_point     ?
_space_group_crystal_system     monoclinic
_space_group_name_H-M_alt     'P 21/c'
_space_group_name_Hall     '-P 2ybc'
loop_
    _space_group_symop_operation_xyz
    'x, y, z'
    '-x, y+1/2, -z+1/2'
    '-x, -y, -z'
    'x, -y-1/2, z-1/2'
_cell_length_a     11.5962(4)
_cell_length_b     18.4606(5)
_cell_length_c     7.8973(2)
_cell_angle_alpha     90
_cell_angle_beta     106.532(7)
_cell_angle_gamma     90
_cell_volume     1620.71(10)
_cell_formula_units_Z     2
_cell_measurement_reflns_used     11425
_cell_measurement_theta_min     1.83
_cell_measurement_theta_max     27.46
_cell_measurement_temperature     173(2)
_exptl_crystal_description     platelet
_exptl_crystal_colour     green
_exptl_crystal_size_max     0.180
_exptl_crystal_size_mid     0.060
_exptl_crystal_size_min     0.020
_exptl_crystal_density_diffrn     1.241
_exptl_crystal_density_meas     ?
_exptl_crystal_density_method     ?
_exptl_crystal_F_000     652
_exptl_absorpt_coefficient_mu     0.877
_exptl_absorpt_correction_type     multi-scan
_exptl_absorpt_process_details
;
(ABSCOR; Rigaku, 1995)
;
_exptl_absorpt_correction_T_min     0.781
_exptl_absorpt_correction_T_max     0.983
_diffrn_ambient_temperature     173(2)
_diffrn_source     ?
_diffrn_radiation_type     MoK\a
_diffrn_radiation_wavelength     0.71075
_diffrn_measurement_device_type     'Rigaku R-AXIS RAPID'
_diffrn_measurement_method     \w
_diffrn_detector_area_resol_mean     10.000
_diffrn_reflns_number     15550
_diffrn_reflns_av_R_equivalents     0.0485
_diffrn_reflns_av_unetI/netI     0.0404
_diffrn_reflns_theta_min     2.206
_diffrn_reflns_theta_max     27.463
_diffrn_reflns_theta_full     25.242
_diffrn_measured_fraction_theta_max     0.998
_diffrn_measured_fraction_theta_full     0.999
_diffrn_reflns_limit_h_min     -15
_diffrn_reflns_limit_h_max     15
_diffrn_reflns_limit_k_min     -23
_diffrn_reflns_limit_k_max     23
_diffrn_reflns_limit_l_min     -10
_diffrn_reflns_limit_l_max     9
_refine_special_details     ?
_reflns_number_total     3702
_reflns_number_gt     2920
_reflns_threshold_expression     'I > 2\s(I)'
_refine_ls_structure_factor_coef     Fsqd
_refine_ls_matrix_type     full
_refine_ls_R_factor_all     0.0549
_refine_ls_R_factor_gt     0.0359
_refine_ls_wR_factor_gt     0.0672
_refine_ls_wR_factor_ref     0.0723
_refine_ls_goodness_of_fit_ref     1.041
_refine_ls_restrained_S_all     1.041
_refine_ls_number_reflns     3702
_refine_ls_number_parameters     163
_refine_ls_number_restraints     0
_refine_ls_hydrogen_treatment     constr
_refine_ls_weighting_scheme     calc
_refine_ls_weighting_details
              'w=1/[\s^2^(Fo^2^)+(0.0305P)^2^+0.4396P] where P=(Fo^2^+2Fc^2^)/3'
_atom_sites_solution_hydrogens     geom
_atom_sites_solution_primary     ?
_atom_sites_solution_secondary     ?
_refine_ls_shift/su_max     0.001
_refine_ls_shift/su_mean     0.000
_refine_diff_density_max     0.372
_refine_diff_density_min     -0.207
_refine_ls_extinction_method     none
_refine_ls_extinction_coef     .
loop_
    _atom_type_symbol
    _atom_type_description
    _atom_type_scat_dispersion_real
    _atom_type_scat_dispersion_imag
    _atom_type_scat_source
    'C' 'C' 0.0033 0.0016
                         'International Tables Vol C Tables 4.2.6.8 and 6.1.1.4'
    'H' 'H' 0.0000 0.0000
                         'International Tables Vol C Tables 4.2.6.8 and 6.1.1.4'
    'N' 'N' 0.0061 0.0033
                         'International Tables Vol C Tables 4.2.6.8 and 6.1.1.4'
    'Ni' 'Ni' 0.3393 1.1124
                         'International Tables Vol C Tables 4.2.6.8 and 6.1.1.4'
    'S' 'S' 0.1246 0.1234
                         'International Tables Vol C Tables 4.2.6.8 and 6.1.1.4'
_computing_data_collection
;
RAPID-AUTO (Rigaku, 2018)
;
_computing_cell_refinement
;
RAPID-AUTO (Rigaku, 2018)
;
_computing_data_reduction
;
RAPID-AUTO (Rigaku, 2018)
;
_computing_structure_solution
;
<i>SHELXT</i> (Sheldrick, 2015a)
;
_computing_structure_refinement
;
SHELXL (Sheldrick, 2015b)
;
_computing_molecular_graphics
;
DIAMOND (Brandenburg, 1999)
;
_computing_publication_material
;
WinGX (Farrugia, 2012)
;
loop_
    _atom_site_type_symbol
    _atom_site_label
    _atom_site_fract_x
    _atom_site_fract_y
    _atom_site_fract_z
    _atom_site_U_iso_or_equiv
    _atom_site_adp_type
    _atom_site_calc_flag
    _atom_site_occupancy
    _atom_site_disorder_assembly
    _atom_site_disorder_group
    Ni Ni1 0.500000 0.500000 0.500000 0.02167(9) Uani d 1 . .
    S S1 0.60829(5) 0.43196(2) 0.71132(6) 0.02979(12) Uani d 1 . .
    S S2 0.72948(5) 0.47341(3) 1.07771(6) 0.02978(12) Uani d 1 . .
    N N1 0.50276(14) 0.56970(8) 0.68145(18) 0.0234(3) Uani d 1 . .
    N N2 0.58197(14) 0.56067(8) 0.85404(18) 0.0256(3) Uani d 1 . .
    C C1 0.3208(2) 0.71961(11) 0.7769(3) 0.0404(5) Uani d 1 . .
    H H1A 0.324068 0.754490 0.871744 0.049 Uiso calc 1 . .
    H H1B 0.258003 0.683641 0.773519 0.049 Uiso calc 1 . .
    H H1C 0.302375 0.745114 0.663553 0.049 Uiso calc 1 . .
    C C2 0.5430(2) 0.73600(11) 0.8188(3) 0.0428(5) Uani d 1 . .
    H H2A 0.526392 0.761787 0.705932 0.051 Uiso calc 1 . .
    H H2B 0.619737 0.710216 0.841194 0.051 Uiso calc 1 . .
    H H2C 0.547434 0.770833 0.914072 0.051 Uiso calc 1 . .
    C C3 0.44208(19) 0.68158(10) 0.8112(2) 0.0313(5) Uani d 1 . .
    H H3 0.459840 0.655777 0.927134 0.038 Uiso calc 1 . .
    C C4 0.43794(19) 0.62718(10) 0.6691(2) 0.0296(4) Uani d 1 . .
    H H4 0.381339 0.636002 0.557753 0.035 Uiso calc 1 . .
    C C5 0.63166(16) 0.49751(10) 0.8740(2) 0.0236(4) Uani d 1 . .
    C C6 0.71997(18) 0.54982(10) 1.2175(2) 0.0284(4) Uani d 1 . .
    H H6A 0.746134 0.594707 1.170536 0.034 Uiso calc 1 . .
    H H6B 0.636015 0.556435 1.221253 0.034 Uiso calc 1 . .
    C C7 0.80161(19) 0.53402(11) 1.4016(2) 0.0318(4) Uani d 1 . .
    H H7A 0.774890 0.488545 1.445197 0.038 Uiso calc 1 . .
    H H7B 0.884609 0.526391 1.394499 0.038 Uiso calc 1 . .
    C C8 0.80273(18) 0.59419(11) 1.5335(2) 0.0318(4) Uani d 1 . .
    H H8A 0.720371 0.600857 1.544146 0.038 Uiso calc 1 . .
    H H8B 0.827396 0.640071 1.488945 0.038 Uiso calc 1 . .
    C C9 0.88802(19) 0.57782(12) 1.7150(2) 0.0348(5) Uani d 1 . .
    H H9A 0.864291 0.531126 1.756945 0.042 Uiso calc 1 . .
    H H9B 0.970303 0.571941 1.703476 0.042 Uiso calc 1 . .
    C C10 0.8907(2) 0.63547(11) 1.8535(2) 0.0351(5) Uani d 1 . .
    H H10A 0.809207 0.640256 1.868614 0.042 Uiso calc 1 . .
    H H10B 0.912217 0.682544 1.810629 0.042 Uiso calc 1 . .
    C C11 0.97951(19) 0.61888(12) 2.0320(2) 0.0349(5) Uani d 1 . .
    H H11A 0.956543 0.572383 2.075870 0.042 Uiso calc 1 . .
    H H11B 1.060468 0.612554 2.015773 0.042 Uiso calc 1 . .
    C C12 0.9864(2) 0.67654(12) 2.1710(3) 0.0391(5) Uani d 1 . .
    H H12A 0.905293 0.683647 2.185985 0.047 Uiso calc 1 . .
    H H12B 1.011361 0.722853 2.128801 0.047 Uiso calc 1 . .
    C C13 1.0734(2) 0.65819(14) 2.3487(3) 0.0470(6) Uani d 1 . .
    H H13A 1.153265 0.648814 2.334234 0.056 Uiso calc 1 . .
    H H13B 1.045122 0.614956 2.396874 0.056 Uiso calc 1 . .
    H H13C 1.078151 0.698927 2.429976 0.056 Uiso calc 1 . .
loop_
    _atom_site_aniso_label
    _atom_site_aniso_U_11
    _atom_site_aniso_U_22
    _atom_site_aniso_U_33
    _atom_site_aniso_U_12
    _atom_site_aniso_U_13
    _atom_site_aniso_U_23
    Ni1 0.02940(18) 0.01765(16) 0.01852(16) 0.00189(14) 0.00771(13) -0.00255(13)
    S1 0.0423(3) 0.0221(2) 0.0226(2) 0.0069(2) 0.0055(2) -0.00327(19)
    S2 0.0348(3) 0.0295(2) 0.0225(2) 0.0061(2) 0.0041(2) -0.0013(2)
    N1 0.0317(9) 0.0195(7) 0.0187(7) 0.0016(6) 0.0066(6) -0.0007(6)
    N2 0.0314(9) 0.0245(8) 0.0193(7) 0.0011(6) 0.0050(6) -0.0028(6)
    C1 0.0578(15) 0.0326(11) 0.0314(11) 0.0130(10) 0.0134(10) -0.0055(9)
    C2 0.0600(15) 0.0315(11) 0.0382(11) 0.0013(10) 0.0159(11) -0.0078(9)
    C3 0.0490(13) 0.0223(9) 0.0220(9) 0.0080(9) 0.0091(9) -0.0031(8)
    C4 0.0434(12) 0.0243(9) 0.0203(9) 0.0065(8) 0.0080(8) 0.0005(8)
    C5 0.0276(9) 0.0232(8) 0.0209(8) -0.0011(8) 0.0082(7) -0.0016(8)
    C6 0.0313(11) 0.0297(10) 0.0244(9) 0.0006(8) 0.0083(8) -0.0027(8)
    C7 0.0351(11) 0.0349(11) 0.0234(9) 0.0026(9) 0.0051(8) -0.0035(9)
    C8 0.0354(11) 0.0355(10) 0.0236(9) -0.0011(9) 0.0069(8) -0.0033(9)
    C9 0.0363(11) 0.0414(12) 0.0245(9) 0.0019(9) 0.0053(8) -0.0037(9)
    C10 0.0434(13) 0.0330(11) 0.0278(10) -0.0023(9) 0.0082(9) -0.0041(9)
    C11 0.0360(12) 0.0395(11) 0.0281(10) -0.0012(9) 0.0073(9) -0.0083(9)
    C12 0.0469(13) 0.0388(12) 0.0314(10) -0.0079(10) 0.0110(9) -0.0087(9)
    C13 0.0447(14) 0.0614(15) 0.0323(11) -0.0070(11) 0.0069(10) -0.0129(11)
_geom_special_details
;
 All esds (except the esd in the dihedral angle between two l.s. planes)
 are estimated using the full covariance matrix.  The cell esds are taken
 into account individually in the estimation of esds in distances, angles
 and torsion angles; correlations between esds in cell parameters are only
 used when they are defined by crystal symmetry.  An approximate (isotropic)
 treatment of cell esds is used for estimating esds involving l.s. planes.
;
loop_
    _geom_bond_atom_site_label_1
    _geom_bond_atom_site_label_2
    _geom_bond_site_symmetry_2
    _geom_bond_distance
    _geom_bond_publ_flag
    Ni1 N1 . 1.9193(14) ?
    Ni1 N1 3_666 1.9193(14) ?
    Ni1 S1 3_666 2.1788(5) ?
    Ni1 S1 . 2.1788(5) ?
    S1 C5 . 1.7295(18) ?
    S2 C5 . 1.7416(18) ?
    S2 C6 . 1.8138(19) ?
    N1 C4 . 1.288(2) ?
    N1 N2 . 1.420(2) ?
    N2 C5 . 1.290(2) ?
    C1 C3 . 1.526(3) ?
    C1 H1A . 0.9800 ?
    C1 H1B . 0.9800 ?
    C1 H1C . 0.9800 ?
    C2 C3 . 1.530(3) ?
    C2 H2A . 0.9800 ?
    C2 H2B . 0.9800 ?
    C2 H2C . 0.9800 ?
    C3 C4 . 1.496(2) ?
    C3 H3 . 1.0000 ?
    C4 H4 . 0.9500 ?
    C6 C7 . 1.521(2) ?
    C6 H6A . 0.9900 ?
    C6 H6B . 0.9900 ?
    C7 C8 . 1.520(3) ?
    C7 H7A . 0.9900 ?
    C7 H7B . 0.9900 ?
    C8 C9 . 1.522(3) ?
    C8 H8A . 0.9900 ?
    C8 H8B . 0.9900 ?
    C9 C10 . 1.520(3) ?
    C9 H9A . 0.9900 ?
    C9 H9B . 0.9900 ?
    C10 C11 . 1.521(3) ?
    C10 H10A . 0.9900 ?
    C10 H10B . 0.9900 ?
    C11 C12 . 1.514(3) ?
    C11 H11A . 0.9900 ?
    C11 H11B . 0.9900 ?
    C12 C13 . 1.516(3) ?
    C12 H12A . 0.9900 ?
    C12 H12B . 0.9900 ?
    C13 H13A . 0.9800 ?
    C13 H13B . 0.9800 ?
    C13 H13C . 0.9800 ?
loop_
    _geom_angle_atom_site_label_1
    _geom_angle_atom_site_label_2
    _geom_angle_atom_site_label_3
    _geom_angle_site_symmetry_1
    _geom_angle_site_symmetry_3
    _geom_angle
    _geom_angle_publ_flag
    N1 Ni1 N1 . 3_666 180.0 ?
    N1 Ni1 S1 . 3_666 93.95(4) ?
    N1 Ni1 S1 3_666 3_666 86.05(4) ?
    N1 Ni1 S1 . . 86.05(4) ?
    N1 Ni1 S1 3_666 . 93.95(4) ?
    S1 Ni1 S1 3_666 . 180.00(2) ?
    C5 S1 Ni1 . . 95.74(6) ?
    C5 S2 C6 . . 103.11(8) ?
    C4 N1 N2 . . 111.92(14) ?
    C4 N1 Ni1 . . 127.63(13) ?
    N2 N1 Ni1 . . 120.45(11) ?
    C5 N2 N1 . . 111.59(14) ?
    C3 C1 H1A . . 109.5 ?
    C3 C1 H1B . . 109.5 ?
    H1A C1 H1B . . 109.5 ?
    C3 C1 H1C . . 109.5 ?
    H1A C1 H1C . . 109.5 ?
    H1B C1 H1C . . 109.5 ?
    C3 C2 H2A . . 109.5 ?
    C3 C2 H2B . . 109.5 ?
    H2A C2 H2B . . 109.5 ?
    C3 C2 H2C . . 109.5 ?
    H2A C2 H2C . . 109.5 ?
    H2B C2 H2C . . 109.5 ?
    C4 C3 C1 . . 110.15(16) ?
    C4 C3 C2 . . 109.32(17) ?
    C1 C3 C2 . . 111.16(17) ?
    C4 C3 H3 . . 108.7 ?
    C1 C3 H3 . . 108.7 ?
    C2 C3 H3 . . 108.7 ?
    N1 C4 C3 . . 127.07(17) ?
    N1 C4 H4 . . 116.5 ?
    C3 C4 H4 . . 116.5 ?
    N2 C5 S1 . . 124.84(14) ?
    N2 C5 S2 . . 119.66(13) ?
    S1 C5 S2 . . 115.50(10) ?
    C7 C6 S2 . . 107.68(13) ?
    C7 C6 H6A . . 110.2 ?
    S2 C6 H6A . . 110.2 ?
    C7 C6 H6B . . 110.2 ?
    S2 C6 H6B . . 110.2 ?
    H6A C6 H6B . . 108.5 ?
    C8 C7 C6 . . 113.37(16) ?
    C8 C7 H7A . . 108.9 ?
    C6 C7 H7A . . 108.9 ?
    C8 C7 H7B . . 108.9 ?
    C6 C7 H7B . . 108.9 ?
    H7A C7 H7B . . 107.7 ?
    C7 C8 C9 . . 112.13(16) ?
    C7 C8 H8A . . 109.2 ?
    C9 C8 H8A . . 109.2 ?
    C7 C8 H8B . . 109.2 ?
    C9 C8 H8B . . 109.2 ?
    H8A C8 H8B . . 107.9 ?
    C10 C9 C8 . . 114.43(17) ?
    C10 C9 H9A . . 108.7 ?
    C8 C9 H9A . . 108.7 ?
    C10 C9 H9B . . 108.7 ?
    C8 C9 H9B . . 108.7 ?
    H9A C9 H9B . . 107.6 ?
    C9 C10 C11 . . 113.32(17) ?
    C9 C10 H10A . . 108.9 ?
    C11 C10 H10A . . 108.9 ?
    C9 C10 H10B . . 108.9 ?
    C11 C10 H10B . . 108.9 ?
    H10A C10 H10B . . 107.7 ?
    C12 C11 C10 . . 114.35(17) ?
    C12 C11 H11A . . 108.7 ?
    C10 C11 H11A . . 108.7 ?
    C12 C11 H11B . . 108.7 ?
    C10 C11 H11B . . 108.7 ?
    H11A C11 H11B . . 107.6 ?
    C11 C12 C13 . . 113.45(18) ?
    C11 C12 H12A . . 108.9 ?
    C13 C12 H12A . . 108.9 ?
    C11 C12 H12B . . 108.9 ?
    C13 C12 H12B . . 108.9 ?
    H12A C12 H12B . . 107.7 ?
    C12 C13 H13A . . 109.5 ?
    C12 C13 H13B . . 109.5 ?
    H13A C13 H13B . . 109.5 ?
    C12 C13 H13C . . 109.5 ?
    H13A C13 H13C . . 109.5 ?
    H13B C13 H13C . . 109.5 ?
loop_
    _geom_torsion_atom_site_label_1
    _geom_torsion_atom_site_label_2
    _geom_torsion_atom_site_label_3
    _geom_torsion_atom_site_label_4
    _geom_torsion_site_symmetry_1
    _geom_torsion_site_symmetry_2
    _geom_torsion_site_symmetry_3
    _geom_torsion_site_symmetry_4
    _geom_torsion
    _geom_torsion_publ_flag
    C4 N1 N2 C5 . . . . 169.13(17) ?
    Ni1 N1 N2 C5 . . . . -10.2(2) ?
    N2 N1 C4 C3 . . . . 1.5(3) ?
    Ni1 N1 C4 C3 . . . . -179.19(15) ?
    C1 C3 C4 N1 . . . . -154.1(2) ?
    C2 C3 C4 N1 . . . . 83.5(2) ?
    N1 N2 C5 S1 . . . . 1.2(2) ?
    N1 N2 C5 S2 . . . . -178.29(12) ?
    Ni1 S1 C5 N2 . . . . 6.18(17) ?
    Ni1 S1 C5 S2 . . . . -174.28(9) ?
    C6 S2 C5 N2 . . . . 5.12(18) ?
    C6 S2 C5 S1 . . . . -174.45(11) ?
    C5 S2 C6 C7 . . . . 179.27(14) ?
    S2 C6 C7 C8 . . . . 179.81(15) ?
    C6 C7 C8 C9 . . . . -178.30(18) ?
    C7 C8 C9 C10 . . . . -178.72(18) ?
    C8 C9 C10 C11 . . . . -178.20(19) ?
    C9 C10 C11 C12 . . . . 178.39(19) ?
    C10 C11 C12 C13 . . . . 178.8(2) ?
_shelx_space_group_comment
;
The symmetry employed for this shelxl refinement is uniquely defined
by the following loop, which should always be used as a source of
symmetry information in preference to the above space-group names.
They are only intended as comments.
;
_shelx_estimated_absorpt_T_min     0.858
_shelx_estimated_absorpt_T_max     0.983
_shelx_hkl_file
;
   0   0  -1    1.24    0.75
   0   0   1   -0.17    0.76
   0   0  -2  469.52    6.58
   0   0  -2  467.70    7.13
   0   0  -3    0.49    1.56
   0   0  -3    0.63    1.35
   0   0  -4   56.12    2.80
   0   0  -4   50.24    3.42
   0   0  -5    2.01    1.34
   0   0  -5    1.59    3.28
   0   0  -5    2.13    2.67
   0   0  -6  163.83    3.63
   0   0  -6  170.06    4.10
   0   0  -6  151.83    5.05
   0   0  -7   -1.92    2.40
   0   0  -7    0.90    2.90
   0   0  -7   -1.00    3.30
   0   0  -8   16.95    4.03
   0   0  -8   12.68    2.40
   0   0  -8   10.73    4.28
   0   0  -9   -0.68    3.02
   0   0  -9    0.89    3.70
   0   0  -9    1.63    4.54
   0   1  -1   38.24    1.36
   0   1  -1   38.82    0.52
   0   1   1   36.86    0.79
   0  -1  -1   37.24    0.86
   0  -1  -1   37.53    0.75
   0   1  -2  322.57    5.47
   0   1   2  314.34    4.70
   0   1  -2  328.04    3.93
   0  -1  -2  322.37    4.97
   0  -1  -2  324.35    4.47
   0   1  -3  140.93    3.29
   0   1  -3  140.88    2.81
   0   1  -3  136.23    1.97
   0  -1  -3  142.77    3.59
   0  -1  -3  136.77    2.33
   0   1  -4   63.97    2.79
   0   1  -4   65.82    1.85
   0   1  -4   66.14    1.95
   0  -1  -4   60.42    1.79
   0  -1  -4   64.61    2.31
   0   1  -5  967.65   17.86
   0   1  -5  989.44   19.36
   0   1  -5  992.75   23.17
   0  -1  -5  958.17   19.07
   0  -1  -5  983.47   22.81
   0  -1  -5  987.09   21.89
   0   1  -6    1.62    2.30
   0   1  -6    3.49    2.96
   0   1  -6   -0.93    2.76
   0  -1  -6    0.89    2.14
   0  -1  -6    2.63    1.82
   0  -1  -6   -1.57    2.50
   0   1  -7   21.98    3.96
   0   1  -7   25.97    3.51
   0   1  -7   19.82    1.93
   0  -1  -7   24.80    3.39
   0  -1  -7   24.63    3.41
   0  -1  -7   24.16    2.86
   0   1  -8   26.96    4.51
   0   1  -8   20.33    2.78
   0   1  -8   22.58    3.37
   0  -1  -8   26.65    2.68
   0  -1  -8   24.46    4.90
   0  -1  -8   23.43    3.99
   0   1  -9   82.76    5.47
   0   1  -9  112.58    6.92
   0  -1  -9   88.21    4.22
   0  -1  -9  104.15    8.83
   0  -1  -9   98.40    5.03
   0   2   0 5306.11  174.49
   0  -2   0 3742.75  126.65
   0   2   1  112.03    2.65
   0   2  -1  109.17    1.01
   0   2  -1  109.46    2.27
   0  -2  -1  105.09    1.86
   0  -2  -1  110.77    1.23
   0   2  -2  770.05   10.08
   0   2  -2  752.20   13.67
   0   2   2  750.24   11.14
   0  -2  -2  761.40   12.00
   0  -2  -2  751.79   10.98
   0   2  -3   66.38    1.26
   0   2  -3   67.16    1.49
   0   2  -3   63.64    4.20
   0  -2  -3   68.43    1.77
   0  -2  -3   64.00    2.38
   0   2  -4  109.79    2.51
   0   2  -4  101.85    2.16
   0   2  -4  113.82    5.20
   0  -2  -4  105.11    2.32
   0  -2  -4  108.16    2.68
   0   2  -5   31.80    1.54
   0   2  -5   39.24    4.58
   0   2  -5   29.85    1.34
   0  -2  -5   33.59    1.98
   0  -2  -5   31.94    2.24
   0   2  -6   11.49    1.36
   0   2  -6    8.77    1.60
   0   2  -6   15.27    5.13
   0  -2  -6   10.24    2.05
   0  -2  -6    4.39    2.61
   0  -2  -6   12.68    3.71
   0   2  -7   13.47    3.97
   0   2  -7    8.82    1.92
   0   2  -7    9.73    2.47
   0  -2  -7    6.66    4.59
   0  -2  -7   13.70    2.98
   0  -2  -7    8.44    2.26
   0   2  -8   12.90    3.44
   0   2  -8   13.53    1.94
   0   2  -8   18.85    4.66
   0  -2  -8   17.18    3.56
   0  -2  -8   16.79    3.57
   0  -2  -8   15.45    4.19
   0   2  -9    5.51    4.98
   0  -2  -9    1.81    4.09
   0  -2  -9   -2.43    2.94
   0  -2  -9    7.05    3.68
   0   3   0    0.60    0.79
   0  -3   0    0.73    0.88
   0   3  -1  138.02    1.63
   0   3  -1  132.07    2.81
   0   3   1  134.91    2.43
   0  -3  -1  131.81    2.35
   0  -3   1  136.36    1.33
   0   3  -2    6.95    2.19
   0   3   2   12.61    1.22
   0   3  -2   12.34    0.48
   0  -3  -2   12.47    1.10
   0  -3  -2   11.09    1.47
   0   3  -3   61.61    1.19
   0   3  -3   63.64    2.92
   0  -3  -3   57.10    1.86
   0  -3  -3   62.22    2.04
   0   3  -4   29.17    2.90
   0   3  -4   29.98    0.98
   0   3  -4   28.37    1.20
   0  -3  -4   33.52    2.30
   0  -3  -4   31.49    2.59
   0   3  -5  704.73   11.38
   0   3  -5  730.97   11.98
   0   3  -5  688.55   16.58
   0  -3  -5  686.32   13.64
   0  -3  -5  721.53   13.98
   0   3  -6   47.60    2.48
   0   3  -6   44.99    3.98
   0   3  -6   40.35    2.18
   0  -3  -6   44.53    2.66
   0  -3  -6   45.20    4.01
   0  -3  -6   47.48    3.19
   0   3  -7   72.81    2.08
   0   3  -7   75.48    3.28
   0   3  -7   78.38    5.33
   0  -3  -7   76.18    3.35
   0  -3  -7   78.58    6.13
   0  -3  -7   77.01    3.84
   0   3  -8   49.82    5.62
   0  -3  -8   48.94    4.22
   0  -3  -8   53.14    5.07
   0  -3  -8   51.67    3.93
   0   3  -9   52.38    6.54
   0  -3  -9   57.12    7.35
   0  -3  -9   53.86    4.88
   0  -3  -9   46.75    5.97
   0   4   0  441.31    5.89
   0  -4   0  442.50    6.87
   0   4  -1   77.19    1.76
   0   4   1   72.93    2.21
   0  -4  -1   80.02    2.23
   0  -4   1   76.43    1.28
   0   4   2  293.49    3.41
   0   4  -2  300.09    5.86
   0   4  -2  296.47    2.85
   0  -4  -2  286.48    4.83
   0   4  -3  590.19    6.70
   0   4  -3  575.00   11.92
   0  -4  -3  555.70    9.92
   0  -4  -3  587.63    8.19
   0   4  -4   39.26    1.06
   0   4  -4   36.44    0.94
   0   4  -4   35.12    3.09
   0  -4  -4   39.46    1.50
   0  -4  -4   35.20    2.09
   0   4  -5   43.65    1.44
   0   4  -5   35.95    3.66
   0  -4  -5   39.05    2.00
   0  -4  -5   46.26    3.61
   0   4  -6   24.54    1.53
   0   4  -6   25.46    1.73
   0   4  -6   29.53    4.12
   0  -4  -6   23.44    2.63
   0  -4  -6   28.06    3.58
   0  -4  -6   23.52    3.22
   0   4  -7    4.88    1.67
   0   4  -7   14.39    4.33
   0   4  -7    5.51    1.83
   0  -4  -7    5.58    3.36
   0  -4  -7    9.22    2.53
   0  -4  -7    8.76    2.63
   0   4  -8   31.91    5.62
   0  -4  -8   32.21    3.60
   0  -4  -8   32.87    6.50
   0  -4  -8   34.12    4.95
   0   4  -9   11.63    5.72
   0  -4  -9    4.26    4.42
   0  -4  -9    6.24    3.75
   0  -4  -9   12.16    5.43
   0   5   0   16.63    2.36
   0  -5   0    9.74    1.48
   0   5  -1   26.53    1.01
   0   5   1   23.58    1.78
   0  -5   1   24.63    1.04
   0  -5  -1   27.34    1.88
   0   5   2  287.64    2.93
   0   5   2  292.03    5.26
   0   5  -2  293.96    5.97
   0   5  -2  286.21    3.10
   0  -5  -2  294.23    5.35
   0  -5   2  300.79    3.09
   0   5  -3 1391.25   35.16
   0   5  -3 1451.30   22.74
   0  -5  -3 1406.46   32.91
   0  -5  -3 1508.11   28.49
   0   5  -4   40.53    3.33
   0   5  -4   41.06    0.67
   0   5  -4   42.32    0.72
   0  -5  -4   44.19    2.36
   0  -5  -4   39.50    1.39
   0   5  -5    1.05    0.65
   0   5  -5    1.94    0.66
   0   5  -5    2.20    3.17
   0  -5  -5    1.99    2.16
   0  -5  -5    0.88    2.17
   0   5  -6   38.53    6.61
   0  -5  -6   38.82    4.39
   0  -5  -6   35.77    2.25
   0   5  -7  360.05   16.27
   0  -5  -7  373.73   13.48
   0  -5  -7  356.32   11.22
   0  -5  -7  364.74    8.16
   0   5  -8   53.89    9.30
   0  -5  -8   44.91    3.77
   0  -5  -8   41.96    4.82
   0   5  -9   33.90    9.92
   0  -5  -9   18.05    5.79
   0  -5  -9   16.79    5.55
   0  -5  -9   20.37    4.84
   0   6   0   19.50    1.54
   0  -6   0   16.48    1.49
   0   6  -1    2.48    1.78
   0   6  -1    1.49    0.91
   0   6   1    2.72    1.67
   0  -6  -1   -1.12    1.69
   0  -6   1    1.35    1.48
   0   6   2 1365.19   30.30
   0   6  -2 1359.99   23.86
   0   6  -2 1336.49   31.60
   0  -6  -2 1384.42   30.74
   0  -6   2 1377.50   24.63
   0   6  -3   89.32    3.73
   0  -6  -3   90.44    3.04
   0   6  -4   25.74    3.36
   0  -6  -4   28.55    3.69
   0  -6  -4   24.90    1.02
   0   6  -5   19.99    5.73
   0  -6  -5   16.66    2.79
   0  -6  -5   26.07    2.09
   0   6  -6   46.88    7.20
   0  -6  -6   39.94    3.24
   0   6  -7   -9.37    4.93
   0  -6  -7   -5.71    3.21
   0  -6  -7    5.89    4.56
   0  -6  -7    7.20    3.85
   0   6  -8   51.60    6.81
   0  -6  -8   61.43    6.33
   0  -6  -8   65.18    7.92
   0  -6  -8   55.93    3.54
   0   6  -9    3.65    6.43
   0  -6  -9    6.58    4.64
   0  -6  -9    0.76    5.90
   0  -6  -9    3.81    4.82
   0   7   0   10.21    1.62
   0  -7   0    9.19    2.36
   0   7  -1   18.28    1.73
   0   7   1   22.80    1.96
   0   7  -1   23.89    2.06
   0  -7   1   25.02    1.90
   0  -7  -1   20.51    2.10
   0   7  -2  531.65   10.80
   0   7   2  537.17   10.11
   0  -7  -2  561.64   12.61
   0  -7   2  530.99    7.67
   0   7  -3  277.29    2.87
   0   7  -3  279.46    6.71
   0  -7   3  274.65    3.03
   0  -7  -3  302.09    7.85
   0   7  -4  174.30    8.12
   0  -7  -4  182.98    4.92
   0   7  -5   23.62    6.31
   0  -7  -5   28.73    3.16
   0   7  -6   22.33    4.54
   0  -7  -6   16.89    3.23
   0  -7  -6   20.52    1.68
   0   7  -7  289.17   11.05
   0  -7  -7  277.23    5.93
   0  -7  -7  275.04   10.71
   0  -7  -7  290.40    9.99
   0   7  -8   -0.01    5.76
   0  -7  -8   11.34    5.56
   0  -7  -8   -3.17    4.69
   0   7  -9    4.57    6.35
   0  -7  -9   -2.08    6.43
   0  -7  -9    3.09    7.96
   0   8   0    3.06    2.42
   0  -8   0    1.15    1.57
   0   8  -1   57.83    2.51
   0   8  -1   53.63    1.64
   0   8   1   54.74    2.40
   0  -8  -1   56.81    3.58
   0  -8   1   53.97    2.44
   0   8  -2 2078.98   48.98
   0   8   2 2090.77   59.28
   0   8  -2 2083.91   61.46
   0  -8  -2 2182.09   62.09
   0  -8   2 2085.68   51.52
   0   8  -3  152.67    5.04
   0  -8  -3  161.03    4.39
   0  -8   3  150.64    1.82
   0   8  -4    3.32    5.22
   0  -8  -4   10.59    2.73
   0   8  -5   33.25    6.45
   0  -8  -5   39.91    5.12
   0   8  -6   53.39    5.47
   0  -8  -6   45.07    3.91
   0   8  -7   12.24    5.47
   0  -8  -7    6.15    3.68
   0  -8  -7   10.23    4.65
   0   8  -8  123.42    8.85
   0  -8  -8   99.14    8.49
   0  -8  -8  113.07    7.17
   0   8  -9   16.94    7.26
   0  -8  -9   12.38    7.19
   0  -8  -9   22.26    6.08
   0   9   0    3.98    1.66
   0   9   0   -2.46    1.52
   0  -9   0    2.67    1.70
   0   9  -1   86.63    2.92
   0   9   1   85.82    3.99
   0   9  -1   83.12    2.94
   0  -9  -1   85.80    2.90
   0  -9   1   84.52    3.04
   0   9  -2  315.53    5.08
   0   9   2  316.50    6.66
   0   9  -2  306.28    6.97
   0  -9   2  301.27    5.19
   0  -9  -2  319.82    6.86
   0   9  -3  349.51    4.56
   0   9  -3  360.06    8.66
   0  -9   3  336.75    4.71
   0  -9  -3  363.71    8.20
   0   9  -4  216.67    7.04
   0  -9  -4  216.99    6.15
   0   9  -5   21.40    7.09
   0  -9  -5   32.68    3.39
   0   9  -6   15.48    5.17
   0  -9  -6   15.72    3.64
   0   9  -7  151.56    8.96
   0  -9  -7  152.71    6.50
   0   9  -8    0.55    6.12
   0  -9  -8    2.99    4.21
   0  -9  -8    3.29    5.26
   0   9  -9   -6.54    7.11
   0  -9  -9   -9.10    7.28
   0  -9  -9   -2.14    6.09
   0  10   0    2.25    1.71
   0  10   0    2.00    1.52
   0 -10   0    7.37    2.67
   0  10   1  264.84    5.42
   0  10   1  250.28    3.68
   0  10  -1  251.68    5.24
   0  10  -1  244.05    4.25
   0 -10  -1  252.56    5.26
   0 -10   1  254.05    5.47
   0  10   2  644.21    8.44
   0  10  -2  670.14   14.67
   0  10  -2  672.25   10.61
   0 -10  -2  673.79   14.01
   0 -10   2  655.98   10.78
   0  10  -3   -0.77    3.01
   0  10  -3    0.57    0.74
   0 -10  -3   -2.47    3.93
   0 -10   3    0.22    1.35
   0  10  -4  187.64    6.70
   0 -10  -4  182.53    5.68
   0  10  -5   17.53    6.68
   0 -10  -5   16.98    3.52
   0  10  -6   46.37    5.84
   0 -10  -6   51.86    6.63
   0  10  -7   -3.24    5.60
   0 -10  -7    2.00    4.12
   0  10  -8   44.56    7.50
   0 -10  -8   47.07   10.38
   0 -10  -8   52.75    5.55
   0  11   0    0.84    2.76
   0  11   0    1.94    1.62
   0 -11   0    0.08    1.83
   0  11  -1  281.93    5.03
   0  11   1  275.75    4.31
   0  11   1  303.22    6.26
   0  11  -1  279.84    6.07
   0 -11   1  272.74    5.08
   0 -11  -1  275.70    6.05
   0  11  -2    3.76    1.90
   0  11  -2    1.93    4.08
   0  11   2    4.02    0.86
   0 -11   2    2.29    1.34
   0 -11  -2   -1.60    2.51
   0  11  -3  210.38    6.44
   0 -11   3  206.28    3.82
   0 -11  -3  214.52    6.06
   0  11  -4  195.76    7.26
   0 -11  -4  192.47    6.12
   0  11  -5  147.07   10.21
   0 -11  -5  134.16    5.63
   0  11  -6    5.78    5.46
   0 -11  -6    9.07    3.97
   0  11  -7   20.09    6.13
   0 -11  -7    5.34    4.44
   0  11  -8   16.98    7.30
   0 -11  -8   19.87    6.51
   0 -11  -8   14.28    5.16
   0  12   0  196.85    4.17
   0  12   0  191.71    4.47
   0 -12   0  181.79    4.47
   0  12  -1   19.24    2.47
   0  12  -1   20.62    1.86
   0  12   1   21.50    2.59
   0  12   1   15.45    2.14
   0 -12   1   19.08    2.00
   0 -12  -1   23.00    2.58
   0  12  -2    5.85    2.93
   0  12  -2    8.19    1.47
   0  12   2    8.77    1.09
   0 -12  -2    6.35    4.07
   0 -12   2    8.08    1.55
   0  12  -3    0.43    3.26
   0 -12  -3   -0.40    2.96
   0 -12   3    0.22    1.78
   0  12  -4  135.51    6.42
   0 -12   4  137.29    2.28
   0 -12  -4  137.45    5.71
   0  12  -5  139.24    7.42
   0 -12  -5  139.91    8.85
   0  12  -6  147.31   12.40
   0 -12  -6  135.53    6.71
   0  12  -7    0.48    6.58
   0 -12  -7    3.51    7.10
   0  12  -8   19.78    7.58
   0 -12  -8   11.68    7.01
   0 -12  -8   12.25    5.43
   0  13   0    2.20    2.80
   0  13   0   -0.21    2.17
   0 -13   0    2.21    3.42
   0  13  -1  319.22    6.34
   0  13  -1  325.63    7.35
   0  13   1  325.01    5.47
   0 -13  -1  338.97    9.72
   0 -13   1  319.63    6.48
   0  13  -2    3.15    2.97
   0  13   2    2.01    1.16
   0 -13  -2   -0.81    2.73
   0 -13   2    2.32    1.62
   0  13  -3   44.05    6.22
   0 -13  -3   47.56    3.83
   0 -13   3   40.81    1.78
   0  13  -4   81.38    5.54
   0 -13  -4   95.26    5.06
   0  13  -5  276.91   10.91
   0 -13  -5  277.67    9.22
   0  13  -6   -6.13    8.91
   0 -13  -6    4.85    4.52
   0  13  -7   25.45    7.19
   0 -13  -7   26.34    5.37
   0  13  -8    3.93    7.58
   0 -13  -8    4.91    5.44
   0 -13  -8   -3.67    6.92
   0  14   0  310.41    6.58
   0 -14   0  308.98    7.02
   0  14  -1   12.62    2.77
   0  14   1   19.86    1.68
   0 -14  -1   10.84    2.90
   0 -14   1   20.06    3.47
   0  14  -2   34.88    5.22
   0  14   2   26.77    1.11
   0 -14  -2   27.73    3.48
   0 -14   2   27.53    2.13
   0  14  -3    4.14    3.67
   0 -14   3    0.84    1.55
   0 -14  -3    0.17    3.38
   0  14  -4  137.68    7.24
   0 -14   4  136.61    3.09
   0 -14  -4  154.05    6.51
   0  14  -5  133.01    7.75
   0 -14  -5  131.54    6.75
   0  14  -6  117.61    8.54
   0 -14  -6  122.01   10.42
   0  14  -7   -5.46    7.07
   0 -14  -7    2.08    5.11
   0  15   0   -2.09    3.32
   0 -15   0   -2.05    2.61
   0  15  -1  196.95    7.52
   0  15   1  192.33    5.11
   0 -15   1  194.15    5.08
   0 -15  -1  179.25    5.91
   0  15  -2   16.92    3.63
   0  15   2   20.09    1.13
   0 -15   2   19.73    2.27
   0 -15  -2   21.25    3.45
   0  15  -3   -1.45    3.82
   0 -15  -3   -4.07    5.70
   0 -15   3    2.86    1.75
   0  15  -4   16.68    7.12
   0 -15  -4   18.63    4.39
   0 -15   4   11.51    1.95
   0  15  -5  263.82   10.98
   0 -15  -5  250.94   13.30
   0  15  -6    6.09    6.60
   0 -15  -6   21.08    5.35
   0  15  -7   78.88   12.99
   0 -15  -7   60.48    6.80
   0  16   0  301.69    6.84
   0 -16   0  289.75    7.71
   0  16  -1    8.18    2.88
   0  16   1    5.54    1.91
   0 -16   1   10.49    2.57
   0 -16  -1    4.05    3.13
   0  16   2   28.61    1.91
   0  16  -2   36.13    4.00
   0 -16  -2   26.66    3.86
   0 -16   2   32.60    3.77
   0  16  -3   16.95    4.52
   0 -16   3   23.24    3.25
   0 -16  -3   23.97    4.20
   0  16  -4   76.90    6.40
   0 -16   4   70.35    2.27
   0 -16  -4   71.69    5.78
   0  16  -5   -3.09    5.55
   0 -16  -5   -1.09    5.06
   0  16  -6  267.64   12.40
   0 -16  -6  224.04   10.73
   0  16  -7    1.59    7.43
   0 -16  -7    2.18    8.89
   0  17   0   -0.86    2.43
   0 -17   0    1.65    3.03
   0  17   1   62.79    3.83
   0  17  -1   66.07    5.74
   0 -17  -1   68.78    4.33
   0 -17   1   56.95    5.22
   0  17   2    3.04    1.75
   0  17  -2    6.20    5.58
   0 -17   2    1.54    3.76
   0 -17  -2    4.64    5.56
   0  17  -3   88.90    5.86
   0 -17   3   76.81    4.49
   0 -17  -3   88.60    5.74
   0  17  -4    5.24    5.10
   0 -17  -4    1.22    4.64
   0 -17   4    0.47    2.47
   0  17  -5   24.54    9.47
   0 -17  -5   18.94    5.52
   0  17  -6   23.66    7.43
   0 -17  -6   40.13    6.58
   0  18   0   30.70    3.06
   0 -18   0   34.36    5.65
   0  18  -1    7.52    3.20
   0  18   1    0.92    2.05
   0 -18   1   -3.01    2.98
   0 -18  -1    0.91    5.55
   0  18   2    2.02    1.17
   0  18  -2    6.92    3.94
   0 -18  -2    5.93    4.04
   0 -18   2   -0.03    2.70
   0  18  -3    9.26    4.55
   0 -18  -3    7.77    6.84
   0 -18   3   10.15    2.49
   0  18  -4   70.32    6.74
   0 -18   4   62.07    2.82
   0 -18   4   66.08    3.59
   0 -18  -4   74.57    6.26
   0  18  -5   37.09    7.00
   0 -18  -5   45.21    9.57
   0  18  -6   87.66    9.47
   0 -18  -6  101.59    8.26
   0  19   0    1.40    2.81
   0 -19   0   -1.27    3.54
   0  19   1  112.45    3.75
   0  19  -1  118.70    5.31
   0 -19  -1  116.30    5.95
   0 -19   1  115.41    4.89
   0  19   2    1.43    1.13
   0  19  -2    1.12    4.09
   0 -19  -2    6.02    4.31
   0 -19   2    1.40    2.84
   0  19  -3   87.58    6.66
   0 -19   3   80.01    3.68
   0 -19  -3   93.76    6.55
   0  19  -4   17.60    5.59
   0 -19  -4    8.01    5.65
   0  19  -5    3.49    6.25
   0 -19  -5    9.42    5.75
   0  20   0   62.38    3.91
   0 -20   0   52.36    4.75
   0  20  -1   47.36    4.36
   0  20   1   32.10    4.07
   0 -20   1   39.39    5.98
   0 -20  -1   42.19    4.84
   0  20  -2  110.77    8.99
   0 -20   2  101.15    6.51
   0 -20  -2   99.89    9.73
   0  20  -3    7.13    4.92
   0 -20  -3    5.37    5.15
   0 -20   3    6.45    2.81
   0  20  -4   15.22    6.15
   0 -20  -4   23.35    6.13
   0  20  -5   13.41    6.64
   0 -20  -5   11.63    6.66
   0  21   0    1.13    3.09
   0 -21   0  -10.54    6.04
   0  21  -1   58.27    4.79
   0  21   1   52.00    4.45
   0 -21   1   58.96    4.69
   0 -21  -1   55.62    8.10
   0  21  -2    6.86    4.51
   0 -21   2    3.18    5.33
   0 -21  -2    3.10    4.97
   0  21  -3  255.86   10.71
   0 -21  -3  246.83   15.36
   0 -21   3  216.66    6.91
   0  21  -4   10.41    6.16
   0 -21  -4    5.21    9.42
   0  22   0   -2.13    5.06
   0 -22   0   -1.76    4.28
   0  22  -1    5.23    4.13
   0 -22   1    3.06    4.05
   0 -22  -1    6.89    4.76
   0  22  -2   42.81    8.45
   0 -22  -2   50.12    6.08
   0 -22   2   37.86    4.18
   0  22  -3    7.41    8.28
   0 -22   3   -1.52    4.58
   0 -22  -3  -10.42    5.82
   0  23   0    0.45    3.28
   0 -23   0    1.70    4.56
   0  23  -1   40.81    4.95
   0 -23   1   36.25    7.40
   0 -23  -1   40.46    8.58
   0  23  -2   14.18    5.13
   0 -23  -2   10.34    5.64
   0 -23   2    3.65    3.89
   1   0  -9    2.65    4.16
   1   0  -9    2.22    3.21
   1   0  -9    2.80    2.65
   1   0  -8   94.46    5.14
   1   0  -8   99.48    7.66
   1   0  -8   88.89    4.10
   1   0  -7    1.48    1.90
   1   0  -7   -0.83    4.82
   1   0  -7    3.40    2.41
   1   0  -6 1127.36   25.88
   1   0  -6 1106.90   24.05
   1   0  -6 1120.85   28.58
   1   0  -5   -1.55    1.71
   1   0  -5    0.96    2.04
   1   0  -5    1.25    1.97
   1   0  -4  214.93    5.58
   1   0  -4  215.76    4.93
   1   0  -3    0.44    1.22
   1   0  -2   -0.18    1.37
  -1   0   2   15.74    2.51
  -1   0   1    0.06    0.86
   1   0  -1    0.26    1.45
  -1   0  -1    0.47    0.52
   1   0   1   -0.47    0.66
   1   0   1    1.60    1.18
  -1   0  -1    1.73    1.20
  -1   0  -2  734.49   10.30
  -1   0  -2  754.05   12.83
   1   0   2  716.78   10.97
   1   0   2  747.71   13.02
  -1   0  -3    0.00    0.89
   1   0   3   -1.71    1.94
  -1   0  -3   -1.85    1.72
  -1   0  -4  174.92    4.28
  -1   0  -4  176.59    2.85
   1   0   4  168.87    4.36
  -1   0  -5   -0.27    1.94
  -1   0  -5    0.38    3.66
  -1   0  -6   55.74    2.71
  -1   0  -6   60.52    3.82
  -1   0  -6   62.42    3.08
  -1   0  -7    1.34    3.52
  -1   0  -7    6.20    2.85
  -1   0  -7   -0.58    2.34
  -1   0  -8  141.77    9.18
  -1   0  -8  124.54    5.31
  -1   0  -8  124.32    6.41
  -1   0  -9   -0.50    7.27
   1   1  -9  150.29    7.23
   1   1  -9  135.53    6.27
   1   1  -9  162.97    7.91
   1  -1  -9  141.77    5.16
   1  -1  -9  153.93    6.02
   1  -1  -9  166.73    7.20
   1   1  -8   -0.76    2.59
   1   1  -8    4.44    3.25
   1   1  -8    7.65    3.99
   1  -1  -8    2.44    3.80
   1  -1  -8   -0.04    3.45
   1  -1  -8    4.73    3.09
   1   1  -7   79.34    4.63
   1   1  -7   77.43    3.06
   1   1  -7   73.84    2.74
   1  -1  -7   83.09    5.25
   1  -1  -7   75.43    4.14
   1  -1  -7   74.84    2.97
   1   1  -6  139.00    3.14
   1   1  -6  156.81    3.81
   1   1  -6  143.84    4.89
   1  -1  -6  151.80    5.78
   1  -1  -6  138.05    4.36
   1  -1  -6  137.70    4.60
   1   1  -5  280.15    6.16
   1   1  -5  290.63    8.03
   1   1  -5  271.70    4.46
   1  -1  -5  283.65    7.12
   1  -1  -5  273.80    4.93
   1  -1  -5  290.39    5.78
   1   1  -4   67.90    1.90
   1   1  -4   60.17    2.74
   1  -1  -4   66.69    2.40
   1  -1  -4   61.30    2.28
   1   1  -3   20.88    1.21
   1  -1  -3   19.82    1.40
   1  -1  -3   25.49    2.42
   1   1  -2  414.15    5.59
   1  -1  -2  421.12    6.55
  -1  -1   2  413.94    6.92
  -1   1   1  539.19    7.52
   1   1  -1  570.81    7.05
   1  -1  -1  553.75    7.66
  -1  -1   1  558.89    6.98
  -1   1   0   -0.22    0.49
  -1  -1   0    1.00    0.59
   1  -1   0    0.98    0.52
   1   1   1  259.80    3.95
  -1   1  -1  258.43    2.40
  -1   1  -1  258.16    4.01
   1   1   1  269.25    4.26
   1  -1   1  252.38    3.91
  -1  -1  -1  264.72    3.43
  -1  -1  -1  261.36    3.20
   1  -1   1  259.13    2.44
   1   1   2   -1.07    1.47
  -1   1  -2    0.89    0.88
  -1   1  -2   -2.34    2.99
   1   1   2    0.67    1.06
  -1  -1  -2   -1.50    1.27
  -1  -1  -2    0.06    0.89
   1  -1   2    2.23    1.79
   1   1   3  967.46   16.91
   1   1   3  957.02   21.14
  -1   1  -3  958.97   15.07
  -1   1  -3  958.25   19.79
   1  -1   3  924.59   19.44
  -1  -1  -3  942.57   18.17
  -1  -1  -3  952.46   16.56
   1   1   4    8.65    3.32
  -1   1  -4   10.99    1.43
  -1   1  -4   13.39    3.50
  -1  -1  -4   11.43    1.29
   1  -1   4   11.49    2.39
  -1   1  -5 1071.06   22.84
  -1   1  -5 1039.64   19.57
  -1   1  -5 1073.03   26.25
  -1  -1  -5 1051.45   24.45
  -1  -1  -5 1030.68   21.00
  -1   1  -6   38.85    3.20
  -1   1  -6   30.30    1.71
  -1   1  -6   34.34    5.36
  -1  -1  -6   35.42    2.06
  -1  -1  -6   38.78    3.21
  -1  -1  -6   33.73    2.68
  -1   1  -7   -5.12    3.68
  -1   1  -7   -1.00    1.73
  -1   1  -7    1.74    2.05
  -1  -1  -7    2.10    2.02
  -1  -1  -7    0.06    2.62
  -1  -1  -7    7.12    4.89
  -1   1  -8   17.55    2.65
  -1   1  -8   20.38    3.28
  -1   1  -8   15.99    4.72
  -1  -1  -8   12.93    4.90
  -1  -1  -8   20.98    4.19
  -1  -1  -8   21.24    2.72
  -1   1  -9    2.09    5.08
  -1  -1  -9    2.50    3.23
  -1  -1  -9    1.24    4.13
  -1  -1  -9    8.30    4.59
   1   2  -9    4.08    2.40
   1   2  -9    5.51    2.11
   1   2  -9   12.23    5.12
   1  -2  -9    3.51    3.82
   1  -2  -9    4.27    2.97
   1  -2  -9    8.47    4.02
   1   2  -8    5.50    4.14
   1   2  -8   -0.07    3.31
   1   2  -8    1.85    1.96
   1  -2  -8    1.90    4.10
   1  -2  -8   -3.13    3.24
   1  -2  -8    2.26    3.23
   1   2  -7   82.33    4.09
   1   2  -7   78.32    2.60
   1   2  -7   82.67    5.00
   1  -2  -7   89.28    5.66
   1  -2  -7   86.20    3.33
   1  -2  -7   86.27    4.02
   1   2  -6  599.26   11.17
   1   2  -6  574.61   10.12
   1   2  -6  628.41   17.87
   1  -2  -6  609.04   14.98
   1  -2  -6  597.64   15.45
   1  -2  -6  555.33   11.38
   1   2  -5    9.31    1.19
   1   2  -5   11.00    2.14
   1   2  -5   14.72    2.58
   1  -2  -5   11.69    2.53
   1  -2  -5   10.80    1.85
   1   2  -4  174.98    4.48
   1  -2  -4  161.32    3.93
   1  -2  -4  165.26    3.25
   1  -2  -4  176.20    3.28
   1   2  -3   21.64    1.05
   1  -2  -3   23.85    1.87
  -1  -2   3   24.96    1.26
   1  -2  -3   23.31    1.25
   1   2  -2  417.10    5.22
  -1  -2   2  409.86    5.40
   1  -2  -2  412.99    7.00
   1   2  -1  171.24    2.19
   1  -2  -1  167.23    4.07
  -1  -2   1  166.72    2.74
  -1   2   0 1377.52   24.19
   1   2   0 1459.62   25.68
  -1   2   0 1434.15   25.64
   1  -2   0 1420.50   25.60
   1  -2   0 1381.39   24.27
  -1  -2   0 1383.46   24.63
  -1   2  -1  370.83    5.94
   1   2   1  372.28    4.69
   1   2   1  374.86    6.16
  -1   2  -1  383.70    3.73
   1  -2   1  386.16    3.62
  -1  -2  -1  375.67    5.24
   1  -2   1  370.16    5.85
  -1   2  -2   25.70    0.67
   1   2   2   23.38    2.21
   1   2   2   23.01    1.45
  -1   2  -2   31.09    3.43
  -1  -2  -2   29.00    1.80
  -1  -2  -2   26.56    1.30
   1  -2   2   28.05    2.26
  -1   2  -3 1044.60   25.24
   1   2   3 1022.02   20.13
  -1   2  -3 1052.67   16.45
   1   2   3  984.78   18.82
  -1  -2  -3 1040.41   20.51
   1  -2   3 1028.16   22.38
  -1  -2  -3 1028.74   21.05
  -1   2  -4    9.96    2.59
  -1   2  -4   10.83    1.59
   1   2   4   11.75    2.01
  -1   2  -4    8.69    1.23
  -1  -2  -4   10.86    1.69
  -1  -2  -4   11.64    2.21
  -1   2  -5  237.65    3.51
  -1   2  -5  262.10    8.96
  -1   2  -5  244.84    4.87
  -1  -2  -5  239.74    4.70
  -1  -2  -5  250.98    5.53
  -1   2  -6    2.80    1.21
  -1   2  -6    0.62    3.39
  -1   2  -6    3.47    1.54
  -1  -2  -6    7.16    3.88
  -1  -2  -6    4.13    1.91
  -1   2  -7   22.05    2.01
  -1   2  -7   18.16    4.32
  -1   2  -7   16.14    1.62
  -1  -2  -7   20.79    3.30
  -1  -2  -7   17.22    3.07
  -1  -2  -7   19.36    3.71
  -1   2  -8  150.60    5.37
  -1   2  -8  142.26    4.61
  -1   2  -8  179.33    7.94
  -1  -2  -8  160.80    5.14
  -1  -2  -8  171.19    8.20
  -1  -2  -8  158.62    6.47
  -1   2  -9    6.62    8.06
  -1  -2  -9    2.42    3.73
  -1  -2  -9    0.24    2.90
  -1  -2  -9   -4.55    6.45
   1   3  -9  126.86    8.04
   1  -3  -9  121.13    5.31
   1  -3  -9  134.63    8.67
   1  -3  -9  130.85    8.88
   1   3  -8    2.80    3.04
   1   3  -8    2.15    2.58
   1   3  -8    1.98    6.96
   1  -3  -8    2.55    4.36
   1  -3  -8    2.09    4.88
   1  -3  -8    2.37    3.44
   1   3  -7   45.94    3.25
   1   3  -7   48.54    7.02
   1  -3  -7   49.34    3.24
   1  -3  -7   43.67    3.70
   1  -3  -7   45.15    2.97
   1   3  -6  126.71    2.85
   1   3  -6  123.16    5.24
   1   3  -6  115.29    2.48
   1  -3  -6  120.49    3.70
   1  -3  -6  123.75    4.43
   1  -3  -6  121.52    3.55
   1   3  -5  132.41    2.57
   1   3  -5  135.97    4.90
   1  -3  -5  136.15    3.15
   1  -3  -5  134.02    3.37
   1  -3  -5  140.89    4.05
   1   3  -4   58.52    1.98
   1   3  -4   49.26    4.51
   1  -3  -4   58.92    2.11
   1  -3  -4   57.63    1.78
   1  -3  -4   53.46    2.56
   1   3  -3   15.35    0.86
  -1  -3   3   14.25    1.03
   1  -3  -3   12.42    1.06
   1   3  -2   49.10    1.67
  -1  -3   2   50.56    1.28
   1   3  -1    0.17    0.94
  -1  -3   1    0.39    1.55
   1  -3  -1    1.67    0.56
  -1   3   0  221.81    3.71
   1   3   0  216.55    3.14
   1  -3   0  222.59    3.05
   1  -3   0  218.20    3.03
  -1  -3   0  219.82    3.09
  -1   3  -1  151.69    3.34
   1   3   1  150.60    2.82
   1  -3   1  149.96    1.68
  -1  -3  -1  149.71    2.82
   1  -3   1  155.15    3.28
   1   3   2    9.86    1.15
  -1   3  -2    4.59    2.23
   1   3   2    7.46    1.48
  -1  -3  -2    7.48    0.92
  -1  -3  -2    8.50    1.48
   1  -3   2   12.91    2.17
   1   3   3 1388.05   31.60
  -1   3  -3 1367.97   22.66
  -1   3  -3 1384.62   22.22
   1   3   3 1340.94   30.19
  -1   3  -3 1330.01   32.55
  -1  -3  -3 1354.09   30.32
   1  -3   3 1323.80   32.35
  -1  -3  -3 1345.13   27.63
  -1   3  -4    5.69    0.74
  -1   3  -4   10.26    4.15
   1   3   4    8.58    1.75
  -1   3  -4    6.07    0.90
  -1  -3  -4    8.58    2.33
  -1  -3  -4    5.75    2.35
  -1   3  -5  510.41   12.48
  -1   3  -5  517.08    7.57
  -1   3  -5  507.59    8.02
  -1  -3  -5  502.94    9.53
  -1  -3  -5  498.22    9.88
  -1   3  -6   13.79    1.11
  -1   3  -6   12.03    3.86
  -1   3  -6   10.24    1.94
  -1  -3  -6   16.72    3.80
  -1  -3  -6    8.65    3.36
  -1   3  -7   -0.47    1.42
  -1   3  -7   -4.66    6.18
  -1   3  -7    3.52    1.82
  -1  -3  -7    0.94    2.90
  -1  -3  -7    1.80    3.00
  -1  -3  -7    1.89    3.66
  -1   3  -8   88.92    6.47
  -1  -3  -8   75.76    4.89
  -1  -3  -8   72.20    5.63
  -1  -3  -8   91.48    6.90
  -1   3  -9    8.55    5.60
  -1  -3  -9    7.89    5.03
  -1  -3  -9    6.29    4.13
  -1  -3  -9    7.95    6.35
   1   4  -9   57.92   10.33
   1  -4  -9   59.27    5.37
   1  -4  -9   50.65    4.36
   1  -4  -9   56.71    4.59
   1   4  -8   25.58    2.77
   1   4  -8   34.01    5.27
   1  -4  -8   26.42    6.24
   1  -4  -8   22.56    3.41
   1  -4  -8   25.52    5.14
   1   4  -7   21.53    1.70
   1   4  -7   19.43    2.20
   1   4  -7   22.33    4.53
   1  -4  -7   25.06    2.63
   1  -4  -7   20.62    2.86
   1  -4  -7   22.89    3.59
   1   4  -6  181.95    3.08
   1   4  -6  195.25    4.08
   1   4  -6  197.34    6.77
   1  -4  -6  189.73    5.78
   1  -4  -6  196.71    4.43
   1  -4  -6  186.37    4.75
   1   4  -5  110.24    4.62
   1   4  -5  113.01    2.05
   1  -4  -5  110.83    3.21
   1  -4  -5  110.59    2.70
   1  -4  -5  105.01    3.86
   1   4  -4  281.18    4.23
   1   4  -4  280.49    8.67
   1  -4  -4  294.67    5.13
   1  -4  -4  279.34    5.36
   1   4  -3   53.94    1.60
  -1  -4   3   51.54    1.81
   1  -4  -3   54.46    2.25
   1  -4  -3   53.15    1.70
   1   4  -2  536.71    7.00
   1  -4  -2  530.64    5.64
  -1  -4   2  516.87    7.58
   1   4  -1 1999.03   45.69
   1  -4  -1 2125.46   41.38
  -1  -4   1 1996.54   46.38
  -1   4   0 2589.74   67.83
   1   4   0 2628.03   70.19
  -1  -4   0 2524.78   68.08
   1  -4   0 2594.24   70.46
  -1   4  -1  133.62    4.67
   1   4   1  129.60    3.03
  -1  -4  -1  129.18    3.02
   1  -4   1  123.73    1.65
   1  -4   1  132.91    2.13
   1  -4   1  123.95    4.66
   1   4   2  280.91    4.89
   1   4   2  280.30    3.83
  -1   4  -2  286.36    5.95
  -1  -4  -2  293.01    5.05
   1  -4   2  298.42    7.76
  -1   4  -3  842.29   18.30
   1   4   3  805.79   14.21
   1   4   3  843.43   16.10
  -1  -4  -3  863.18   15.32
   1  -4   3  843.66   18.36
  -1  -4  -3  845.39   17.53
  -1   4  -4   43.32    3.35
  -1   4  -4   41.43    0.67
  -1   4  -4   41.58    0.62
   1   4   4   38.63    2.88
  -1  -4  -4   43.88    1.71
  -1  -4  -4   43.66    3.03
  -1   4  -5  367.51    4.47
  -1   4  -5  369.87    9.61
  -1   4  -5  364.99    4.73
  -1  -4  -5  371.59    8.42
  -1  -4  -5  357.47    7.31
  -1   4  -6   87.07    1.98
  -1   4  -6   88.36    1.82
  -1   4  -6   83.22    7.96
  -1  -4  -6  103.64    4.89
  -1  -4  -6   89.03    4.76
  -1   4  -7    1.48    1.21
  -1   4  -7    1.20    4.53
  -1   4  -7    0.99    1.30
  -1  -4  -7    0.73    3.31
  -1  -4  -7   -1.21    2.71
  -1  -4  -7   -1.90    2.58
  -1   4  -8  127.73    7.75
  -1  -4  -8  126.53    5.26
  -1  -4  -8  125.92    8.41
  -1  -4  -8  110.80    4.92
  -1   4  -9    5.85    5.89
  -1  -4  -9    3.90    3.84
  -1  -4  -9   -0.72    4.17
  -1  -4  -9    0.62    3.46
   1   5  -9   93.96    7.84
   1  -5  -9   83.24    4.93
   1  -5  -9   90.14    6.33
   1  -5  -9   80.76    4.70
   1   5  -8    4.81    1.83
   1   5  -8    3.59    1.10
   1   5  -8    1.59    5.04
   1  -5  -8   16.11    4.87
   1  -5  -8    5.42    2.74
   1  -5  -8    4.20    4.01
   1   5  -7  119.16    2.44
   1   5  -7  118.45    2.38
   1   5  -7  129.28    6.67
   1  -5  -7  122.93    6.39
   1  -5  -7  133.06    3.98
   1  -5  -7  125.85    5.59
   1   5  -6   72.25    4.85
   1   5  -6   65.97    2.15
   1   5  -6   67.44    1.54
   1  -5  -6   68.79    3.63
   1  -5  -6   66.40    4.17
   1  -5  -6   69.74    4.65
   1   5  -5   37.92    1.59
   1   5  -5   42.49    3.70
   1  -5  -5   39.48    1.71
   1  -5  -5   36.97    3.56
   1  -5  -5   33.31    3.28
   1   5  -4  139.39    6.40
  -1  -5   4  125.43    1.96
   1  -5  -4  130.65    3.52
   1  -5  -4  132.37    2.76
   1   5  -3  460.49    6.40
  -1  -5   3  454.62    6.59
   1  -5  -3  468.64    8.46
   1  -5  -3  457.28    5.64
   1   5  -2  157.38    2.78
   1  -5  -2  171.55    4.71
  -1  -5   2  156.43    2.93
  -1   5   1  369.58    4.21
   1   5  -1  366.44    5.17
  -1  -5   1  376.65    5.37
   1  -5  -1  367.98    5.95
  -1   5   0   23.27    1.50
   1   5   0   23.04    1.74
  -1  -5   0   24.71    1.84
   1  -5   0   16.83    2.31
   1  -5   0   19.36    1.33
  -1   5  -1  533.28    9.28
   1  -5   1  518.02    9.15
   1  -5   1  508.66    6.61
  -1  -5  -1  545.78    8.92
   1   5   2  544.80   10.95
  -1   5  -2  538.82   10.54
   1   5   2  524.67    7.10
   1  -5   2  549.49   10.74
  -1  -5  -2  532.57    9.38
   1   5   3  801.70   13.56
  -1   5  -3  799.32   18.18
   1   5   3  827.87   16.26
  -1  -5  -3  819.14   18.12
  -1   5  -4   66.87    3.83
   1   5   4   71.13    2.95
  -1  -5  -4   73.45    3.88
  -1  -5  -4   68.09    1.83
  -1   5  -5  252.85   10.02
  -1  -5  -5  231.56    5.42
  -1  -5  -5  237.05    4.60
  -1   5  -6   20.39    4.50
  -1  -5  -6   17.09    3.36
  -1  -5  -6   21.62    3.97
  -1   5  -7   99.77    6.75
  -1  -5  -7  106.74    4.36
  -1  -5  -7  105.45    4.05
  -1   5  -8   35.61    5.86
  -1  -5  -8   23.90    3.57
  -1  -5  -8   28.99    4.51
  -1  -5  -8   22.65    3.65
  -1   5  -9    3.01    6.07
  -1  -5  -9   -2.28    3.59
  -1  -5  -9    3.67    3.72
  -1  -5  -9    5.13    7.07
   1   6  -9    5.47    6.16
   1  -6  -9   11.38    5.01
   1  -6  -9    4.62    2.91
   1  -6  -9   -1.82    3.93
   1   6  -8  135.37    8.34
   1  -6  -8  139.05   10.07
   1  -6  -8  132.70    5.54
   1  -6  -8  135.16    6.26
   1   6  -7   13.49    4.67
   1   6  -7    5.66    1.29
   1   6  -7    6.47    1.16
   1  -6  -7    2.55    3.26
   1  -6  -7    1.79    3.87
   1  -6  -7    7.85    3.13
   1   6  -6   10.68    4.03
   1   6  -6    7.21    1.28
   1   6  -6    8.45    1.17
   1  -6  -6   10.23    2.78
   1  -6  -6    6.24    3.62
   1  -6  -6    6.19    1.63
   1   6  -5   31.46    3.85
   1   6  -5   30.62    1.33
   1  -6  -5   32.05    1.44
   1  -6  -5   28.76    2.67
   1   6  -4  498.84    7.00
   1   6  -4  513.67   14.54
   1  -6  -4  510.53   10.23
   1  -6  -4  523.73    7.35
  -1  -6   4  493.00    6.73
   1   6  -3   37.24    1.39
   1  -6  -3   31.97    2.34
  -1  -6   3   37.83    1.55
   1   6  -2 1180.85   21.43
   1  -6  -2 1137.30   23.58
  -1  -6   2 1133.00   20.31
   1   6  -1  120.43    2.30
  -1   6   1  118.80    1.52
   1  -6  -1  117.99    2.75
  -1  -6   1  117.74    2.34
  -1   6   0   63.41    2.71
   1   6   0   64.71    2.13
  -1  -6   0   63.42    2.13
   1  -6   0   67.22    1.79
   1   6   1  370.94    6.47
  -1   6  -1  362.81    6.69
   1  -6   1  370.62    5.20
  -1  -6  -1  362.97    6.39
   1   6   2 1500.43   35.43
   1   6   2 1490.96   29.81
  -1   6  -2 1479.78   37.29
   1  -6   2 1535.25   26.11
  -1  -6  -2 1525.46   35.94
   1  -6   2 1542.36   27.06
   1   6   3   22.80    2.24
  -1   6  -3   16.19    2.90
   1   6   3   18.90    1.65
  -1  -6  -3   24.26    2.28
  -1   6  -4   35.42    3.68
   1   6   4   36.11    2.41
  -1  -6  -4   37.24    2.63
  -1   6  -5  359.88   10.14
  -1  -6  -5  357.01    8.11
  -1   6  -6   70.08    5.53
  -1  -6  -6   70.91    5.35
  -1  -6  -6   75.07    2.74
  -1   6  -7   30.78    5.28
  -1  -6  -7   21.20    3.31
  -1   6  -8   38.15    9.69
  -1  -6  -8   44.45    7.52
  -1  -6  -8   40.54    4.22
  -1   6  -9   12.00   10.01
  -1  -6  -9    8.12    4.15
  -1  -6  -9    8.46    5.09
   1   7  -9   32.83    7.16
   1  -7  -9   37.86    4.83
   1  -7  -9   32.45    6.04
   1   7  -8   36.70    6.17
   1  -7  -8   35.69    5.47
   1  -7  -8   36.21    4.28
   1  -7  -8   34.40    2.64
   1   7  -7  120.82    7.00
   1  -7  -7  112.55    3.13
   1  -7  -7  110.73    6.43
   1  -7  -7  122.58    5.29
   1   7  -6   10.73    0.77
   1   7  -6   10.40    4.39
   1   7  -6    9.85    0.83
   1  -7  -6   12.07    1.44
   1  -7  -6    9.88    3.97
   1  -7  -6   13.70    3.08
   1   7  -5    5.99    0.92
   1   7  -5    8.38    3.58
   1  -7  -5    8.96    2.54
   1  -7  -5    4.82    1.39
   1   7  -4   36.67    5.24
   1   7  -4   33.48    1.23
   1  -7  -4   35.40    2.59
  -1  -7   4   33.00    1.42
   1   7  -3  236.89    3.53
  -1  -7   3  234.11    3.23
   1  -7  -3  241.01    5.31
   1   7  -2   49.77    2.04
  -1  -7   2   48.29    2.17
   1  -7  -2   46.57    2.53
   1   7  -1  131.91    2.59
  -1   7   1  127.04    2.22
  -1  -7   1  132.52    3.50
   1  -7  -1  127.07    2.99
  -1   7   0  189.47    3.36
   1   7   0  205.92    3.92
   1  -7   0  192.96    3.25
  -1  -7   0  188.96    3.71
  -1   7  -1  553.65   12.38
   1   7   1  571.93   12.07
  -1  -7  -1  560.07   10.31
   1  -7   1  589.86    9.21
   1   7   2  289.64    5.75
  -1   7  -2  277.66    6.25
   1  -7   2  275.41    3.36
   1  -7   2  272.97    3.24
  -1  -7  -2  287.31    5.74
   1   7   3  338.59    6.89
   1   7   3  319.78    4.41
  -1   7  -3  344.20    8.08
  -1  -7  -3  337.97    6.92
   1   7   4   46.98    2.21
  -1   7  -4   58.46    6.17
  -1  -7  -4   52.24    2.94
  -1   7  -5  214.65    7.46
  -1  -7  -5  200.15    5.56
  -1   7  -6   19.03    4.86
  -1  -7  -6   28.11    4.99
  -1   7  -7  231.61    9.68
  -1  -7  -7  213.17    7.07
  -1   7  -8   29.60    9.84
  -1  -7  -8   27.70    5.02
  -1  -7  -8   23.20    4.22
  -1   7  -9    8.75    6.73
  -1  -7  -9    7.65    8.09
  -1  -7  -9    9.30    4.41
   1   8  -9    0.06    6.39
   1  -8  -9    9.09    5.46
   1  -8  -9   -3.68    4.35
   1   8  -8  148.58    9.18
   1  -8  -8  146.13    6.71
   1  -8  -8  144.99    7.89
   1   8  -7   32.57    5.77
   1  -8  -7   41.51    5.16
   1  -8  -7   36.87    4.32
   1   8  -6   -0.19    4.36
   1  -8  -6   -0.67    3.16
   1  -8  -6    3.69    3.90
   1   8  -5  159.04    6.73
   1  -8  -5  164.65    5.20
   1   8  -4  393.49   10.07
   1   8  -4  392.29    4.88
   1  -8  -4  380.86    8.58
  -1  -8   4  391.43    5.73
   1   8  -3   -1.59    1.28
   1  -8  -3   -2.51    2.10
  -1  -8   3   -0.96    0.94
   1   8  -2  111.68    2.09
  -1  -8   2  102.35    2.95
   1  -8  -2  103.53    3.15
  -1   8   1   18.17    0.99
   1   8  -1   17.51    1.52
  -1  -8   1   15.29    1.55
   1  -8  -1   18.52    1.83
  -1   8   0    2.16    1.48
   1   8   0    1.00    2.63
   1  -8   0    3.91    1.48
  -1  -8   0    6.31    2.74
  -1   8  -1  205.33    5.93
   1   8   1  207.89    4.32
  -1  -8  -1  205.76    4.53
   1  -8   1  205.16    3.14
   1   8   2  903.64   18.78
  -1   8  -2  844.67   21.81
  -1  -8  -2  873.61   18.52
   1  -8   2  857.33   12.90
   1   8   3    3.82    1.22
   1   8   3    2.46    3.53
  -1   8  -3    0.41    2.89
  -1  -8  -3    4.60    2.28
  -1   8  -4   51.74    6.13
   1   8   4   40.39    1.98
  -1  -8  -4   43.84    3.08
  -1   8  -5  119.52    5.99
  -1  -8  -5  109.59    4.46
  -1   8  -6  178.19    8.10
  -1  -8  -6  164.00    6.11
  -1   8  -7   67.88    9.50
  -1  -8  -7   43.96    4.43
  -1   8  -8   14.68    6.37
  -1  -8  -8    7.03    5.33
  -1  -8  -8   10.00    4.36
  -1   8  -9   -0.70    7.35
  -1  -8  -9    7.46    5.64
  -1  -8  -9    9.33    4.74
   1   9  -9   10.04    7.35
   1  -9  -9   20.18    6.15
   1  -9  -9    8.96    4.89
   1   9  -8   40.95    7.16
   1  -9  -8   39.62    9.46
   1  -9  -8   37.07    4.85
   1   9  -7  147.07    8.46
   1  -9  -7  152.63   11.28
   1  -9  -7  158.02    9.65
   1   9  -6   15.74    4.69
   1  -9  -6    5.70    3.72
   1   9  -5   17.56    4.04
   1  -9  -5   16.27    3.32
   1   9  -4  203.03    3.11
   1   9  -4  209.31    6.69
   1  -9  -4  212.63    7.79
  -1  -9   4  203.43    3.40
   1   9  -3  631.89   14.46
   1   9  -3  617.57   10.13
   1  -9  -3  597.45   12.84
  -1  -9   3  636.63   10.74
   1   9  -2  649.14   10.43
  -1  -9   2  636.94   11.83
   1  -9  -2  631.23   12.44
  -1   9   1  135.75    2.74
   1   9  -1  144.16    3.05
  -1  -9   1  129.26    2.97
   1  -9  -1  133.30    4.66
  -1   9   0   66.83    2.17
   1   9   0   73.93    2.57
  -1  -9   0   68.32    2.68
   1  -9   0   62.72    3.30
  -1   9  -1  487.54   11.30
   1   9   1  485.95    9.37
  -1  -9  -1  494.27    9.61
   1  -9   1  493.78    8.54
   1   9   2    0.40    3.51
  -1   9  -2    5.00    3.86
  -1  -9  -2   -2.74    3.35
   1   9   3  146.41    1.99
   1   9   3  157.78    4.56
  -1   9  -3  156.02    5.34
  -1  -9  -3  154.02    4.58
   1  -9   3  148.71    1.63
   1  -9   3  153.29    1.55
  -1   9  -4   27.84    6.31
   1   9   4   31.28    1.13
  -1  -9  -4   34.26    3.20
  -1   9  -5   18.75    4.58
  -1  -9  -5   22.48    5.16
  -1   9  -6   54.19    5.88
  -1  -9  -6   55.66    4.38
  -1   9  -7  169.71   13.46
  -1  -9  -7  160.46    9.47
  -1   9  -8   13.68    6.66
  -1  -9  -8    9.31    5.54
  -1  -9  -8    6.39    4.45
   1  10  -9   14.14    7.84
   1 -10  -9   16.93    5.27
   1 -10  -9   25.12   10.30
   1  10  -8  163.70   10.48
   1 -10  -8  152.81    9.19
   1 -10  -8  153.13   10.55
   1  10  -7   74.04    7.14
   1 -10  -7   80.40    6.80
   1 -10  -7   71.57    5.31
   1  10  -6   40.45    5.53
   1 -10  -6   36.41    4.38
   1  10  -5  187.12    7.78
   1 -10  -5  186.39    8.54
   1  10  -4   98.22    2.19
   1  10  -4   95.57    5.10
  -1 -10   4   92.10    2.41
   1 -10  -4   96.64    4.32
   1  10  -3    7.94    1.15
   1  10  -3    5.54    3.02
  -1 -10   3    3.74    1.22
   1 -10  -3    3.20    2.69
  -1  10   2  261.95    2.52
  -1 -10   2  256.47    4.60
   1 -10  -2  276.89    6.08
   1  10  -1   48.38    2.18
  -1  10   1   55.09    2.12
  -1 -10   1   52.05    2.23
   1 -10  -1   57.80    2.55
   1  10   0   23.06    2.11
  -1  10   0   24.20    1.78
  -1 -10   0   21.35    2.14
   1 -10   0   23.92    1.98
   1  10   1  304.87    6.30
  -1  10  -1  287.94    7.78
  -1 -10  -1  288.01    7.81
   1 -10   1  295.75    4.80
   1  10   2  262.64    6.08
  -1  10  -2  252.41    6.41
  -1 -10  -2  252.70    5.95
   1 -10   2  247.41    3.65
  -1  10  -3   59.08    3.97
   1  10   3   57.09    3.41
  -1 -10  -3   60.47    3.44
   1  10   4    9.00    1.06
  -1  10  -4    3.38    5.85
  -1 -10  -4   12.08    3.06
  -1  10  -5   28.87    5.01
  -1 -10  -5   22.81    5.76
  -1  10  -6   53.72    6.50
  -1 -10  -6   61.72    4.70
  -1  10  -7  117.36   13.04
  -1 -10  -7  136.75    9.57
  -1  10  -8   22.30    7.28
  -1 -10  -8   16.44    6.17
  -1 -10  -8   18.90    4.96
   1  11  -8   57.95    8.29
   1 -11  -8   57.90    7.37
   1 -11  -8   66.73    6.01
   1  11  -7    3.13    6.04
   1 -11  -7   20.39    4.43
   1 -11  -7    9.75    5.86
   1  11  -6   12.19    5.32
   1 -11  -6    0.79    4.15
   1  11  -5  215.06    8.63
   1 -11  -5  239.20    7.72
   1  11  -4  178.73    6.61
  -1 -11   4  173.42    3.57
   1 -11  -4  176.78    8.27
   1  11  -3  192.77    3.20
   1  11  -3  188.44    6.09
   1 -11  -3  182.73    5.50
  -1 -11   3  181.10    3.35
   1  11  -2  153.25    3.12
   1 -11  -2  148.66    4.41
  -1 -11   2  146.26    3.27
  -1  11   1  270.45    5.01
   1  11  -1  277.68    6.29
  -1 -11   1  268.44    5.35
   1  11   0   41.47    2.30
  -1  11   0   36.46    2.13
  -1 -11   0   34.49    2.40
   1 -11   0   42.99    2.15
  -1  11  -1    7.33    2.36
   1  11   1   12.66    2.33
   1 -11   1    9.75    2.36
  -1 -11  -1    5.24    2.47
  -1  11  -2    1.50    2.74
   1  11   2    3.55    2.59
   1 -11   2    3.02    1.13
  -1 -11  -2    1.52    2.61
   1  11   3   77.66    3.87
  -1  11  -3   69.45    4.42
   1 -11   3   69.85    1.76
   1 -11   3   66.69    1.46
  -1 -11  -3   70.14    3.83
  -1  11  -4    3.78    6.52
  -1 -11  -4   19.21    5.29
  -1  11  -5    6.13    4.56
  -1 -11  -5   -2.67    3.73
  -1  11  -6   81.98    6.96
  -1 -11  -6   71.24    5.36
  -1  11  -7   50.08   11.22
  -1 -11  -7   43.83    5.26
  -1  11  -8   11.12    7.04
  -1 -11  -8    8.33    5.08
   1  12  -8   74.75    8.88
   1 -12  -8   59.62    6.36
   1 -12  -8   69.17    8.03
   1  12  -7   48.92    6.93
   1 -12  -7   45.05    5.37
   1 -12  -7   41.19    6.76
   1  12  -6   55.22    6.48
   1 -12  -6   56.12    5.08
   1  12  -5   32.31    5.25
   1 -12  -5   38.58    4.70
   1  12  -4   44.56    4.68
   1 -12  -4   47.20    4.11
  -1 -12   4   39.42    2.28
   1  12  -3    3.59    1.25
   1  12  -3    2.17    5.15
   1 -12  -3    1.25    3.16
  -1 -12   3    4.67    2.27
   1  12  -2  175.93    3.62
   1  12  -2  184.83    5.43
  -1  12   2  173.47    2.32
  -1 -12   2  179.32    4.93
   1 -12  -2  195.35    5.51
  -1  12   1  123.91    2.59
   1  12  -1  127.40    3.28
  -1 -12   1  124.20    3.50
   1 -12  -1  136.85    4.09
   1  12   0  266.52    5.84
  -1  12   0  260.31    5.14
   1 -12   0  247.21    5.22
  -1 -12   0  252.93    5.88
  -1  12  -1  416.03    9.04
   1  12   1  439.42   11.27
   1 -12   1  409.23    7.33
  -1 -12  -1  408.45    9.16
  -1  12  -2  122.42    4.66
   1  12   2  115.37    4.32
   1 -12   2  113.92    2.48
  -1 -12  -2  126.50    4.56
  -1  12  -3  110.32    5.26
   1  12   3  117.14    4.91
  -1 -12  -3  119.97    4.97
   1 -12   3  111.48    2.49
   1 -12   3  109.22    2.79
  -1  12  -4  199.98   10.97
  -1 -12  -4  191.79    6.61
  -1  12  -5   16.33    5.25
  -1 -12  -5   17.97    4.19
  -1  12  -6   30.02    6.27
  -1 -12  -6   31.88    4.77
  -1  12  -7   40.43   11.38
  -1 -12  -7   50.32    5.89
  -1  12  -8   11.85    7.64
  -1 -12  -8   11.05    8.30
   1  13  -8   20.71    8.12
   1 -13  -8   22.69    6.01
   1 -13  -8   27.16    7.34
   1  13  -7   10.07    6.80
   1 -13  -7    7.54    6.35
   1 -13  -7    8.96    7.48
   1  13  -6   14.17    5.91
   1 -13  -6   12.26    4.33
   1  13  -5  167.61    8.24
   1 -13  -5  164.88    9.87
   1  13  -4   37.31    7.24
   1  13  -4   38.16    1.52
  -1 -13   4   38.44    2.45
   1 -13  -4   37.24    4.40
   1  13  -3  148.14    5.87
   1  13  -3  140.79    3.06
  -1 -13   3  141.11    3.27
   1 -13  -3  157.57    5.66
   1  13  -2    3.13    1.77
  -1  13   2    4.88    1.02
   1  13  -2    3.91    2.89
  -1 -13   2    4.73    2.90
   1 -13  -2   11.84    4.56
   1  13  -1  540.09   10.84
  -1  13   1  538.95    9.19
   1 -13  -1  537.17   11.50
  -1 -13   1  524.73   10.86
  -1  13   0   19.59    3.20
   1  13   0   17.46    2.52
   1 -13   0   18.88    2.25
  -1 -13   0   18.10    2.51
   1  13   1   31.77    3.01
  -1  13  -1   29.73    2.93
  -1 -13  -1   34.01    3.07
   1 -13   1   38.99    3.23
   1  13   2   76.00    5.70
  -1  13  -2   66.43    4.03
  -1 -13  -2   67.73    5.85
   1 -13   2   68.95    2.19
   1  13   3   17.82    0.65
  -1  13  -3   13.73    3.98
   1 -13   3   21.37    2.24
  -1 -13  -3   27.13    3.51
  -1  13  -4   38.75    5.13
  -1 -13  -4   46.09    4.47
  -1  13  -5   71.97    6.73
  -1 -13  -5   74.67    5.50
  -1  13  -6   13.64    6.20
  -1 -13  -6   18.63    7.42
  -1  13  -7   -6.38   10.68
  -1 -13  -7    1.44    5.07
  -1  13  -8   -9.92    7.81
  -1 -13  -8    5.86    8.93
   1  14  -8  -12.43    7.68
   1 -14  -8   -1.55    7.16
   1 -14  -8    7.64    8.87
   1  14  -7   17.99    7.08
   1 -14  -7   15.00    5.46
   1 -14  -7   14.56    7.09
   1  14  -6  143.13    9.50
   1 -14  -6  165.76    7.74
   1  14  -5    4.88    7.77
   1 -14  -5   -0.08    4.15
  -1 -14   5    0.64    1.26
   1  14  -4    3.63    1.33
   1  14  -4    4.69    4.30
   1 -14  -4    1.12    3.75
  -1 -14   4    1.54    2.27
   1  14  -3    3.73    1.64
   1  14  -3    4.46    3.68
   1 -14  -3    2.46    3.35
  -1 -14   3    0.52    1.80
   1  14  -2    0.18    2.92
   1  14  -2    9.51    4.63
  -1 -14   2    6.04    3.13
   1 -14  -2    1.87    3.03
   1  14  -1  102.78    4.00
  -1  14   1   95.45    2.58
   1  14  -1   95.88    4.70
  -1 -14   1   94.49    3.49
   1 -14  -1   95.39    5.54
   1  14   0  531.07   11.62
  -1  14   0  525.40   10.61
   1 -14   0  496.30   10.78
  -1 -14   0  507.15   13.89
  -1  14  -1  140.41    4.58
   1  14   1  144.65    4.79
   1 -14   1  133.02    3.79
  -1 -14  -1  131.68    6.85
  -1  14  -2   57.03    4.16
   1  14   2   63.18    4.03
  -1 -14  -2   64.71    4.12
   1 -14   2   61.18    3.32
  -1  14  -3   14.87    6.20
  -1 -14  -3   26.82    5.97
   1 -14   3   19.69    1.74
   1 -14   3   16.86    1.45
  -1  14  -4  304.65   10.77
  -1 -14  -4  318.77   10.19
  -1  14  -5   -3.01    5.36
  -1 -14  -5    4.59    6.66
  -1  14  -6   11.44    6.38
  -1 -14  -6   11.22    5.08
  -1  14  -7   59.28   12.53
  -1 -14  -7   44.32    6.39
   1  15  -7    4.66    7.35
   1 -15  -7   16.48    5.59
   1 -15  -7    9.53    7.22
   1  15  -6   39.23   10.40
   1 -15  -6   43.96    5.91
   1  15  -5  284.19   11.11
   1 -15  -5  288.09   10.08
  -1 -15   5  246.79    4.59
   1  15  -4   11.89    4.55
   1 -15  -4    8.71    4.18
  -1 -15   4    5.09    1.67
   1  15  -3   29.91    3.09
   1  15  -3   21.57    6.40
   1 -15  -3   30.68    3.97
  -1 -15   3   25.53    3.40
   1  15  -2    4.82    2.08
  -1  15   2    9.57    1.36
   1  15  -2    6.43    3.42
  -1 -15   2   13.60    3.47
   1 -15  -2    6.25    3.28
   1  15  -1  747.07   16.85
   1  15  -1  757.35   20.98
  -1  15   1  761.34   16.37
   1 -15  -1  744.50   18.13
  -1 -15   1  743.53   17.10
   1  15   0   52.59    2.96
  -1  15   0   60.61    2.97
   1  15   0   59.11    3.46
  -1 -15   0   56.31    3.63
   1 -15   0   61.30    3.29
   1  15   1    6.43    3.16
   1  15   1    8.05    1.80
  -1  15  -1   14.14    4.41
  -1 -15  -1    8.05    3.15
   1 -15   1   15.37    3.35
  -1  15  -2    3.22    5.30
   1  15   2    9.08    3.47
   1  15   2   11.55    1.29
   1 -15   2   10.57    1.97
  -1  15  -3    4.11    4.10
   1 -15   3    6.58    1.51
   1 -15   3    8.30    1.80
  -1 -15  -3   10.34    3.93
  -1  15  -4    5.31    4.88
   1 -15   4    1.36    0.93
  -1 -15  -4   -4.95    4.49
   1 -15   4    2.71    1.01
  -1  15  -5  141.91   12.45
  -1 -15  -5  129.10    7.36
  -1  15  -6    6.17    6.48
  -1 -15  -6   14.35    5.45
  -1  15  -7   30.36    8.02
  -1 -15  -7   12.57    6.08
   1  16  -7    4.86   11.19
   1 -16  -7    5.06    7.32
   1 -16  -7    0.58    9.11
   1  16  -6  150.67   10.15
   1 -16  -6  159.13    8.77
   1  16  -5    9.16    5.57
  -1 -16   5    2.00    1.63
   1 -16  -5    7.32    4.91
   1  16  -4    4.75    7.37
  -1 -16   4    5.43    2.89
   1 -16  -4    9.29    6.53
   1  16  -3    0.72    1.94
   1  16  -3    0.80    3.97
  -1 -16   3    2.59    3.33
   1 -16  -3   -4.20    5.93
   1  16  -2   57.79    4.22
   1  16  -2   56.16    4.35
  -1 -16   2   53.82    4.64
   1 -16  -2   53.21    4.16
   1  16  -1  110.80    4.57
  -1  16   1  111.48    3.15
   1  16  -1  108.00    5.76
   1 -16  -1  110.20    4.66
  -1 -16   1  111.79    5.93
  -1  16   0  458.58   11.95
   1  16   0  461.77   11.18
   1  16   0  450.47    9.97
   1 -16   0  450.63   10.69
  -1 -16   0  440.44   11.34
  -1  16  -1   31.14    3.31
   1  16   1   27.62    3.64
   1  16   1   27.65    2.24
   1 -16   1   32.66    2.71
  -1 -16  -1   24.71    3.63
  -1  16  -2   39.95    4.21
   1  16   2   32.81    1.58
  -1 -16  -2   34.93    4.25
   1 -16   2   36.56    2.44
  -1  16  -3    7.28    4.39
  -1 -16  -3    8.65    4.38
   1 -16   3   13.62    1.79
   1 -16   3   14.91    3.13
  -1  16  -4  157.77    8.28
  -1 -16  -4  172.38    7.92
  -1  16  -5    6.22    5.85
  -1 -16  -5    7.54    5.16
  -1  16  -6   40.18    7.64
  -1 -16  -6   43.73    6.46
  -1  16  -7   10.50    8.03
  -1 -16  -7   24.97   10.11
   1  17  -7    8.11    7.77
   1 -17  -7    5.90    6.20
   1 -17  -7    0.15    8.31
   1  17  -6   45.72    8.00
   1 -17  -6   50.92    6.37
   1  17  -5  119.49    8.41
   1 -17  -5  106.51    7.35
   1  17  -4   13.63    5.05
  -1 -17   4   10.55    3.31
   1 -17  -4   14.79    4.74
   1  17  -3  234.57    8.87
  -1 -17   3  214.49    7.39
   1 -17  -3  238.09    8.35
   1  17  -2    3.89    3.63
   1  17  -2   -0.53    2.43
  -1  17   2   -0.32    1.01
   1 -17  -2    3.26    3.54
  -1 -17   2    3.82    4.06
   1  17  -1  287.28   10.13
  -1  17   1  270.82    6.94
   1  17  -1  270.10    7.19
  -1 -17   1  257.62    7.33
   1 -17  -1  270.28    7.96
   1  17   0   52.91    3.78
  -1  17   0   41.67    3.17
   1  17   0   41.27    4.66
  -1 -17   0   41.58    3.91
   1 -17   0   46.71    3.53
   1  17   1   22.44    2.28
  -1  17  -1   25.92    3.50
  -1 -17  -1   16.60    3.93
   1 -17   1   23.08    2.90
   1  17   2    2.94    2.07
  -1  17  -2    2.91    3.76
   1 -17   2   -1.13    3.44
  -1 -17  -2    2.99    3.92
  -1  17  -3    3.63    4.45
   1 -17   3    3.77    3.31
  -1 -17  -3    9.04    4.38
   1 -17   3    1.22    1.89
  -1  17  -4    4.22    7.69
  -1 -17  -4   -7.54    4.87
   1 -17   4    0.71    1.63
   1 -17   4    1.63    1.52
  -1  17  -5   49.98    7.18
  -1 -17  -5   61.44    6.70
  -1  17  -6    5.35    7.10
  -1 -17  -6    2.92    9.09
   1  18  -6   37.21    8.02
   1 -18  -6   51.20    7.06
   1  18  -5   -8.44    9.26
   1 -18  -5    2.23    8.14
   1  18  -4   18.01    5.50
   1 -18  -4   16.02    5.01
   1  18  -3   -0.34    6.72
  -1 -18   3   -0.83    3.91
   1 -18  -3   -7.47    6.61
   1  18  -2   -2.56    3.85
  -1  18   2    0.70    1.56
   1 -18  -2    2.39    3.86
  -1 -18   2    2.86    2.92
   1  18  -1   16.49    3.36
  -1  18   1    9.99    2.08
   1 -18  -1    6.79    3.55
  -1 -18   1   14.28    3.31
   1  18   0  122.08    4.57
  -1  18   0  130.06    4.50
  -1 -18   0  117.08    7.81
   1 -18   0  123.08    5.07
  -1  18  -1    5.73    5.05
   1  18   1    9.35    3.23
  -1 -18  -1    6.83    6.09
   1 -18   1    0.67    4.37
  -1  18  -2   78.26    7.80
  -1 -18  -2   79.22    5.62
   1 -18   2   74.48    3.49
  -1  18  -3   22.20    7.60
   1 -18   3   20.00    2.31
   1 -18   3   20.21    4.04
  -1 -18  -3   17.96    5.23
  -1  18  -4  120.32    7.89
  -1 -18  -4  123.35   11.40
  -1  18  -5   66.79    7.77
  -1 -18  -5   72.31   11.02
  -1  18  -6   30.53   12.04
  -1 -18  -6   28.79    6.88
   1  19  -6   25.31   11.31
   1 -19  -6   18.55    8.65
   1 -19  -6   25.87    6.77
   1  19  -5   39.00    7.13
   1 -19  -5   41.86    6.49
   1  19  -4   37.22    9.48
   1 -19  -4   41.92    6.01
  -1 -19   4   26.97    2.77
   1  19  -3  382.70   13.14
   1 -19  -3  392.01   12.90
  -1 -19   3  340.08   11.49
  -1  19   2   52.66    2.20
   1  19  -2   58.76    4.92
   1 -19  -2   58.69    5.24
  -1 -19   2   60.80    3.93
  -1  19   1   33.76    3.82
   1  19  -1   40.86    5.97
  -1 -19   1   35.90    4.00
   1 -19  -1   42.24    4.39
  -1  19   0   57.02    3.66
   1  19   0   56.68    3.73
  -1 -19   0   52.86    4.57
   1 -19   0   63.17    4.38
  -1  19  -1   17.75    3.61
   1  19   1   14.07    3.63
   1 -19   1   14.25    3.25
  -1 -19  -1   15.10    4.39
  -1  19  -2    1.47    4.10
   1  19   2    3.47    2.11
   1 -19   2    4.15    2.67
  -1 -19  -2    1.77    4.38
  -1  19  -3    7.49    4.61
  -1 -19  -3   -3.25    4.80
   1 -19   3   -1.13    2.30
   1 -19   3    0.21    2.57
  -1  19  -4   -0.63    5.58
  -1 -19  -4   -3.28    5.55
  -1  19  -5   14.25    7.22
  -1 -19  -5   30.01    6.70
   1  20  -5    5.75    6.51
   1 -20  -5   -1.36    6.04
   1  20  -4   10.73    5.74
   1 -20  -4    4.60    5.54
   1  20  -3    4.04    4.90
   1 -20  -3    8.24    4.88
  -1 -20   3    4.46    4.78
   1  20  -2   28.94    4.80
   1 -20  -2   25.59    7.57
  -1 -20   2   31.09    3.69
   1  20  -1    4.64    3.56
  -1  20   1    2.17    2.19
   1 -20  -1    2.22    4.02
  -1 -20   1   -9.08    5.62
   1  20   0    7.67    4.78
  -1  20   0    4.64    3.17
  -1 -20   0    0.29    3.99
   1 -20   0    2.41    3.66
   1  20   1   27.80    2.78
  -1  20  -1   37.25    6.26
  -1 -20  -1   28.64    5.06
   1 -20   1   32.11    5.70
  -1  20  -2  243.58    9.27
   1 -20   2  228.84    8.85
  -1 -20  -2  236.21    9.72
  -1  20  -3   22.13    5.33
  -1 -20  -3   32.75    5.66
   1 -20   3   17.10    2.94
   1 -20   3   11.95    3.94
  -1  20  -4   37.43    6.68
  -1 -20  -4   31.21    6.66
  -1  20  -5    0.64   10.47
  -1 -20  -5   -1.59    6.35
   1  21  -4   -6.50    5.92
   1 -21  -4   -0.12    9.38
   1  21  -3  350.34   13.68
   1 -21  -3  344.44   13.47
  -1 -21   3  323.22    9.72
   1  21  -2   11.11    7.04
   1 -21  -2    8.69    4.85
  -1 -21   2    3.51    5.65
   1  21  -1   10.01    5.97
  -1  21   1   10.85    3.59
   1 -21  -1   12.48    6.73
  -1 -21   1    2.84    3.99
   1  21   0   -2.67    3.20
  -1  21   0    2.01    4.82
  -1 -21   0   -1.15    6.54
   1 -21   0   -4.70    6.00
  -1  21  -1   13.77    3.99
   1  21   1    7.33    2.50
   1 -21   1   12.40    3.55
  -1 -21  -1   11.80    7.24
  -1  21  -2   -0.32    6.98
  -1 -21  -2    3.54    4.98
   1 -21   2   -2.47    3.76
   1 -21   2   -0.91    3.12
  -1  21  -3    8.10    8.07
  -1 -21  -3  -13.07    8.87
  -1  21  -4   -7.37    9.29
  -1 -21  -4    0.35    9.47
   1  22  -4    6.47    9.50
   1 -22  -4   11.56    6.50
   1  22  -3   11.15    5.53
   1 -22  -3   12.14    5.82
  -1 -22   3    5.73    3.56
   1  22  -2   13.99    4.86
   1 -22  -2   13.25    7.91
  -1 -22   2   14.78    3.97
   1  22  -1    1.67    4.02
   1 -22  -1    5.87    4.62
  -1 -22   1    4.65    4.19
  -1  22   0    1.75    3.22
   1  22   0    0.36    3.23
   1 -22   0   -1.37    4.12
  -1 -22   0   -2.66    4.48
  -1  22  -1   13.07    4.24
  -1 -22  -1   11.70    5.20
   1 -22   1    8.30    4.00
  -1  22  -2  176.67    8.64
  -1 -22  -2  186.08    9.41
   1 -22   2  174.46   10.23
   1 -22   2  175.89    6.48
  -1  22  -3    0.22    5.48
  -1 -22  -3    3.32    5.89
   1  23  -2   24.16    7.46
  -1 -23   2   -0.75    4.20
   1 -23  -2    2.31    5.50
   1  23  -1    2.68    4.34
  -1 -23   1    4.85    6.89
   1 -23  -1    8.31    7.67
  -1  23   0   19.61    3.46
   1  23   0   18.26    5.41
  -1 -23   0   11.39    5.20
   1 -23   0   17.77    7.26
  -1  23  -1   57.53    5.15
   1 -23   1   49.69    6.01
   1 -23   1   55.20    5.12
  -1 -23  -1   62.67    6.35
  -1  23  -2    5.03    5.03
   1 -23   2    7.53    5.38
   1 -23   2    2.15    4.23
  -1 -23  -2    7.58    5.79
   2   0 -10   12.99    3.05
   2   0 -10   15.76    3.57
   2   0 -10   12.08    7.68
   2   0  -9   -4.28    4.29
   2   0  -9   -2.28    2.91
   2   0  -9   -1.60    3.31
   2   0  -8   48.20    3.61
   2   0  -8   52.01    4.39
   2   0  -8   43.41    2.88
   2   0  -7   -1.99    2.48
   2   0  -7    1.52    4.60
   2   0  -7   -1.71    3.01
   2   0  -6 2085.47   66.20
   2   0  -6 2114.09   68.09
   2   0  -5    1.46    3.09
   2   0  -5    1.84    1.78
   2   0  -4   46.58    2.07
  -2   0   3   -5.25    2.75
   2   0  -3   -1.64    2.29
   2   0  -2  136.73    3.05
  -2   0   2  137.14    3.01
  -2   0   1    0.63    1.35
   2   0  -1   -1.75    1.36
  -2   0   0 1343.95   24.54
   2   0   0 1353.01   24.69
   2   0   1    1.20    1.63
  -2   0  -1   -0.01    1.57
  -2   0  -2   19.66    1.98
   2   0   2   20.67    1.71
   2   0   2   21.59    2.01
  -2   0  -2   16.28    1.55
   2   0   3    5.08    2.14
   2   0   3    1.58    1.04
  -2   0  -3    0.70    2.02
   2   0   4  211.83    3.47
  -2   0  -4  215.18    6.65
   2   0   4  205.69    5.26
  -2   0  -4  211.76    3.45
  -2   0  -5    5.98    4.14
   2   0   5    6.98    4.43
  -2   0  -6  347.99    7.70
  -2   0  -6  370.60    9.73
  -2   0  -7    6.24    3.70
  -2   0  -7    1.87    5.83
  -2   0  -7    1.67    1.94
  -2   0  -8  272.24    9.86
  -2   0  -8  261.30    6.22
  -2   0  -8  263.54    9.12
  -2   0  -9    7.04    5.15
   2   1 -10   -0.32    5.30
   2  -1 -10    1.42    4.81
   2  -1 -10    5.35    4.78
   2  -1 -10    1.60    3.89
   2   1  -9   24.71    5.00
   2   1  -9   23.35    3.02
   2   1  -9   25.56    3.33
   2  -1  -9   26.86    4.55
   2  -1  -9   25.90    3.43
   2  -1  -9   22.66    4.07
   2   1  -8    7.59    2.24
   2   1  -8    0.57    5.87
   2   1  -8    0.27    2.80
   2  -1  -8    7.27    2.46
   2  -1  -8    8.83    3.24
   2  -1  -8    1.78    5.40
   2   1  -7   29.28    2.20
   2   1  -7   32.28    2.67
   2   1  -7   23.61    3.70
   2  -1  -7   34.69    3.16
   2  -1  -7   25.63    3.21
   2  -1  -7   30.45    3.66
   2   1  -6    1.36    2.72
   2   1  -6   -0.43    1.98
   2  -1  -6    1.36    1.82
   2  -1  -6   -1.03    2.31
   2  -1  -6   -2.29    3.57
   2   1  -5   83.77    3.61
   2   1  -5   83.64    3.25
   2  -1  -5   78.67    2.94
   2  -1  -5   83.67    2.82
   2   1  -4   93.64    2.48
  -2  -1   4   92.17    2.74
   2  -1  -4   98.85    4.15
  -2   1   3   -2.81    1.87
   2   1  -3    1.86    1.36
  -2  -1   3    4.75    1.54
   2  -1  -3    1.87    1.74
   2   1  -2  121.16    2.83
  -2   1   2  119.65    3.15
   2  -1  -2  126.77    3.21
  -2  -1   2  116.71    3.92
   2   1  -1  949.58   15.89
  -2   1   1  927.80   17.86
   2  -1  -1  948.88   18.10
  -2  -1   1  931.88   15.61
  -2   1   0  837.45   12.99
   2   1   0  862.13   13.66
   2  -1   0  868.05   13.28
  -2  -1   0  859.76   13.61
  -2   1  -1  337.32    5.62
  -2   1  -1  340.35    4.43
   2   1   1  330.76    5.28
   2  -1   1  333.22    5.76
   2  -1   1  337.13    4.29
   2   1   2  156.81    2.67
  -2   1  -2  158.85    3.75
  -2   1  -2  159.42    2.13
   2   1   2  157.17    3.43
  -2  -1  -2  159.20    4.34
  -2  -1  -2  154.09    2.54
   2  -1   2  163.72    3.90
   2  -1   2  152.70    2.13
   2   1   3   22.35    1.37
  -2   1  -3   27.30    2.51
   2   1   3   21.20    2.20
  -2   1  -3   25.19    1.03
  -2  -1  -3   24.66    1.92
   2  -1   3   20.32    3.86
   2  -1   3   22.41    1.48
  -2  -1  -3   19.47    1.40
  -2   1  -4   15.40    1.10
   2   1   4   16.99    1.55
  -2   1  -4   12.31    2.61
   2   1   4   16.67    2.34
   2  -1   4   19.23    2.72
  -2  -1  -4   13.26    1.44
  -2  -1  -4   18.67    3.27
  -2   1  -5  140.93    4.95
  -2   1  -5  140.79    2.63
   2   1   5  143.91    4.65
  -2  -1  -5  132.85    3.08
   2  -1   5  128.57    4.99
  -2  -1  -5  129.70    4.25
  -2   1  -6   -0.29    2.25
  -2   1  -6    7.74    3.32
  -2   1  -6    3.90    2.86
  -2  -1  -6    6.61    4.58
  -2  -1  -6    2.63    1.88
  -2   1  -7   -4.28    3.89
  -2   1  -7    3.09    3.29
  -2   1  -7    0.22    1.66
  -2  -1  -7    7.70    4.13
  -2  -1  -7   -0.33    3.26
  -2  -1  -7   -0.85    3.47
  -2   1  -8    2.22    1.89
  -2   1  -8   15.50    7.23
  -2   1  -8    1.17    2.24
  -2  -1  -8   11.60    6.31
  -2  -1  -8    4.32    3.83
  -2  -1  -8    4.92    4.87
  -2   1  -9   25.27    5.78
  -2  -1  -9   23.81    5.30
   2   2 -10    8.44    5.54
   2  -2 -10    2.78    4.28
   2  -2 -10    0.57    5.21
   2  -2 -10    4.75    6.92
   2   2  -9    7.63    2.55
   2   2  -9    7.55    7.62
   2   2  -9    4.11    4.21
   2  -2  -9    3.78    3.94
   2  -2  -9   11.63    3.40
   2  -2  -9    9.57    4.02
   2   2  -8   48.63    5.09
   2   2  -8   48.45    4.53
   2   2  -8   40.90    2.53
   2  -2  -8   44.99    4.66
   2  -2  -8   54.21    4.05
   2  -2  -8   48.07    4.03
   2   2  -7   53.04    2.72
   2   2  -7   53.44    4.32
   2   2  -7   51.08    2.37
   2  -2  -7   53.28    4.91
   2  -2  -7   45.84    2.98
   2  -2  -7   51.71    3.64
   2   2  -6  701.66   19.83
   2   2  -6  672.11   15.05
   2  -2  -6  675.09   15.58
   2  -2  -6  669.70   14.32
   2  -2  -6  642.13   15.45
   2   2  -5    4.82    2.46
   2   2  -5    0.85    2.32
   2  -2  -5   -2.67    2.17
   2  -2  -5    3.05    1.71
   2   2  -4  477.06    7.85
  -2  -2   4  469.75    8.06
   2  -2  -4  482.69    9.35
   2   2  -3  273.21    5.05
  -2  -2   3  263.34    4.43
   2  -2  -3  264.22    5.33
  -2   2   2  125.93    3.37
   2   2  -2  116.21    2.55
  -2  -2   2  112.28    2.51
   2  -2  -2  117.02    3.44
   2   2  -1   90.86    2.21
  -2   2   1   91.50    3.70
   2  -2  -1   94.92    2.51
  -2  -2   1   86.46    2.16
  -2   2   0  230.30    4.30
   2   2   0  236.53    3.75
  -2  -2   0  236.74    3.74
   2  -2   0  229.53    3.59
   2  -2   0  239.07    3.44
  -2   2  -1    7.42    0.90
  -2   2  -1    7.58    2.97
   2   2   1    6.54    1.56
   2  -2   1    6.67    0.89
  -2  -2  -1    4.00    1.55
   2  -2   1    8.81    1.95
   2   2   2   11.63    1.70
   2   2   2   12.66    1.44
  -2   2  -2   12.12    2.14
   2  -2   2   13.70    2.24
   2  -2   2   12.37    0.71
  -2  -2  -2   12.89    1.48
   2   2   3   46.91    1.85
   2   2   3   45.75    3.43
  -2   2  -3   53.63    2.91
   2  -2   3   41.92    2.92
  -2  -2  -3   46.55    1.78
   2  -2   3   45.09    1.03
  -2  -2  -3   49.52    2.03
   2   2   4  366.93    7.61
  -2   2  -4  380.68    5.09
  -2   2  -4  374.42    8.58
   2   2   4  371.98    7.80
   2  -2   4  360.96    8.58
  -2  -2  -4  371.67    6.48
  -2  -2  -4  384.91    8.77
  -2   2  -5  339.81   11.32
   2   2   5  316.41    7.69
  -2   2  -5  337.28    5.51
  -2  -2  -5  324.51    7.45
   2  -2   5  321.36    8.67
  -2  -2  -5  328.59    6.27
  -2   2  -6  101.00    2.76
  -2   2  -6   99.45    5.19
  -2   2  -6  105.58    3.09
  -2  -2  -6  105.01    4.27
  -2  -2  -6  102.51    3.32
  -2   2  -7   40.87    2.36
  -2   2  -7   37.25    7.64
  -2   2  -7   39.09    2.65
  -2  -2  -7   49.83    5.81
  -2  -2  -7   45.93    2.91
  -2   2  -8  216.15    5.78
  -2   2  -8  256.76   10.24
  -2  -2  -8  248.32   10.44
  -2  -2  -8  240.63    6.68
  -2  -2  -8  258.43    8.63
  -2   2  -9   31.45    6.26
  -2  -2  -9   30.91    6.14
  -2  -2  -9   30.81    3.36
  -2  -2  -9   35.61    5.23
   2   3 -10    6.85    9.09
   2  -3 -10    7.24    5.64
   2  -3 -10    2.58    7.12
   2  -3 -10    9.69    4.47
   2   3  -9   22.95    3.86
   2   3  -9   35.94    5.83
   2   3  -9   25.88    2.78
   2  -3  -9   27.38    4.76
   2  -3  -9   34.07    4.10
   2  -3  -9   38.14    3.87
   2   3  -8   21.14    4.63
   2   3  -8   20.73    2.45
   2  -3  -8   17.82    3.76
   2  -3  -8   27.23    4.64
   2  -3  -8   25.15    5.06
   2   3  -7    2.84    3.70
   2   3  -7    0.61    1.72
   2   3  -7    5.61    2.96
   2  -3  -7    0.11    2.47
   2  -3  -7    7.30    2.61
   2  -3  -7    9.00    3.17
   2   3  -6    0.71    3.11
   2   3  -6    3.61    1.68
   2  -3  -6    2.59    2.04
   2  -3  -6  -10.50    4.33
   2  -3  -6    3.05    2.09
   2   3  -5   20.62    2.33
   2   3  -5   17.11    3.01
   2  -3  -5   15.74    2.63
   2  -3  -5   19.40    1.74
   2   3  -4  133.06    3.34
  -2  -3   4  130.14    3.78
   2  -3  -4  131.20    3.98
   2   3  -3  406.54    6.08
  -2  -3   3  402.45    6.30
   2  -3  -3  402.18    8.15
   2   3  -2    8.34    2.11
   2  -3  -2    9.01    3.47
  -2  -3   2    9.54    1.36
  -2   3   1 5333.75  236.71
   2   3  -1 5626.98  240.81
  -2  -3   1 5281.80  229.37
   2  -3  -1 5218.63  232.12
   2   3   0 1123.61   20.59
  -2   3   0 1094.69   21.64
  -2   3   0 1078.85   21.04
   2  -3   0 1102.06   21.84
   2  -3   0 1101.61   19.51
  -2  -3   0 1104.76   20.49
  -2   3  -1  103.17    1.66
  -2   3  -1  107.03    3.05
   2   3   1  104.77    2.59
  -2  -3  -1  104.35    2.67
   2  -3   1  104.23    2.08
   2  -3   1  114.97    3.12
   2   3   2  356.57    5.77
  -2   3  -2  368.56    7.28
  -2   3  -2  365.27    3.97
   2   3   2  352.60    5.97
   2  -3   2  362.57    4.05
   2  -3   2  365.73    7.33
  -2  -3  -2  374.78    7.49
  -2   3  -3  113.80    1.35
  -2   3  -3  113.33    3.86
   2   3   3  110.46    3.02
   2   3   3  114.12    2.74
  -2  -3  -3  116.27    3.72
   2  -3   3  111.22    1.55
   2  -3   3  116.58    3.89
  -2  -3  -3  112.68    2.53
   2   3   4   15.67    1.82
  -2   3  -4   12.61    1.02
   2   3   4   13.06    3.18
  -2   3  -4   16.09    2.82
   2  -3   4   10.85    3.02
  -2  -3  -4   10.78    1.67
  -2  -3  -4   15.50    2.72
  -2   3  -5  389.43    5.66
  -2   3  -5  385.29    6.21
   2   3   5  366.51    8.31
  -2   3  -5  386.79   10.19
  -2  -3  -5  375.20    7.99
  -2  -3  -5  381.44    8.97
   2  -3   5  377.94   10.22
  -2   3  -6    7.13    1.52
  -2   3  -6    4.74    6.06
  -2   3  -6    3.51    1.91
  -2  -3  -6    9.80    2.30
  -2  -3  -6    5.15    2.64
  -2   3  -7    1.14    1.71
  -2   3  -7    3.01    1.98
  -2   3  -7    0.93    4.45
  -2  -3  -7   -1.02    3.91
  -2  -3  -7    5.78    4.75
  -2   3  -8   20.40    5.30
  -2  -3  -8   16.86    3.83
  -2  -3  -8   12.74    3.91
  -2  -3  -8   12.03    4.77
  -2   3  -9    7.88    9.19
  -2  -3  -9    9.37    4.96
  -2  -3  -9    6.88    3.97
  -2  -3  -9    6.40    6.76
   2   4  -9   64.63    6.73
   2  -4  -9   68.85    4.62
   2  -4  -9   66.76    4.81
   2  -4  -9   59.40    8.19
   2   4  -8   98.36    6.56
   2   4  -8   89.15    3.09
   2  -4  -8   88.98    4.39
   2  -4  -8  109.65    7.72
   2  -4  -8  102.47    6.24
   2   4  -7   49.63    3.13
   2   4  -7   40.26    2.87
   2   4  -7   42.12    7.06
   2  -4  -7   34.83    4.71
   2  -4  -7   42.70    2.92
   2  -4  -7   44.13    6.28
   2   4  -6  441.90   11.90
   2   4  -6  455.74    9.07
   2  -4  -6  433.53    9.61
   2  -4  -6  464.33   10.46
   2  -4  -6  439.57   11.10
   2   4  -5   36.34    1.63
   2   4  -5   39.64    3.40
  -2  -4   5   36.53    1.84
   2  -4  -5   33.37    2.40
   2  -4  -5   34.47    1.76
   2  -4  -5   37.09    3.13
   2   4  -4  525.80    8.26
   2  -4  -4  538.75    9.04
  -2  -4   4  525.89    8.66
   2  -4  -4  525.43   13.53
   2   4  -3 1601.10   34.71
  -2  -4   3 1551.04   34.50
   2  -4  -3 1620.38   40.80
   2   4  -2  215.40    4.31
   2  -4  -2  204.17    4.66
  -2  -4   2  205.99    3.44
   2   4  -1 1318.99   26.07
   2  -4  -1 1285.42   27.32
  -2  -4   1 1272.25   25.70
   2  -4  -1 1315.14   23.04
   2   4   0  236.93    4.41
  -2   4   0  233.79    3.95
  -2   4   0  234.86    5.23
   2  -4   0  235.94    4.04
  -2  -4   0  228.17    4.42
   2  -4   0  232.29    5.12
  -2   4  -1   10.34    1.98
   2   4   1    9.04    1.71
  -2   4  -1    9.22    0.89
  -2  -4  -1    7.51    2.67
   2  -4   1    8.14    1.27
   2  -4   1    3.31    2.05
   2   4   2  110.86    3.24
  -2   4  -2  106.22    3.75
  -2   4  -2  114.01    1.41
   2  -4   2  117.92    3.63
   2  -4   2  114.81    1.26
  -2  -4  -2  117.66    2.99
   2   4   3  145.13    3.49
  -2   4  -3  153.68    1.31
   2   4   3  152.74    3.28
  -2   4  -3  159.52    4.74
  -2  -4  -3  150.84    3.55
   2  -4   3  151.02    4.74
  -2   4  -4  154.32    1.55
  -2   4  -4  160.91    5.16
   2   4   4  148.48    3.72
  -2   4  -4  156.24    1.68
   2   4   4  144.94    3.74
  -2  -4  -4  157.48    3.38
   2  -4   4  147.69    7.16
  -2  -4  -4  144.96    3.68
  -2   4  -5  586.25   18.35
   2   4   5  574.40   14.49
  -2   4  -5  569.52    7.07
  -2   4  -5  580.05    7.69
  -2  -4  -5  579.75   11.96
  -2  -4  -5  579.13   11.88
  -2   4  -6   98.49    1.71
  -2   4  -6  109.27    5.85
  -2   4  -6  100.98    1.86
  -2  -4  -6  105.82    3.88
  -2  -4  -6  107.78    3.76
  -2   4  -7   52.48    5.70
  -2  -4  -7   46.49    3.37
  -2  -4  -7   48.24    3.60
  -2   4  -8   88.08    7.31
  -2  -4  -8   94.09    4.61
  -2  -4  -8  101.89    8.03
  -2  -4  -8   96.80    5.08
  -2   4  -9    4.48    6.12
  -2  -4  -9    4.32    3.59
  -2  -4  -9    2.82    4.17
  -2  -4  -9    6.01    4.36
   2   5  -9  100.60    7.57
   2  -5  -9   98.39    6.73
   2  -5  -9   87.04    5.43
   2  -5  -9   94.35    6.58
   2   5  -8   38.81    2.86
   2   5  -8   39.25    2.17
   2   5  -8   41.71    5.56
   2  -5  -8   40.28    3.86
   2  -5  -8   45.25    4.88
   2  -5  -8   41.06    4.97
   2   5  -7   18.92    2.63
   2   5  -7   17.10    2.36
   2   5  -7   28.13    7.07
   2  -5  -7   22.59    3.95
   2  -5  -7   19.36    2.96
   2  -5  -7   23.56    2.39
   2   5  -6  129.21    2.78
   2   5  -6  121.85    5.76
   2  -5  -6  134.51    3.36
   2  -5  -6  130.64    5.48
   2  -5  -6  127.96    6.01
   2   5  -5    8.37    1.95
   2   5  -5    7.96    3.24
   2  -5  -5    4.70    3.53
   2  -5  -5   10.35    1.40
   2  -5  -5    4.85    4.74
   2   5  -4  447.97    6.82
   2  -5  -4  438.59    6.24
  -2  -5   4  436.30    7.89
   2  -5  -4  447.25    9.97
   2   5  -3 2248.60   57.89
   2  -5  -3 2239.57   71.99
  -2  -5   3 2235.79   58.27
   2   5  -2    1.23    1.25
   2  -5  -2   -0.13    3.59
  -2  -5   2   -0.13    1.32
   2   5  -1  754.41   12.51
  -2  -5   1  702.02   12.19
   2  -5  -1  701.50   13.18
   2  -5  -1  739.34   10.65
  -2   5   0   79.34    2.21
   2   5   0   89.44    2.51
  -2  -5   0   81.67    2.51
   2  -5   0   80.99    2.28
   2  -5   0   82.78    3.25
   2   5   1  972.98   18.81
  -2   5  -1  940.50   19.00
  -2  -5  -1  997.15   19.36
   2  -5   1  979.64   15.74
   2  -5   1  962.85   22.06
  -2   5  -2  194.73    4.93
   2   5   2  211.44    4.51
   2   5   2  194.04    3.26
   2  -5   2  194.92    1.78
   2  -5   2  200.44    5.02
  -2  -5  -2  206.97    4.38
  -2   5  -3  520.67   11.30
   2   5   3  480.00    9.26
   2   5   3  507.01    9.68
   2  -5   3  509.29   11.22
  -2  -5  -3  509.66    9.74
  -2   5  -4    4.70    3.10
   2   5   4   11.08    1.87
   2   5   4    6.75    2.19
   2  -5   4    9.37    3.29
  -2  -5  -4   12.39    2.13
   2   5   5   56.18    4.13
  -2   5  -5   63.14    4.47
  -2  -5  -5   56.44    3.10
  -2   5  -6   29.48    4.80
  -2  -5  -6   29.14    2.63
  -2  -5  -6   34.29    4.55
  -2   5  -7   34.33    8.04
  -2  -5  -7   20.04    3.32
  -2  -5  -7   25.22    3.08
  -2   5  -8   11.65    5.81
  -2  -5  -8    7.04    3.44
  -2  -5  -8    7.00    4.35
  -2   5  -9    8.88    6.51
  -2  -5  -9    7.73    7.27
  -2  -5  -9    6.31    3.71
   2   6  -9   48.75    7.21
   2  -6  -9   47.69    8.94
   2  -6  -9   50.60    3.62
   2  -6  -9   58.49    5.10
   2   6  -8  211.60    9.78
   2  -6  -8  189.71    7.09
   2  -6  -8  209.16    7.25
   2  -6  -8  219.49   12.02
   2   6  -7    7.11    1.97
   2   6  -7    4.01    7.25
   2   6  -7   12.93    2.26
   2  -6  -7   11.53    6.38
   2  -6  -7   10.84    3.01
   2  -6  -7   10.69    3.17
   2   6  -6  159.37    6.56
   2   6  -6  151.18    3.80
   2  -6  -6  145.49    6.39
   2  -6  -6  158.85    3.34
   2  -6  -6  159.42    4.99
   2   6  -5    1.46    1.86
   2   6  -5    4.13    3.37
   2  -6  -5    1.77    3.22
  -2  -6   5    3.46    1.29
   2  -6  -5    0.28    1.14
   2  -6  -5    2.37    2.36
   2   6  -4  529.31    8.14
   2  -6  -4  523.24   12.18
  -2  -6   4  522.25    9.29
   2  -6  -4  535.35    7.55
   2  -6  -4  526.84   10.76
   2   6  -3  353.64    5.31
   2  -6  -3  362.89    8.23
   2  -6  -3  361.62    3.81
  -2  -6   3  350.06    5.45
   2   6  -2  217.76    4.51
   2  -6  -2  217.30    5.27
  -2  -6   2  211.41    3.64
   2  -6  -2  211.68    2.11
   2   6  -1   32.16    1.79
  -2   6   1   25.89    1.59
   2  -6  -1   26.81    1.17
   2  -6  -1   28.61    2.40
  -2  -6   1   28.67    1.86
   2   6   0   40.15    2.13
  -2   6   0   41.31    1.91
   2  -6   0   41.98    2.85
  -2  -6   0   47.10    2.35
   2  -6   0   36.65    1.98
  -2   6  -1   18.25    2.19
   2   6   1   13.59    3.13
   2  -6   1   20.33    1.72
   2  -6   1   13.69    3.43
  -2  -6  -1   19.47    2.13
  -2   6  -2  224.89    7.20
   2   6   2  225.26    6.41
   2  -6   2  226.35    7.30
  -2  -6  -2  219.46    6.41
  -2   6  -3   16.21    4.65
   2   6   3   17.03    1.44
   2   6   3   14.75    3.28
  -2  -6  -3   16.40    2.29
   2  -6   3   24.23    4.61
   2   6   4   53.09    2.93
  -2   6  -4   54.99    4.05
   2   6   4   46.33    3.20
  -2  -6  -4   52.47    2.89
   2   6   5   38.62    3.63
  -2   6  -5   50.89    4.36
  -2  -6  -5   38.02    3.14
  -2   6  -6  242.78   12.65
  -2  -6  -6  237.21    8.92
  -2   6  -7    9.34    5.19
  -2  -6  -7   12.19    3.39
  -2   6  -8   18.37    6.38
  -2  -6  -8   21.24    3.97
  -2   6  -9   -2.93    6.71
  -2  -6  -9   -0.71    6.18
  -2  -6  -9   -0.21    4.82
   2   7  -9   12.88    6.60
   2  -7  -9   11.34    6.90
   2  -7  -9   13.59    5.60
   2   7  -8   59.72    9.90
   2  -7  -8   61.13    5.67
   2  -7  -8   48.97    2.82
   2  -7  -8   39.12    6.81
   2   7  -7   59.64    8.50
   2  -7  -7   58.71    5.32
   2  -7  -7   51.63    2.32
   2  -7  -7   52.78    3.96
   2   7  -6   24.91    4.44
   2   7  -6   21.07    2.06
   2  -7  -6   29.33    4.27
   2  -7  -6   33.22    5.00
   2  -7  -6   27.05    2.23
   2   7  -5   53.21    4.36
   2   7  -5   54.54    1.56
   2  -7  -5   59.28    6.36
   2  -7  -5   51.78    4.90
   2  -7  -5   53.09    1.76
  -2  -7   5   56.66    1.75
   2   7  -4  111.71    2.80
   2  -7  -4  118.00    4.70
   2  -7  -4  110.50    1.37
   2  -7  -4  106.56    3.79
  -2  -7   4  107.77    2.31
   2   7  -3  350.29    5.30
  -2  -7   3  348.39    5.55
   2  -7  -3  346.00    7.10
   2   7  -2  121.32    2.53
   2  -7  -2  118.36    1.45
  -2  -7   2  121.81    2.71
   2   7  -1   23.04    1.79
  -2   7   1   22.28    1.08
   2  -7  -1   23.45    1.71
  -2  -7   1   19.26    1.84
   2   7   0    6.08    1.75
  -2   7   0    1.07    1.55
   2  -7   0    1.55    1.59
  -2  -7   0    3.57    1.77
   2  -7   0    5.81    2.69
   2   7   1 1270.48   28.07
  -2   7  -1 1225.47   27.97
   2  -7   1 1279.10   31.62
  -2  -7  -1 1261.93   30.90
   2  -7   1 1245.74   24.16
   2  -7   1 1272.11   24.23
   2   7   2  117.99    3.66
  -2   7  -2  121.04    4.12
   2  -7   2  123.46    1.89
   2  -7   2  122.67    1.43
  -2  -7  -2  121.94    5.30
   2  -7   2  124.54    4.09
   2   7   3  142.53    4.06
   2   7   3  142.81    2.79
  -2   7  -3  152.70    4.93
  -2  -7  -3  142.39    4.07
   2  -7   3  154.58    4.96
  -2   7  -4  148.30    8.19
   2   7   4  142.39    4.40
   2   7   4  141.20    4.10
  -2  -7  -4  144.42    4.56
   2   7   5    5.92    3.01
  -2   7  -5    6.00    4.20
  -2  -7  -5   10.45    3.04
  -2   7  -6    8.92    4.63
  -2  -7  -6   10.20    3.24
  -2   7  -7  149.71    8.81
  -2  -7  -7  154.30    6.06
  -2   7  -8    5.07    6.01
  -2  -7  -8    3.58    6.09
   2   8  -9   41.47    7.61
   2  -8  -9   35.05    6.76
   2  -8  -9   46.32    5.13
   2   8  -8  246.03   16.21
   2  -8  -8  228.08   10.34
   2  -8  -8  244.14    9.06
   2   8  -7    0.86    0.79
   2   8  -7   -5.12    7.87
   2   8  -7    0.89    1.32
   2  -8  -7    2.31    3.54
   2  -8  -7   -4.16    4.66
   2  -8  -7    2.41    2.05
   2   8  -6    3.90    1.59
   2   8  -6    0.06    4.59
   2  -8  -6    8.02    4.13
   2  -8  -6    3.36    1.45
   2  -8  -6    7.12    3.09
   2   8  -5   -0.54    3.74
   2   8  -5    6.48    1.09
   2  -8  -5    4.32    3.77
   2  -8  -5    5.35    0.64
  -2  -8   5    5.77    1.95
   2  -8  -5    9.15    3.00
   2   8  -4  663.48   10.84
   2  -8  -4  682.61   17.09
  -2  -8   4  665.15   12.38
   2  -8  -4  673.09   14.73
   2   8  -3    4.93    1.92
   2  -8  -3    7.66    2.32
  -2  -8   3    5.54    1.37
   2   8  -2  183.77    3.44
  -2  -8   2  181.24    3.64
   2  -8  -2  181.87    5.70
   2   8  -1  123.20    4.10
   2  -8  -1  117.86    3.08
  -2  -8   1  131.79    4.48
  -2   8   0   29.95    1.83
   2   8   0   28.19    2.17
  -2  -8   0   31.85    2.27
   2  -8   0   25.63    2.08
   2  -8   0   25.84    1.63
   2  -8   0   28.01    1.86
  -2   8  -1   17.98    3.45
   2   8   1   21.09    2.41
   2  -8   1   24.81    3.54
  -2  -8  -1   20.12    2.34
   2  -8   1   22.52    1.18
   2  -8   1   20.40    2.24
  -2   8  -2  614.18   13.30
   2   8   2  632.62   12.76
   2  -8   2  612.56    9.07
  -2  -8  -2  614.70   14.90
   2  -8   2  613.76   13.29
   2  -8   2  590.86    7.70
   2   8   3  164.57    3.74
  -2   8  -3  187.84    5.71
   2   8   3  180.72    4.90
  -2  -8  -3  173.58    4.81
  -2   8  -4   39.02    4.25
   2   8   4   33.52    1.86
   2   8   4   30.90    3.09
  -2  -8  -4   34.24    3.20
  -2   8  -5   14.01    4.39
   2   8   5   14.36    3.02
  -2  -8  -5   19.30    3.28
  -2   8  -6  220.63    9.61
  -2  -8  -6  221.27    7.20
  -2   8  -7    8.07    5.57
  -2  -8  -7   -3.63    3.80
  -2   8  -8    5.94   10.08
  -2  -8  -8   16.57    6.73
   2   9  -9   31.14    7.71
   2  -9  -9   23.20   10.11
   2  -9  -9   32.21    5.13
   2   9  -8   -3.20    8.91
   2  -9  -8    6.54    4.53
   2  -9  -8   -6.78    8.65
   2   9  -7   81.90    9.84
   2  -9  -7   64.52    4.98
   2  -9  -7   54.25    9.45
   2   9  -6    3.42    1.37
   2   9  -6   -2.66    4.62
   2  -9  -6    1.07    3.22
   2  -9  -6    2.46    4.42
   2   9  -5    4.68    1.61
   2   9  -5   12.63    4.06
  -2  -9   5    6.01    1.95
   2  -9  -5    0.40    4.74
   2  -9  -5    7.80    3.91
   2   9  -4    3.82    1.13
   2  -9  -4    2.16    2.78
  -2  -9   4    7.12    1.31
   2   9  -3  238.12    4.02
   2  -9  -3  248.12    7.49
  -2  -9   3  237.96    5.15
   2   9  -2  570.87    9.68
   2  -9  -2  550.90   11.07
  -2  -9   2  549.29    9.88
   2   9  -1   12.62    1.82
  -2   9   1   12.46    1.15
  -2  -9   1   10.50    2.00
   2  -9  -1    6.41    1.88
  -2   9   0   14.83    2.80
   2  -9   0   11.58    1.60
  -2  -9   0   12.39    2.09
  -2   9  -1  357.66    7.50
   2   9   1  394.15    7.98
   2  -9   1  371.94    6.25
   2  -9   1  367.48    6.16
  -2  -9  -1  363.98    7.61
   2   9   2    1.82    2.36
  -2   9  -2   10.51    2.59
  -2  -9  -2    8.07    3.78
   2  -9   2    5.10    0.77
   2  -9   2    3.72    1.48
   2   9   3   13.54    1.25
  -2   9  -3   14.35    3.43
   2   9   3   12.38    2.74
  -2  -9  -3   12.31    2.82
   2   9   4  488.06    8.39
   2   9   4  525.94   14.95
  -2   9  -4  514.47   14.15
  -2  -9  -4  512.99   12.29
   2   9   5   36.79    2.95
  -2   9  -5   44.36    5.19
  -2  -9  -5   35.10    3.87
  -2   9  -6    5.42    5.51
  -2  -9  -6   13.33    5.78
  -2   9  -7   75.81    7.41
  -2  -9  -7   82.02    5.39
  -2   9  -8   41.26   11.53
  -2  -9  -8   34.81    7.78
   2  10  -9    1.48    7.26
   2 -10  -9   10.36    6.50
   2 -10  -9    8.68    5.08
   2  10  -8   91.30   12.41
   2 -10  -8   80.22    6.53
   2 -10  -8   91.04    7.62
   2  10  -7   84.89   10.50
   2 -10  -7   69.12    9.75
   2 -10  -7   65.97    5.33
   2  10  -6    1.74    1.18
   2  10  -6   -8.69    7.63
   2 -10  -6    8.12    7.37
   2 -10  -6   -6.66    5.51
   2  10  -5  194.96    3.20
   2  10  -5  211.41    7.81
  -2 -10   5  199.21    3.53
   2 -10  -5  213.47    7.96
   2 -10  -5  194.55    6.26
   2  10  -4  136.92    2.64
   2 -10  -4  133.42    6.93
  -2 -10   4  133.52    2.83
   2  10  -3   15.15    2.23
   2 -10  -3   19.63    2.85
  -2 -10   3   12.11    2.47
   2  10  -2   68.17    3.23
   2 -10  -2   70.24    3.06
  -2 -10   2   70.77    3.40
   2  10  -1  102.14    4.00
  -2  10   1  104.89    2.19
  -2 -10   1  104.91    3.09
   2 -10  -1  103.28    3.04
   2  10   0   95.95    3.26
  -2  10   0   86.50    2.63
  -2 -10   0   95.05    3.21
   2 -10   0   87.70    2.42
   2  10   1   -1.13    2.28
  -2  10  -1   -0.66    2.24
   2 -10   1    2.05    1.89
   2 -10   1    3.21    2.42
  -2 -10  -1   -0.30    2.37
   2  10   2  308.08    7.00
  -2  10  -2  310.15    7.62
  -2 -10  -2  303.53    9.34
   2 -10   2  304.29    4.78
   2 -10   2  297.94    4.56
   2  10   3  180.57    7.42
  -2  10  -3  177.50    6.14
   2  10   3  174.37    3.63
  -2 -10  -3  173.54    5.44
   2  10   4  121.05    4.82
  -2  10  -4  111.41    6.08
  -2 -10  -4  123.01    5.17
  -2  10  -5    9.28    6.89
   2  10   5    1.34    1.51
  -2 -10  -5    1.57    3.62
  -2  10  -6   35.05    6.16
  -2 -10  -6   52.34    6.88
  -2  10  -7   40.66    7.36
  -2 -10  -7   45.87    5.18
  -2  10  -8   12.68    7.11
  -2 -10  -8   10.51    7.69
   2  11  -9   49.95    8.90
   2 -11  -9   58.57    8.05
   2 -11  -9   51.53    6.44
   2  11  -8   14.86    6.97
   2 -11  -8   10.02    6.44
   2 -11  -8   11.56    8.07
   2  11  -7   49.88    6.92
   2 -11  -7   54.70    5.34
   2 -11  -7   54.78    6.62
   2  11  -6    9.99    1.15
   2  11  -6   17.07    8.20
   2 -11  -6   15.01    4.20
  -2 -11   6   10.69    1.44
   2 -11  -6   11.65    8.07
   2  11  -5   22.20    7.32
   2  11  -5   21.35    1.29
   2 -11  -5   23.39    5.05
  -2 -11   5   21.01    1.54
   2 -11  -5   24.46    3.71
   2  11  -4    7.24    2.02
   2 -11  -4    3.35    3.10
  -2 -11   4    7.13    1.56
   2  11  -3  204.44    3.89
  -2 -11   3  200.02    4.10
   2 -11  -3  199.60    5.50
   2  11  -2  464.20    9.90
  -2 -11   2  467.46    8.89
   2 -11  -2  456.32   11.77
   2  11  -1  139.65    4.87
  -2  11   1  147.85    3.58
   2 -11  -1  138.16    3.70
  -2 -11   1  149.85    5.20
   2  11   0   -0.26    2.24
  -2  11   0    0.56    1.89
   2 -11   0   -1.25    2.60
  -2 -11   0   -4.46    2.27
  -2  11  -1   27.21    2.70
   2  11   1   31.22    4.16
   2 -11   1   26.57    2.08
  -2 -11  -1   30.03    4.27
   2 -11   1   29.07    1.76
  -2  11  -2    8.01    2.96
   2  11   2    5.89    4.16
   2 -11   2    2.94    2.05
  -2 -11  -2    3.41    2.92
   2 -11   2    7.58    1.62
  -2  11  -3  122.64    5.33
   2  11   3  119.49    4.62
   2  11   3  110.21    2.21
  -2 -11  -3  116.79    4.91
   2 -11   3  114.31    1.51
   2 -11   3  109.63    1.63
   2  11   4  276.35    7.85
  -2  11  -4  271.08    9.16
  -2 -11  -4  247.95    7.85
   2  11   5   42.40    2.58
  -2  11  -5   50.86    8.77
  -2 -11  -5   49.57    4.45
  -2  11  -6   -9.70    5.78
  -2 -11  -6    2.50    6.47
  -2  11  -7  125.39    9.31
  -2 -11  -7  131.53    7.12
  -2  11  -8   34.59    7.92
  -2 -11  -8   25.35    8.77
   2  12  -8    1.70    6.96
   2 -12  -8    3.45    5.12
   2 -12  -8   11.94    6.91
   2  12  -7   18.34    6.21
   2 -12  -7    2.28    5.98
   2 -12  -7    0.37    5.01
   2  12  -6   43.29    6.41
   2 -12  -6   47.56    6.31
   2 -12  -6   42.20    4.96
   2  12  -5  130.51    6.95
   2  12  -5  120.48    3.32
  -2 -12   5  125.47    3.67
   2 -12  -5  127.61    6.04
   2 -12  -5  132.14    7.23
   2  12  -4   37.76    1.78
   2  12  -4   34.75    4.56
   2 -12  -4   43.56    5.64
  -2 -12   4   38.91    1.98
   2  12  -3    0.04    1.59
  -2 -12   3    6.90    2.71
   2 -12  -3    4.47    2.74
   2  12  -2    5.50    2.92
   2 -12  -2    4.73    2.51
  -2 -12   2    3.24    2.01
  -2  12   1  193.92    3.59
   2  12  -1  205.57    4.92
  -2 -12   1  187.00    6.32
   2 -12  -1  206.58    6.47
  -2  12   0  502.23    9.73
   2  12   0  511.85   10.70
  -2 -12   0  488.37   10.57
   2 -12   0  486.39   11.05
  -2  12  -1   14.52    2.67
   2  12   1   12.14    2.62
  -2 -12  -1    5.78    4.27
   2 -12   1    6.91    1.62
   2 -12   1   12.22    2.03
   2  12   2   77.42    4.09
  -2  12  -2   78.00    4.23
  -2 -12  -2   73.31    4.13
   2 -12   2   76.05    2.36
   2 -12   2   74.99    1.88
   2  12   3  323.85    8.74
  -2  12  -3  323.33    9.49
   2  12   3  291.81    5.31
   2 -12   3  309.00    4.17
   2 -12   3  298.64    4.32
  -2 -12  -3  326.89   11.78
   2  12   4  107.31    5.30
  -2  12  -4  105.41    6.06
  -2 -12  -4   91.08    5.36
  -2  12  -5   23.73    8.29
  -2 -12  -5   23.56    6.66
  -2  12  -6   -6.94    5.95
  -2 -12  -6   -0.70    4.48
  -2  12  -7   81.33    8.78
  -2 -12  -7   89.81    6.71
  -2  12  -8   -0.22    7.57
  -2 -12  -8    9.04    5.53
   2  13  -8   12.46    7.39
   2 -13  -8   17.02    7.08
   2 -13  -8    2.46    5.68
   2  13  -7   77.53    8.19
   2 -13  -7   91.63    8.16
   2 -13  -7   80.83    7.04
   2  13  -6   14.18    5.47
   2 -13  -6   12.66    5.95
   2 -13  -6    6.08    4.76
   2  13  -5  176.08    8.04
   2  13  -5  150.83    2.97
   2 -13  -5  168.68    8.57
   2 -13  -5  149.51    6.85
  -2 -13   5  159.04    4.34
   2  13  -4   -1.48    4.16
   2  13  -4    1.60    1.60
  -2 -13   4    3.74    1.65
   2 -13  -4   -1.83    3.48
   2  13  -3   27.60    2.13
   2 -13  -3   22.87    3.49
  -2 -13   3   21.52    2.24
   2  13  -2  149.59    5.35
  -2 -13   2  148.06    4.13
   2 -13  -2  144.23    4.89
  -2  13   1  356.68    6.19
   2  13  -1  367.82    7.88
  -2 -13   1  361.18    9.75
   2 -13  -1  369.75    8.13
   2  13   0   10.97    3.84
  -2  13   0    9.35    2.16
  -2 -13   0    9.96    2.77
   2 -13   0    8.27    2.28
  -2  13  -1    3.42    2.67
   2  13   1    5.64    3.99
   2 -13   1    3.66    2.21
  -2 -13  -1    5.67    2.96
   2 -13   1    5.33    2.58
   2  13   2    8.54    3.17
  -2  13  -2    6.70    3.33
   2 -13   2    5.99    2.20
  -2 -13  -2    9.78    3.21
   2 -13   2   14.56    2.82
  -2  13  -3   83.96    5.17
   2  13   3   71.36    1.77
   2  13   3   85.98    4.91
   2 -13   3   80.30    2.40
  -2 -13  -3   79.31    7.35
   2 -13   3   79.99    1.63
   2  13   4   83.77    5.05
  -2  13  -4   66.79    5.92
  -2 -13  -4   89.37    7.73
  -2  13  -5  147.87   11.80
  -2 -13  -5  127.56    9.88
  -2  13  -6   -2.93    6.11
  -2 -13  -6   -0.94    4.89
  -2  13  -7   31.26    7.88
  -2 -13  -7   31.54    6.05
   2  14  -8    9.96    7.78
   2 -14  -8    0.49    5.66
   2 -14  -8    4.39    7.11
   2  14  -7   -4.70    6.74
   2 -14  -7   -1.27    5.08
   2 -14  -7   17.02    6.66
   2  14  -6   90.13    7.73
   2 -14  -6   89.93    8.12
   2 -14  -6  101.91    6.86
   2  14  -5   15.90    5.22
   2  14  -5   11.77    2.05
   2 -14  -5    3.67    4.76
   2 -14  -5   27.83    5.69
   2  14  -4    5.98    2.55
   2  14  -4    5.97    4.33
  -2 -14   4   -2.87    2.94
   2 -14  -4    0.24    5.96
   2  14  -3    3.24    1.89
  -2 -14   3   -3.76    3.28
   2 -14  -3   -0.59    3.34
  -2  14   2   98.12    1.73
   2  14  -2  104.82    3.41
   2 -14  -2  107.03    6.35
  -2 -14   2   94.99    5.11
   2  14  -1  104.58    5.06
  -2  14   1  104.17    2.78
   2 -14  -1  110.40    4.21
  -2 -14   1   99.05    5.61
   2  14   0  391.33    9.02
  -2  14   0  399.76    8.32
   2 -14   0  397.72    8.32
  -2 -14   0  407.31    9.65
  -2  14  -1   28.98    4.85
   2  14   1   25.69    3.40
   2 -14   1   27.88    2.71
  -2 -14  -1   29.21    3.45
   2 -14   1   27.65    2.14
  -2  14  -2  171.25    6.10
   2  14   2  168.60    6.07
   2 -14   2  164.35    3.50
   2 -14   2  175.99    5.33
  -2 -14  -2  167.87    6.27
   2  14   3   70.86    7.32
  -2  14  -3   84.58    5.30
   2 -14   3   73.73    2.48
   2 -14   3   73.98    2.09
  -2 -14  -3   78.46    4.93
  -2  14  -4  127.76    7.08
  -2 -14  -4  119.81    6.30
  -2  14  -5    0.06    5.26
  -2 -14  -5    4.29    4.66
  -2  14  -6   35.76    7.13
  -2 -14  -6   25.04    5.55
  -2  14  -7    7.54    7.50
  -2 -14  -7   11.11    5.65
   2  15  -7   59.23    7.97
   2 -15  -7   36.44    7.97
   2 -15  -7   44.96    6.54
   2  15  -6   14.47    6.27
   2 -15  -6    6.47    6.70
   2 -15  -6   15.28    8.00
   2  15  -5  305.43    6.59
   2  15  -5  347.46   17.34
  -2 -15   5  309.28    6.21
   2 -15  -5  324.00   13.64
   2 -15  -5  346.54   11.93
   2  15  -4    7.15    4.59
   2  15  -4    3.59    2.66
  -2 -15   4    1.55    2.13
   2 -15  -4    8.71    4.20
   2  15  -3    1.02    1.90
   2  15  -3    1.34    3.86
  -2 -15   3   -1.02    3.35
   2 -15  -3   -3.43    3.74
  -2  15   2    2.84    0.93
   2  15  -2   -1.64    2.23
   2 -15  -2    6.20    3.32
  -2 -15   2    5.20    3.94
   2  15  -1  303.59    7.13
  -2  15   1  289.46    7.01
  -2 -15   1  312.30    9.80
   2 -15  -1  305.51   10.20
   2  15   0   21.62    3.13
  -2  15   0   24.35    3.87
  -2 -15   0   19.84    3.22
   2 -15   0   17.25    2.61
   2  15   1    2.94    3.23
  -2  15  -1    0.35    2.90
  -2 -15  -1    0.44    3.40
   2 -15   1    1.70    2.63
   2 -15   1    3.66    2.03
  -2  15  -2   23.29    4.13
   2  15   2   27.60    3.95
   2 -15   2   25.23    3.00
   2 -15   2   28.27    3.66
  -2 -15  -2   26.05    4.14
  -2  15  -3   31.29    4.76
   2  15   3   43.78    4.52
   2 -15   3   33.00    2.63
  -2 -15  -3   32.28    4.73
   2 -15   3   29.30    2.31
  -2  15  -4    3.89    7.60
  -2 -15  -4    3.31    4.75
  -2  15  -5  130.45    8.42
  -2 -15  -5  103.83    7.06
  -2  15  -6   14.22    6.94
  -2 -15  -6    9.31    5.47
  -2  15  -7   36.33    8.38
  -2 -15  -7   37.17   10.23
   2  16  -7    1.95   10.80
   2 -16  -7    5.71    5.66
   2 -16  -7    8.48    7.56
   2  16  -6  143.23   13.95
   2 -16  -6  130.18   10.14
   2 -16  -6  127.89    7.91
   2  16  -5   -1.64    5.54
   2  16  -5    1.48    2.28
   2 -16  -5   -3.28    6.16
  -2 -16   5   -0.34    2.82
   2 -16  -5    0.98    7.23
   2  16  -4   -8.17    4.74
   2  16  -4    1.21    1.97
   2 -16  -4    2.25    4.38
  -2 -16   4    4.37    2.27
   2  16  -3    6.49    2.32
   2  16  -3    8.25    4.13
   2 -16  -3   12.29    4.13
  -2 -16   3    7.19    2.48
   2  16  -2   61.88    4.74
  -2  16   2   59.75    1.55
  -2 -16   2   53.48    5.15
   2 -16  -2   64.33    6.24
  -2  16   1   14.83    2.97
   2  16  -1   12.06    2.89
  -2 -16   1   18.02    3.12
   2 -16  -1   13.45    3.16
  -2  16   0  713.51   16.22
   2  16   0  738.44   18.32
   2 -16   0  731.68   17.14
  -2 -16   0  712.52   18.40
   2  16   1    8.31    3.49
  -2  16  -1    2.85    3.20
  -2 -16  -1    3.82    3.51
   2 -16   1    6.81    3.55
   2 -16   1    4.51    2.86
  -2  16  -2  126.31    8.08
   2  16   2  123.16    8.09
   2 -16   2  113.89    3.36
  -2 -16  -2  118.69    5.95
   2 -16   2  113.72    5.43
   2  16   3   -2.22    4.12
  -2  16  -3    7.42    6.60
   2  16   3    1.09    0.88
   2 -16   3    1.60    1.72
  -2 -16  -3   -1.49    4.24
   2 -16   3    0.31    1.46
  -2  16  -4  108.46   10.82
  -2 -16  -4  113.63    6.73
  -2  16  -5   56.46    7.30
  -2 -16  -5   58.18    6.50
  -2  16  -6    5.77    6.72
  -2 -16  -6    4.02    6.04
   2  17  -7   61.12    9.15
   2 -17  -7   64.31    9.38
   2 -17  -7   49.93    7.39
   2  17  -6   -7.27    6.62
   2 -17  -6    4.10    5.53
   2 -17  -6    7.06    6.93
   2  17  -5   65.92    7.01
   2 -17  -5   72.44    6.52
   2 -17  -5   70.47    8.17
   2  17  -4    1.54    5.02
   2  17  -4    4.59    2.05
   2 -17  -4    9.48    4.53
  -2 -17   4    1.27    3.78
   2  17  -3   91.83    5.08
   2  17  -3   90.56    5.74
  -2 -17   3   78.06    3.92
   2 -17  -3   90.53    5.48
  -2  17   2   22.95    1.27
   2  17  -2   29.45    4.03
   2  17  -2   20.89    3.00
   2 -17  -2   25.31    3.82
  -2 -17   2   23.09    5.00
  -2  17   1   85.85    3.06
   2  17  -1   93.54    6.31
   2 -17  -1   83.37    6.43
  -2 -17   1   88.43    4.45
  -2  17   0  105.11    4.17
   2  17   0  110.45    5.09
   2 -17   0  104.63    6.11
  -2 -17   0  103.34    7.43
   2  17   1   38.04    4.28
  -2  17  -1   40.30    3.75
   2 -17   1   36.38    3.00
   2 -17   1   40.79    3.70
  -2 -17  -1   37.85    6.55
   2  17   2  108.49    5.80
  -2  17  -2   99.23    5.61
   2 -17   2   99.79    5.47
   2 -17   2  102.29    3.46
  -2 -17  -2   90.39    5.88
  -2  17  -3   48.51    5.47
   2 -17   3   43.87    2.21
   2 -17   3   46.06    2.51
  -2 -17  -3   54.59    8.24
  -2  17  -4   -4.89    5.29
  -2 -17  -4    6.22    5.18
  -2  17  -5   55.36    7.66
  -2 -17  -5   62.26    6.93
  -2  17  -6    3.89   10.80
  -2 -17  -6    0.25    9.17
   2  18  -6   48.97    7.99
   2 -18  -6   48.53   13.46
   2 -18  -6   44.84    6.99
   2  18  -5    9.47    9.26
   2 -18  -5    0.21    6.77
   2 -18  -5    3.41    8.25
   2  18  -4    5.07    5.20
   2  18  -4    1.37    2.23
   2 -18  -4   -1.43    4.74
  -2 -18   4   -1.25    4.05
   2  18  -3   56.49    5.40
   2  18  -3   59.82    3.37
   2 -18  -3   56.56    5.34
  -2 -18   3   48.45    3.73
   2  18  -2   89.97    7.88
   2  18  -2   90.07    4.13
   2 -18  -2   85.12    7.66
  -2 -18   2   77.38    4.53
   2  18  -1    2.82    3.16
   2  18  -1    5.82    3.43
  -2  18   1    8.96    2.21
   2 -18  -1   10.76    3.49
  -2 -18   1   10.07    3.53
   2  18   0  207.73    6.05
   2  18   0  197.06    6.93
  -2  18   0  210.05    5.89
   2 -18   0  207.41    6.35
  -2 -18   0  202.04    7.29
   2  18   1   -1.61    5.98
  -2  18  -1   13.45    5.12
   2  18   1    0.83    2.29
   2 -18   1    4.49    3.36
   2 -18   1    3.63    4.10
  -2 -18  -1    0.13    4.02
   2  18   2  293.13   10.25
  -2  18  -2  294.43    9.92
   2 -18   2  296.22    8.70
   2 -18   2  292.35    9.70
  -2 -18  -2  289.32   10.51
  -2  18  -3   28.30    5.16
   2 -18   3   21.36    2.03
   2 -18   3   23.39    2.47
  -2 -18  -3   32.73    5.35
  -2  18  -4   16.91    6.04
  -2 -18  -4   26.03    8.69
  -2  18  -5   77.61    8.34
  -2 -18  -5   83.12   11.49
   2  19  -6   23.90   10.88
   2 -19  -6   -4.62    6.39
   2 -19  -6    0.31   11.76
   2  19  -5   54.68    7.63
   2 -19  -5   48.51    8.74
   2 -19  -5   54.26    6.82
   2  19  -4   11.40    5.55
   2 -19  -4   10.82    5.26
  -2 -19   4   16.21    2.99
   2 -19  -4   11.08    6.66
   2  19  -3   58.65    8.48
   2  19  -3   54.14    3.62
  -2 -19   3   55.28    3.90
   2 -19  -3   64.53    5.64
   2  19  -2   43.84    4.92
   2  19  -2   49.97    5.65
   2 -19  -2   54.13    4.89
  -2 -19   2   42.00    4.04
  -2  19   1   23.58    3.68
   2  19  -1   24.14    3.99
   2  19  -1   25.08    5.57
  -2 -19   1   27.10    4.02
   2 -19  -1   24.20    3.93
  -2  19   0   26.38    5.01
   2  19   0   32.09    3.47
   2  19   0   33.29    4.32
  -2 -19   0   29.24    4.44
   2 -19   0   33.25    4.64
   2 -19   0   34.17    5.68
   2  19   1    2.86    4.15
   2  19   1    3.76    2.37
  -2  19  -1    2.70    3.43
   2 -19   1    9.11    5.55
   2 -19   1    3.18    2.96
  -2 -19  -1    3.97    4.39
  -2  19  -2   61.78    5.51
   2 -19   2   67.74    5.89
  -2 -19  -2   74.80    5.99
   2 -19   2   55.86    3.40
  -2  19  -3    0.02    4.85
   2 -19   3    4.28    3.00
  -2 -19  -3    2.57    5.25
   2 -19   3    0.86    2.24
  -2  19  -4   31.91    6.51
  -2 -19  -4   28.45    6.58
  -2  19  -5  121.65   14.18
  -2 -19  -5  130.21    9.38
   2  20  -5    1.18    6.70
   2 -20  -5    7.98    6.15
   2 -20  -5   23.63    7.84
   2  20  -4   21.78    8.93
   2 -20  -4   17.29    7.31
   2 -20  -4   12.05    5.35
  -2 -20   4    9.12    3.13
   2  20  -3    6.75    5.01
  -2 -20   3   15.43    3.55
   2 -20  -3   13.27    4.89
   2  20  -2   62.07    5.43
   2  20  -2   60.29    4.24
   2 -20  -2   68.77    8.15
  -2 -20   2   59.40    4.65
   2  20  -1   -2.38    5.58
  -2  20   1    2.93    2.24
   2  20  -1   -1.36    3.55
   2 -20  -1    4.74    3.93
  -2 -20   1    6.89    6.04
  -2  20   0   19.87    3.44
   2  20   0   19.82    5.26
   2  20   0   22.58    4.28
   2 -20   0   22.12    4.67
   2 -20   0   21.56    3.79
  -2 -20   0   20.86    4.56
   2  20   1    9.04    2.64
  -2  20  -1    8.92    3.91
   2 -20   1    4.53    5.98
  -2 -20  -1   11.27    4.64
   2 -20   1    5.31    4.99
  -2  20  -2  250.94   12.84
   2 -20   2  220.04    8.73
   2 -20   2  242.22    7.65
  -2 -20  -2  255.91   10.22
  -2  20  -3   45.66    8.81
  -2 -20  -3   25.44    6.27
  -2  20  -4  -10.41    9.27
  -2 -20  -4   14.38    6.31
   2  21  -4    1.52    5.89
  -2 -21   4    1.74    3.01
   2 -21  -4    3.93    8.54
   2 -21  -4    4.69    7.33
   2  21  -3  168.90   12.08
  -2 -21   3  135.47    8.50
   2 -21  -3  145.01   10.34
   2 -21  -3  162.33    8.50
   2  21  -2   10.07    4.73
  -2 -21   2   12.84    4.06
   2 -21  -2   15.14    6.08
   2 -21  -2   16.40    4.78
  -2  21   1    3.61    3.59
   2  21  -1    8.08    3.96
   2 -21  -1   -1.70    5.24
   2 -21  -1    6.94    4.37
  -2 -21   1   -1.30    6.49
   2  21   0   14.73    3.55
  -2  21   0   15.03    5.28
  -2 -21   0   23.33    7.25
   2 -21   0   12.42    4.87
   2 -21   0   17.75    6.23
  -2  21  -1   15.23    6.31
   2  21   1   15.10    2.73
   2 -21   1   22.34    4.32
   2 -21   1   12.91    3.62
  -2 -21  -1   16.11    7.95
  -2  21  -2   11.97    4.85
   2 -21   2   15.72    3.18
  -2 -21  -2   18.54    5.75
   2 -21   2   16.25    3.74
  -2  21  -3   21.52    5.54
  -2 -21  -3   15.25    9.61
  -2  21  -4   13.47    6.30
  -2 -21  -4   12.90    6.80
   2  22  -4   12.14    6.03
   2 -22  -4    7.39    7.98
   2 -22  -4    8.01    6.10
   2  22  -3    3.42    5.47
  -2 -22   3    7.78    5.96
   2 -22  -3   10.19    5.39
   2 -22  -3    2.55    7.13
   2  22  -2   37.47    5.38
   2 -22  -2   32.09    8.28
  -2 -22   2   34.56    7.18
   2 -22  -2   37.80    6.89
   2  22  -1    6.87    4.19
  -2 -22   1   11.92    4.61
   2 -22  -1   12.18    5.61
   2 -22  -1    9.84    4.69
  -2  22   0   31.37    3.76
   2  22   0   29.14    3.87
   2 -22   0   32.03    4.63
   2 -22   0   35.28    8.42
  -2 -22   0   31.24    5.33
  -2  22  -1    0.82    4.13
  -2 -22  -1    0.02    5.24
   2 -22   1   -4.36    5.67
   2 -22   1    2.42    4.28
  -2  22  -2  107.47    6.91
   2 -22   2   85.41    6.77
   2 -22   2   93.50    8.05
  -2 -22  -2  103.24    7.82
  -2  22  -3    0.99    5.48
  -2 -22  -3   10.12    6.12
   2  23  -2   22.87    5.21
   2 -23  -2   18.06    5.46
  -2 -23   2   11.33    4.75
   2 -23  -2   13.25    6.92
   2  23  -1   19.35    6.96
   2 -23  -1   17.32    5.27
   2 -23  -1   18.68    6.26
  -2 -23   1   25.74    5.13
  -2  23   0    9.51    5.13
   2  23   0   12.26    3.47
   2 -23   0   11.83    6.81
   2 -23   0    8.67    5.43
  -2 -23   0   11.58    5.20
  -2  23  -1   68.82    5.54
   2 -23   1   64.10    8.93
   2 -23   1   59.96    5.06
  -2 -23  -1   66.50    6.91
  -2  23  -2   37.80    8.68
   2 -23   2   31.72    6.59
   2 -23   2   29.20    3.74
   3   0 -10   94.81    5.06
   3   0 -10   96.61    5.64
   3   0 -10  100.56    6.85
   3   0  -9    0.89    2.71
   3   0  -9    1.96    4.16
   3   0  -9    0.48    3.39
   3   0  -8    2.66    3.13
   3   0  -8    2.12    2.44
   3   0  -8    6.13    5.47
   3   0  -7   -0.38    2.97
   3   0  -7    1.20    2.66
   3   0  -6  777.51   17.65
   3   0  -6  785.48   18.14
   3   0  -5    0.36    2.06
  -3   0   4   46.14    3.95
   3   0  -4   46.87    2.48
   3   0  -3   -3.65    1.98
  -3   0   3   -5.87    1.98
  -3   0   2    7.62    3.15
   3   0  -2   12.80    1.95
  -3   0   1   -0.79    2.03
  -3   0   0   98.37    2.73
   3   0   0   99.77    3.86
   3   0   1    3.01    1.82
  -3   0  -1    0.96    1.38
   3   0   1   -0.75    1.32
   3   0   2 1073.51   25.34
  -3   0  -2 1060.22   19.55
  -3   0  -2 1024.57   21.65
   3   0   2 1055.68   19.11
   3   0   3    0.27    1.20
  -3   0  -3    0.98    2.18
  -3   0  -3   -0.63    1.16
   3   0   3    1.53    2.33
  -3   0  -4  504.49   13.33
   3   0   4  482.68   11.20
   3   0   4  489.45    8.08
  -3   0  -4  488.98    8.20
  -3   0  -5   -1.23    1.52
   3   0   5    1.13    3.11
  -3   0  -5   -3.64    2.86
  -3   0  -6   31.85    6.01
   3   0   6   37.86    4.22
  -3   0  -6   35.28    2.13
  -3   0  -7    0.53    3.13
  -3   0  -7    0.52    3.97
  -3   0  -7    4.63    2.58
  -3   0  -8   85.67    4.06
  -3   0  -8   79.60    4.89
  -3   0  -8   91.45    6.31
  -3   0  -9   -0.67    5.34
   3   1 -10   12.30    5.34
   3   1 -10    8.33    3.49
   3   1 -10    8.08    3.13
   3  -1 -10   11.26    4.24
   3  -1 -10    5.34    4.94
   3  -1 -10    9.15    3.67
   3   1  -9   -1.04    6.73
   3   1  -9    4.44    3.33
   3   1  -9    3.17    2.61
   3  -1  -9    2.12    4.04
   3  -1  -9    4.20    3.74
   3  -1  -9    0.60    2.87
   3   1  -8   28.74    2.67
   3   1  -8   24.35    4.24
   3   1  -8   27.14    3.30
   3  -1  -8   29.35    3.83
   3  -1  -8   23.62    2.96
   3  -1  -8   28.74    3.61
   3   1  -7    7.89    5.01
   3   1  -7   -0.83    3.98
   3  -1  -7    5.08    2.94
   3  -1  -7    8.80    2.83
   3   1  -6   20.54    2.43
   3   1  -6   20.36    2.90
   3  -1  -6   25.88    3.09
   3  -1  -6   23.70    2.55
   3   1  -5  176.62    4.16
  -3  -1   5  176.49    4.45
   3  -1  -5  162.51    5.99
  -3   1   4    6.45    2.32
   3  -1  -4    5.27    2.32
  -3   1   3  321.97    6.54
   3   1  -3  343.19    6.22
   3  -1  -3  341.71    8.39
  -3  -1   3  336.93    6.24
   3   1  -2   58.22    2.32
  -3   1   2   55.49    3.84
  -3  -1   2   59.21    3.57
   3  -1  -2   62.15    2.61
  -3   1   1 9999.00  684.60
   3   1  -1 9996.70  677.62
  -3  -1   1 9764.43  665.81
   3  -1  -1 9749.28  676.19
  -3   1   0   13.53    1.66
   3   1   0   12.13    1.94
   3  -1   0   11.80    1.66
  -3  -1   0   12.34    1.93
  -3   1  -1    1.33    1.86
   3   1   1   -0.58    2.24
  -3   1  -1    0.34    1.94
   3   1   1    3.82    2.67
   3  -1   1    0.68    1.19
   3  -1   1    3.20    2.01
  -3  -1  -1   -0.20    1.44
  -3   1  -2    6.97    2.20
   3   1   2    4.74    1.42
   3   1   2    1.40    3.19
  -3   1  -2    4.77    1.11
  -3  -1  -2    4.28    1.41
   3  -1   2    5.33    1.13
   3  -1   2    3.47    2.19
   3   1   3   71.31    4.24
  -3   1  -3   58.97    3.01
   3   1   3   63.61    2.77
  -3   1  -3   59.31    1.58
  -3  -1  -3   59.81    1.94
   3  -1   3   62.36    1.55
   3  -1   3   62.57    3.16
  -3  -1  -3   63.01    2.71
  -3   1  -4   17.11    2.00
   3   1   4   17.23    2.51
   3   1   4   17.22    2.78
  -3   1  -4   18.34    2.93
   3  -1   4   18.49    2.99
   3  -1   4   13.06    1.29
  -3  -1  -4   13.32    2.59
  -3  -1  -4   18.13    1.63
   3   1   5   11.33    1.79
  -3   1  -5    8.43    1.43
  -3   1  -5   14.13    3.20
   3   1   5    1.06    3.16
  -3  -1  -5   11.37    2.84
  -3  -1  -5    8.00    1.80
   3  -1   5    8.58    5.26
  -3   1  -6    5.03    3.60
   3   1   6    4.39    5.47
  -3   1  -6    2.26    1.59
   3  -1   6   -1.17    3.81
  -3  -1  -6    2.35    3.25
  -3  -1  -6    4.01    1.98
  -3   1  -7  101.51    3.10
  -3   1  -7   99.41    3.57
  -3   1  -7   96.46    6.35
  -3  -1  -7  102.05    5.52
  -3  -1  -7  109.68    3.68
  -3   1  -8    0.77    4.92
  -3  -1  -8    4.87    4.78
  -3  -1  -8    5.97    4.04
  -3  -1  -8    8.57    4.44
  -3   1  -9   65.15   10.42
  -3  -1  -9   62.73    9.72
   3   2 -10   73.94   10.23
   3  -2 -10   72.07    5.80
   3  -2 -10   64.06    5.71
   3  -2 -10   60.65    5.01
   3   2  -9    1.29    2.52
   3   2  -9    1.89    4.74
   3   2  -9    2.56    3.03
   3  -2  -9    4.74    3.82
   3  -2  -9   -0.38    3.99
   3  -2  -9    0.56    3.01
   3   2  -8   41.59    4.84
   3   2  -8   37.97    4.13
   3   2  -8   49.04    3.40
   3  -2  -8   44.10    3.93
   3  -2  -8   42.58    4.88
   3  -2  -8   43.82    4.27
   3   2  -7   88.14    3.43
   3   2  -7   84.49    4.79
   3  -2  -7   89.19    5.47
   3  -2  -7   76.15    4.37
   3  -2  -7   76.92    3.37
   3   2  -6  357.99    9.10
   3  -2  -6  370.48    7.81
   3  -2  -6  367.22    8.90
   3   2  -5    1.01    1.80
   3  -2  -5    1.95    3.72
  -3  -2   5    0.95    1.99
   3   2  -4    6.94    2.59
  -3  -2   4    4.20    1.87
   3  -2  -4   -0.66    3.70
  -3   2   3  376.48    7.80
   3   2  -3  394.08    6.86
   3  -2  -3  388.61    7.80
  -3  -2   3  393.44    8.36
   3   2  -2    4.61    2.74
  -3   2   2    4.44    2.13
   3  -2  -2    4.58    2.09
  -3  -2   2   -0.55    2.73
  -3   2   1 3148.72  102.63
   3   2  -1 3203.75  102.18
   3  -2  -1 3226.12  108.52
  -3  -2   1 3198.38  102.38
   3   2   0  262.24    4.74
  -3   2   0  246.19    4.33
  -3  -2   0  258.08    4.70
   3  -2   0  254.63    5.43
   3  -2   0  249.31    4.55
   3   2   1   -2.35    1.55
  -3   2  -1   -2.08    1.82
   3  -2   1   -1.10    3.16
  -3  -2  -1    0.13    1.63
   3  -2   1   -0.15    1.70
   3   2   2  807.85   16.39
  -3   2  -2  800.68   12.82
   3   2   2  837.73   18.09
  -3   2  -2  819.64   16.80
  -3  -2  -2  797.27   14.88
   3  -2   2  832.35   13.79
   3  -2   2  798.43   16.85
   3   2   3   55.20    2.74
   3   2   3   55.58    2.18
  -3   2  -3   56.05    1.32
  -3   2  -3   60.10    4.68
   3  -2   3   54.39    4.83
  -3  -2  -3   53.03    2.09
   3  -2   3   51.13    1.26
  -3  -2  -3   55.53    2.46
  -3   2  -4  579.46    9.43
  -3   2  -4  569.41   13.19
   3   2   4  538.96   14.19
   3   2   4  532.78   11.67
  -3  -2  -4  548.28   11.31
  -3  -2  -4  555.17   11.58
   3  -2   4  537.31    8.82
   3  -2   4  544.85   13.10
   3   2   5   10.30    2.02
  -3   2  -5   11.07    1.30
   3   2   5    9.24    4.51
  -3   2  -5    7.83    3.34
  -3  -2  -5    8.55    2.67
  -3  -2  -5    8.91    1.98
   3  -2   5    4.43    3.53
   3   2   6   36.55    4.00
  -3   2  -6   33.06    1.70
  -3   2  -6   25.64    6.77
   3  -2   6   42.70    4.57
  -3  -2  -6   37.22    3.47
  -3  -2  -6   36.68    3.86
  -3   2  -7   47.66    3.47
  -3   2  -7   46.49    2.91
  -3   2  -7   57.89    5.39
  -3  -2  -7   50.48    3.09
  -3  -2  -7   46.54    4.43
  -3   2  -8   75.26    6.52
  -3  -2  -8   72.67    6.66
  -3  -2  -8   58.98    8.24
  -3  -2  -8   63.08    3.89
   3   3 -10   14.31    8.61
   3  -3 -10    4.50    4.00
   3  -3 -10    2.55    4.15
   3  -3 -10   -1.95    4.77
   3   3  -9   -1.46    4.24
   3   3  -9    1.82    2.25
   3   3  -9    8.47    4.90
   3  -3  -9    2.01    3.20
   3  -3  -9    2.55    4.36
   3  -3  -9    2.25    5.67
   3   3  -8    2.55    4.48
   3   3  -8    5.93    3.25
   3   3  -8    3.53    2.61
   3  -3  -8    5.73    3.13
   3  -3  -8    6.07    2.94
   3  -3  -8    6.29    3.92
   3   3  -7   45.17    4.50
   3   3  -7   49.76    2.75
   3  -3  -7   44.25    5.93
   3  -3  -7   41.75    3.13
   3  -3  -7   49.81    3.14
   3   3  -6   83.79    2.90
   3  -3  -6   77.15    4.19
   3  -3  -6   87.36    3.04
   3   3  -5  109.87    3.91
  -3  -3   5  102.80    3.20
   3  -3  -5  117.42    5.88
   3   3  -4    2.93    2.44
  -3  -3   4   -0.72    1.70
   3  -3  -4    4.61    3.81
  -3   3   3  419.10    8.88
   3   3  -3  425.19    7.43
   3  -3  -3  433.27    8.73
  -3  -3   3  408.91    7.48
  -3   3   2   43.14    2.57
   3   3  -2   38.66    2.11
   3  -3  -2   42.68    2.67
  -3  -3   2   43.96    3.13
   3   3  -1 2350.90   63.79
  -3   3   1 2368.94   66.25
   3  -3  -1 2380.52   69.41
  -3  -3   1 2350.25   64.24
  -3   3   0  164.74    3.18
   3   3   0  172.16    4.85
   3  -3   0  162.30    3.13
  -3  -3   0  171.51    3.64
   3  -3   0  171.89    4.79
   3   3   1   38.28    2.07
  -3   3  -1   32.95    2.35
  -3  -3  -1   43.28    2.21
   3  -3   1   42.01    2.47
  -3   3  -2  486.07   11.78
   3   3   2  475.08    8.31
  -3   3  -2  475.47    6.47
   3   3   2  483.12   10.16
  -3  -3  -2  474.30    8.55
   3  -3   2  466.87    9.96
   3  -3   2  460.69    6.06
  -3   3  -3    5.34    2.62
   3   3   3   -0.24    1.72
   3   3   3    0.76    1.97
  -3   3  -3    1.27    1.13
  -3  -3  -3    2.00    1.64
   3  -3   3    2.29    1.06
   3  -3   3   -1.96    2.66
  -3   3  -4  290.58    4.37
   3   3   4  282.79    7.00
   3   3   4  268.56    6.39
  -3   3  -4  279.24    9.96
  -3  -3  -4  274.47    5.59
   3  -3   4  277.26    7.61
  -3  -3  -4  285.84    6.03
   3  -3   4  279.61    4.10
  -3   3  -5   10.26    3.66
   3   3   5   15.73    3.01
   3   3   5   17.02    2.28
  -3   3  -5   20.20    1.54
   3  -3   5   17.10    3.84
  -3  -3  -5   19.47    2.24
  -3  -3  -5   15.00    2.64
  -3   3  -6    7.03    1.14
   3   3   6    9.54    3.41
  -3   3  -6   11.27    4.05
  -3   3  -6    6.54    2.07
  -3  -3  -6   11.95    2.48
  -3  -3  -6   14.08    4.55
  -3   3  -7   31.07    1.55
  -3   3  -7   38.78    8.17
  -3   3  -7   28.96    1.41
  -3  -3  -7   33.20    3.87
  -3  -3  -7   36.64    4.68
  -3   3  -8   -0.08    5.46
  -3  -3  -8   -0.60    3.79
  -3  -3  -8    1.28    4.06
  -3  -3  -8    2.64    4.63
   3   4 -10   51.41    6.98
   3  -4 -10   37.59    6.77
   3  -4 -10   38.38    4.89
   3  -4 -10   45.68    8.72
   3   4  -9    0.78    2.06
   3   4  -9   -2.40    5.29
   3   4  -9    0.29    2.43
   3  -4  -9    1.00    6.82
   3  -4  -9    3.78    3.47
   3  -4  -9    3.84    5.03
   3   4  -8  145.46    6.05
   3   4  -8  157.85   10.78
   3  -4  -8  149.94    5.54
   3  -4  -8  171.83    9.68
   3  -4  -8  161.03    7.25
   3   4  -7   49.94    4.69
   3   4  -7   35.40    2.50
   3  -4  -7   38.27    3.28
   3  -4  -7   30.38    4.26
   3  -4  -7   34.14    2.86
   3   4  -6   70.06    2.66
   3  -4  -6   80.20    4.43
   3  -4  -6   68.34    2.73
   3   4  -5   26.21    2.78
   3  -4  -5   29.06    3.21
  -3  -4   5   22.02    2.07
   3   4  -4  174.46    3.46
   3  -4  -4  173.62    6.85
  -3  -4   4  174.62    4.82
   3   4  -3  360.26    7.35
   3  -4  -3  368.58    7.89
  -3  -4   3  358.16    6.30
   3   4  -2   70.43    2.40
  -3   4   2   69.71    4.62
   3  -4  -2   79.97    3.18
  -3  -4   2   74.68    2.39
  -3   4   1  778.15   14.69
   3   4  -1  769.49   13.86
   3  -4  -1  761.47   14.43
  -3  -4   1  757.85   13.85
   3  -4  -1  785.21   13.91
  -3   4   0   40.42    1.93
   3   4   0   39.82    2.21
  -3   4   0   35.45    2.00
  -3  -4   0   39.93    3.31
   3  -4   0   34.89    2.11
   3  -4   0   36.82    1.82
   3   4   1    5.40    1.90
  -3   4  -1    9.82    2.19
  -3   4  -1    6.40    1.16
   3  -4   1    8.68    1.09
  -3  -4  -1    5.78    1.93
   3  -4   1    3.77    2.19
   3   4   2  847.70   18.23
   3   4   2  875.51   17.23
  -3   4  -2  880.94   19.02
  -3   4  -2  861.39   14.14
  -3  -4  -2  882.80   17.95
   3  -4   2  859.67   19.08
   3  -4   2  869.28   13.64
   3   4   3  107.69    4.25
   3   4   3  106.16    3.18
  -3   4  -3  107.93    4.19
  -3   4  -3  105.04    1.82
   3  -4   3  108.59    4.23
  -3  -4  -3  105.61    3.22
  -3   4  -4  330.03    9.00
   3   4   4  329.99    8.46
  -3   4  -4  333.14    3.94
   3   4   4  316.56    8.91
  -3  -4  -4  342.30    8.63
   3  -4   4  342.90    9.26
  -3   4  -5   24.35    1.23
  -3   4  -5   23.39    1.09
  -3   4  -5   23.41    4.01
   3   4   5   25.12    2.55
   3   4   5   22.26    2.94
  -3  -4  -5   23.62    3.85
   3  -4   5   18.53    6.20
  -3   4  -6  125.62    2.05
  -3   4  -6  142.73    9.52
  -3   4  -6  129.41    2.21
   3   4   6  133.28    5.24
  -3  -4  -6  136.40    4.49
  -3   4  -7   80.49    6.63
  -3  -4  -7   82.21    4.05
  -3   4  -8    8.42    5.47
  -3  -4  -8   -2.16    3.24
   3   5  -9   82.96    7.42
   3  -5  -9   84.86    5.13
   3  -5  -9   80.48    6.59
   3  -5  -9   80.61    4.48
   3   5  -8    5.80    7.68
   3   5  -8    4.85    1.88
   3  -5  -8    6.23    4.28
   3  -5  -8   -1.02    3.35
   3  -5  -8    5.43    4.17
   3   5  -7   16.34    2.09
   3   5  -7   25.56    4.66
   3  -5  -7   18.38    3.13
   3  -5  -7   18.32    2.44
   3  -5  -7   22.30    4.13
   3   5  -6   45.86    2.18
   3  -5  -6   49.60    3.30
   3  -5  -6   42.14    4.26
  -3  -5   6   47.44    2.47
   3  -5  -6   47.23    2.23
   3   5  -5   77.95    3.40
   3  -5  -5   76.08    2.12
   3  -5  -5   71.82    4.15
  -3  -5   5   72.13    2.62
   3   5  -4   65.57    2.21
  -3  -5   4   64.57    2.32
   3  -5  -4   61.65    3.63
   3   5  -3  737.60   13.38
   3  -5  -3  749.33   16.41
  -3  -5   3  757.93   14.11
   3   5  -2   -4.40    1.63
   3  -5  -2    1.83    2.39
  -3  -5   2    0.19    1.69
   3   5  -1  218.42    4.26
  -3   5   1  209.95    4.68
  -3  -5   1  222.63    5.85
   3  -5  -1  213.72    3.58
   3  -5  -1  212.26    6.54
   3   5   0  224.40    4.55
  -3   5   0  218.58    4.14
  -3   5   0  212.09    5.14
   3  -5   0  219.77    4.12
  -3  -5   0  234.98    6.26
   3  -5   0  216.18    4.26
  -3   5  -1  410.16    9.66
  -3   5  -1  388.82    6.59
   3   5   1  409.47    7.39
   3  -5   1  397.59    6.51
   3  -5   1  395.18    7.92
  -3  -5  -1  394.25    9.13
   3   5   2  288.49    5.70
  -3   5  -2  287.43    4.06
   3   5   2  289.00    6.36
  -3   5  -2  292.55    6.77
  -3  -5  -2  287.21    5.89
   3  -5   2  289.20    6.73
   3  -5   2  291.44    3.47
   3   5   3   97.50    3.13
  -3   5  -3  100.18    4.37
  -3  -5  -3  105.18    4.69
   3  -5   3  101.47    1.20
   3  -5   3  106.59    6.04
   3   5   4  197.41    4.92
   3   5   4  194.80    5.03
  -3   5  -4  205.84    6.76
   3  -5   4  210.51    6.64
  -3  -5  -4  213.20    5.23
   3   5   5   -0.18    3.79
   3   5   5    5.62    2.52
  -3   5  -5   -3.04    3.83
  -3  -5  -5    2.24    2.51
   3  -5   5   -5.40    3.96
   3   5   6   33.63    3.48
  -3   5  -6   36.84    5.20
  -3  -5  -6   34.57    4.83
  -3   5  -7   33.94    5.78
  -3  -5  -7   32.71    3.66
  -3   5  -8   10.52    6.01
  -3  -5  -8   11.14    3.81
   3   6  -9   -3.86    5.94
   3  -6  -9   -4.51    7.70
   3  -6  -9   -0.71    2.87
   3  -6  -9    3.13    3.82
   3   6  -8  329.50   12.34
   3   6  -8  285.73    6.45
   3  -6  -8  296.04    9.08
   3  -6  -8  329.89    9.28
   3  -6  -8  316.62   14.76
   3   6  -7   40.48    2.30
   3   6  -7   44.21    5.26
   3  -6  -7   40.20    4.97
   3  -6  -7   34.80    5.61
   3  -6  -7   42.46    2.52
   3   6  -6    1.30    1.68
   3  -6  -6    3.57    2.86
   3  -6  -6    1.44    3.68
  -3  -6   6   -1.05    1.86
   3  -6  -6    1.57    1.55
   3   6  -5  121.10    2.95
   3  -6  -5  129.56    3.12
   3  -6  -5  125.09    5.19
  -3  -6   5  113.68    3.05
   3   6  -4  282.18    4.92
  -3  -6   4  269.65    5.03
   3  -6  -4  283.01    7.40
   3   6  -3  232.09    4.37
  -3  -6   3  237.40    4.42
   3  -6  -3  228.12    6.33
   3   6  -2  122.89    3.00
  -3  -6   2  118.30    3.16
   3  -6  -2  109.51    5.72
   3  -6  -2  119.82    2.42
   3   6  -1   89.66    2.78
   3  -6  -1   92.28    2.19
  -3  -6   1  100.09    4.17
   3  -6  -1   95.64    4.47
  -3   6   0   67.95    2.34
   3   6   0   73.12    3.89
   3  -6   0   68.64    3.24
  -3  -6   0   72.18    2.73
   3  -6   0   65.75    2.52
  -3   6  -1   43.37    1.56
  -3   6  -1   44.84    2.63
   3   6   1   45.68    2.58
   3  -6   1   49.83    2.23
  -3  -6  -1   43.97    2.62
   3  -6   1   49.29    2.78
   3   6   2  196.96    3.69
   3   6   2  190.74    4.43
  -3   6  -2  197.11    5.34
   3  -6   2  186.57    5.30
   3  -6   2  196.34    2.84
  -3  -6  -2  192.67    4.63
   3   6   3  121.44    3.13
   3   6   3  115.79    3.70
  -3   6  -3  124.48    6.71
   3  -6   3  123.67    4.76
  -3  -6  -3  114.16    3.81
   3   6   4  270.97    6.58
   3   6   4  271.00    5.90
  -3   6  -4  284.13   10.56
   3  -6   4  273.68    8.46
  -3  -6  -4  270.06    6.61
   3   6   5    2.62    2.47
   3   6   5    1.29    4.16
  -3   6  -5    6.62    4.12
  -3  -6  -5    4.79    2.82
   3  -6   5    1.47    4.14
   3   6   6   96.39    4.44
  -3   6  -6  104.63    6.81
  -3  -6  -6  103.10    4.66
  -3   6  -7   96.49   10.87
  -3  -6  -7   81.26    4.72
  -3   6  -8   -0.66    6.19
  -3  -6  -8   -2.12    5.78
   3   7  -9   98.75   12.38
   3  -7  -9   84.98    5.93
   3  -7  -9   89.21    7.20
   3   7  -8   -0.21    2.63
   3   7  -8    1.84    1.52
   3   7  -8    8.87    5.19
   3  -7  -8    3.10    4.96
   3  -7  -8    4.30    3.77
   3  -7  -8    0.80    2.19
   3   7  -7   13.45    1.84
   3   7  -7   25.44    5.02
   3  -7  -7   19.38    3.68
   3  -7  -7   15.02    4.70
   3  -7  -7   15.97    2.94
   3   7  -6   43.24    3.01
   3   7  -6   46.67    4.81
   3  -7  -6   48.83    4.60
   3  -7  -6   41.02    2.47
   3  -7  -6   46.27    3.70
  -3  -7   6   43.68    3.36
   3   7  -5   58.95    2.09
   3  -7  -5   53.41    3.49
   3  -7  -5   54.13    1.94
  -3  -7   5   49.93    2.31
   3  -7  -5   50.52    4.34
   3   7  -4   94.03    2.45
  -3  -7   4   92.53    3.51
   3  -7  -4   89.79    4.74
   3   7  -3 1211.69   26.07
  -3  -7   3 1243.98   27.13
   3  -7  -3 1254.84   31.81
   3  -7  -3 1262.63   21.57
   3   7  -2  258.08    6.14
   3  -7  -2  265.31    3.55
   3  -7  -2  270.78    6.41
  -3  -7   2  260.03    5.06
   3   7  -1    0.63    2.78
   3  -7  -1    1.74    2.00
  -3  -7   1    2.65    1.90
   3  -7  -1    0.71    2.19
  -3   7   0   11.93    1.83
   3   7   0   13.96    3.19
   3  -7   0   11.35    1.85
   3  -7   0   12.01    1.95
  -3  -7   0   11.96    2.17
   3   7   1 1102.25   26.51
  -3   7  -1 1044.46   23.50
   3  -7   1 1103.37   27.44
   3  -7   1 1106.70   22.07
  -3  -7  -1 1078.55   24.20
  -3   7  -2   88.51    5.42
   3   7   2   95.67    4.60
   3  -7   2   86.35    1.83
   3  -7   2   92.62    5.58
  -3  -7  -2   92.72    4.84
  -3   7  -3   18.52    3.37
   3   7   3   19.26    1.77
   3   7   3   14.86    2.66
   3  -7   3   16.45    3.31
  -3  -7  -3   21.47    2.74
  -3   7  -4    4.50    3.63
   3   7   4   -2.06    2.56
   3   7   4    3.61    3.08
  -3  -7  -4   -1.97    2.74
   3  -7   4    1.86    3.68
   3   7   5   83.64    4.05
  -3   7  -5   82.71    8.39
   3   7   5   74.21    4.81
  -3  -7  -5   88.15    4.25
   3   7   6   19.82    3.00
  -3   7  -6   29.62    5.47
  -3  -7  -6   24.02    3.59
  -3   7  -7   69.55    6.91
  -3  -7  -7   58.08    6.93
  -3   7  -8   13.26    6.51
  -3  -7  -8    3.04    4.10
   3   8  -9   -9.86    9.72
   3  -8  -9   -4.12    4.57
   3  -8  -9   -5.89    5.74
   3   8  -8  108.17    8.06
   3  -8  -8  102.75    5.71
   3  -8  -8  109.86    7.39
   3   8  -7    8.20    2.48
   3   8  -7    6.22    5.20
   3  -8  -7    9.69    2.20
   3  -8  -7    7.43    4.88
   3  -8  -7    8.58    3.76
   3   8  -6    1.12    2.33
   3   8  -6    4.62    4.34
   3  -8  -6   -0.88    3.24
   3  -8  -6    5.45    4.32
  -3  -8   6    3.92    2.58
   3  -8  -6    2.13    1.45
   3   8  -5  229.96    4.29
   3  -8  -5  225.49    2.61
   3  -8  -5  219.32    8.53
  -3  -8   5  219.38    4.50
   3  -8  -5  233.26    7.95
   3   8  -4  655.88   11.70
  -3  -8   4  656.06   12.18
   3  -8  -4  649.07   19.56
   3  -8  -4  628.05    7.10
   3  -8  -4  656.65    7.42
   3  -8  -4  657.07   14.56
   3   8  -3  164.10    4.39
   3  -8  -3  162.93    1.97
   3  -8  -3  171.06    5.39
  -3  -8   3  158.13    3.53
   3   8  -2  104.04    2.83
   3  -8  -2  106.08    5.74
  -3  -8   2   94.76    2.98
   3  -8  -2  104.60    2.29
   3   8  -1   86.44    2.90
  -3   8   1   87.72    2.04
   3  -8  -1   84.53    3.47
  -3  -8   1   83.01    3.01
   3  -8  -1   87.51    3.07
   3   8   0  221.47    6.41
  -3   8   0  216.71    5.63
  -3  -8   0  211.10    4.96
   3  -8   0  226.98    5.87
   3  -8   0  218.22    5.97
  -3   8  -1  137.83    3.87
   3   8   1  128.04    3.84
   3  -8   1  134.03    2.70
   3  -8   1  126.96    5.34
  -3  -8  -1  130.56    3.81
   3   8   2  357.32    7.73
  -3   8  -2  327.42    7.85
   3  -8   2  335.54    4.93
   3  -8   2  353.46    8.19
   3  -8   2  327.48    4.53
  -3  -8  -2  329.99    9.50
   3   8   3   44.74    2.08
   3   8   3   45.38    4.47
  -3   8  -3   48.51    3.93
   3  -8   3   55.95    4.04
  -3  -8  -3   50.03    3.35
   3   8   4    4.89    1.89
   3   8   4    4.60    2.86
  -3   8  -4    7.66    3.74
  -3  -8  -4    6.50    3.05
   3  -8   4   11.04    4.04
  -3   8  -5   38.97    5.16
   3   8   5   26.15    3.72
   3   8   5   29.05    3.88
  -3  -8  -5   41.37    3.78
   3   8   6  193.51    5.78
  -3   8  -6  200.52    9.36
  -3  -8  -6  207.93    7.18
  -3   8  -7    1.08    5.85
  -3  -8  -7    6.81    6.10
  -3   8  -8    4.47    6.62
  -3  -8  -8    3.36    4.37
   3   9  -9   52.90   12.30
   3  -9  -9   64.49    7.66
   3  -9  -9   60.18    9.28
   3   9  -8   29.87    6.84
   3  -9  -8   36.96    9.49
   3  -9  -8   26.59    7.42
   3   9  -7   12.87    1.54
   3   9  -7   13.53    5.60
   3  -9  -7   14.87    5.30
   3  -9  -7   15.49    1.29
   3  -9  -7   17.84    3.97
   3   9  -6    8.24    4.66
   3   9  -6    0.83    1.48
   3  -9  -6   -5.55    4.54
   3  -9  -6    0.25    3.48
  -3  -9   6    4.21    2.67
   3   9  -5  103.61    2.60
   3  -9  -5   93.85    4.48
  -3  -9   5   98.07    2.89
   3  -9  -5  101.95    8.53
   3   9  -4   16.99    1.67
   3  -9  -4   14.40    2.85
  -3  -9   4   12.19    1.82
   3  -9  -4   13.63    3.89
   3   9  -3  468.20    8.27
  -3  -9   3  458.24    8.61
   3  -9  -3  467.64    9.93
   3  -9  -3  464.71   11.34
   3   9  -2   85.78    3.82
  -3  -9   2   85.64    3.96
   3  -9  -2   89.01    2.13
   3  -9  -2   95.48    3.99
   3   9  -1   39.79    2.36
  -3   9   1   37.48    1.64
   3  -9  -1   41.29    2.56
  -3  -9   1   37.36    2.48
   3  -9  -1   42.62    4.17
   3   9   0  238.58    5.22
  -3   9   0  234.03    4.82
   3  -9   0  243.03    4.94
   3  -9   0  242.66    5.05
  -3  -9   0  234.06    5.39
   3   9   1  867.11   19.13
  -3   9  -1  879.73   19.28
   3  -9   1  871.90   15.43
   3  -9   1  856.82   16.26
  -3  -9  -1  854.81   19.13
   3  -9   1  899.22   22.14
   3   9   2   -0.85    2.78
  -3   9  -2    3.63    2.81
   3  -9   2    3.19    1.48
  -3  -9  -2    4.93    2.72
   3  -9   2    3.94    2.85
   3  -9   2    3.20    1.16
   3   9   3   60.67    3.12
   3   9   3   64.88    3.43
  -3   9  -3   63.87    4.28
  -3  -9  -3   61.42    3.80
   3  -9   3   60.27    4.40
   3   9   4   36.48    3.54
   3   9   4   33.06    2.20
  -3   9  -4   28.88    4.65
  -3  -9  -4   40.04    3.64
   3   9   5  102.36    4.80
   3   9   5  110.65    5.12
  -3   9  -5  109.24    6.96
  -3  -9  -5  108.34    5.21
  -3   9  -6   82.52   10.41
   3   9   6   75.46    5.08
  -3  -9  -6   82.80    5.31
  -3   9  -7   39.82    7.18
  -3  -9  -7   42.86    7.56
  -3   9  -8    8.85   11.15
  -3  -9  -8   20.46    4.97
   3 -10  -9   -5.13    6.47
   3 -10  -9    4.81    5.27
   3  10  -8   30.04   10.76
   3 -10  -8   32.14    5.03
   3 -10  -8   25.53    6.47
   3  10  -7    7.08    1.90
   3  10  -7    9.05    5.74
   3 -10  -7    9.04    4.11
   3 -10  -7   -7.16    8.38
   3  10  -6   33.18    1.83
   3  10  -6   35.47    5.37
   3 -10  -6   48.11    5.54
  -3 -10   6   32.15    2.10
   3 -10  -6   43.57    4.34
   3  10  -5  141.89    3.18
   3 -10  -5  154.51    8.13
   3 -10  -5  157.21    7.00
  -3 -10   5  140.51    3.55
   3  10  -4  215.45    5.35
  -3 -10   4  223.96    4.68
   3 -10  -4  238.47    6.63
   3 -10  -4  232.88    7.67
   3  10  -3   16.88    2.74
  -3 -10   3    8.49    2.01
   3 -10  -3   16.84    4.05
   3 -10  -3   13.61    3.51
   3  10  -2  150.60    4.78
  -3 -10   2  144.50    3.81
   3 -10  -2  150.60    4.18
   3 -10  -2  156.18    5.02
   3 -10  -2  154.29    2.33
  -3  10   1   30.20    2.36
   3  10  -1   33.72    2.26
  -3 -10   1   27.65    2.48
   3 -10  -1   31.69    1.76
   3 -10  -1   25.41    2.76
   3 -10  -1   28.37    2.20
  -3  10   0  113.17    3.17
   3  10   0  114.37    3.68
   3 -10   0  113.58    3.28
   3 -10   0  115.04    3.48
   3 -10   0  119.07    3.89
  -3 -10   0  115.77    5.31
   3  10   1  606.94   15.63
  -3  10  -1  612.65   15.55
   3 -10   1  631.99   11.45
   3 -10   1  624.30   13.45
   3 -10   1  623.99   11.56
  -3 -10  -1  608.66   13.28
   3  10   2  103.03    4.22
  -3  10  -2   96.75    4.22
  -3 -10  -2   96.30    4.20
   3 -10   2  108.19    4.33
   3 -10   2   98.74    1.78
   3 -10   2  102.11    2.09
   3  10   3    2.86    1.53
   3  10   3    2.79    2.82
  -3  10  -3   -1.23    3.50
  -3 -10  -3    0.87    2.97
  -3  10  -4  214.10    8.04
   3  10   4  220.74    9.29
   3  10   4  197.89    4.39
  -3 -10  -4  219.72    7.03
   3  10   5   30.87    3.89
   3  10   5   20.01    3.34
  -3  10  -5   32.43    5.35
  -3 -10  -5   24.46    4.26
  -3  10  -6   33.40    9.94
   3  10   6   36.30    4.02
  -3 -10  -6   36.75    4.71
  -3  10  -7    1.13    6.38
  -3 -10  -7    1.45    4.66
  -3  10  -8   -6.37   11.04
  -3 -10  -8    3.46    5.07
   3  11  -9    8.66    7.88
   3 -11  -9   11.11    5.96
   3 -11  -9   26.65    7.20
   3  11  -8   22.95   10.88
   3 -11  -8   20.47    6.81
   3 -11  -8   27.30    5.51
   3  11  -7   73.00   11.63
   3 -11  -7   92.41    7.65
   3 -11  -7   74.81    8.54
   3  11  -6   19.20    1.63
   3  11  -6   26.98    5.56
  -3 -11   6   16.98    1.96
   3 -11  -6   25.44    5.47
   3 -11  -6   18.93    3.97
   3  11  -5   94.42    2.64
   3 -11  -5  103.00    5.04
  -3 -11   5   92.11    2.96
   3 -11  -5  104.98    6.39
   3  11  -4    2.87    1.68
   3 -11  -4   13.77    4.93
  -3 -11   4    4.08    2.98
   3 -11  -4    4.77    4.07
   3  11  -3   49.34    2.29
  -3 -11   3   49.64    3.73
   3 -11  -3   43.16    6.48
   3 -11  -3   45.50    3.40
   3  11  -2    1.75    1.92
   3 -11  -2    0.87    4.90
   3 -11  -2    3.15    2.41
  -3 -11   2   10.48    3.34
   3  11  -1   44.30    2.66
  -3  11   1   43.82    1.86
   3 -11  -1   39.16    2.57
  -3 -11   1   43.08    2.85
   3 -11  -1   47.89    3.26
   3  11   0  201.94    5.08
  -3  11   0  195.55    4.51
   3 -11   0  185.19    5.21
  -3 -11   0  194.43    5.16
   3 -11   0  187.05    4.99
   3 -11   0  198.96    4.58
  -3  11  -1  394.06   10.88
   3  11   1  412.43    9.46
   3 -11   1  371.55    6.25
   3 -11   1  398.93    9.03
   3 -11   1  401.33    8.79
  -3 -11  -1  384.29    9.05
  -3  11  -2    9.65    3.17
   3  11   2   17.09    3.13
   3 -11   2   10.00    1.79
  -3 -11  -2   14.90    3.20
   3 -11   2   12.57    1.39
  -3  11  -3   97.67    5.31
   3  11   3  106.53    6.93
   3  11   3   91.18    2.59
  -3 -11  -3   95.80    4.75
   3  11   4   69.66    4.58
   3  11   4   61.66    2.42
  -3  11  -4   60.49    5.51
  -3 -11  -4   70.43    4.85
  -3  11  -5   59.65    5.95
   3  11   5   53.05    4.57
   3  11   5   53.98    2.59
  -3 -11  -5   56.85    4.95
   3  11   6   82.55    3.36
  -3  11  -6   86.32    7.95
  -3 -11  -6   98.39    6.15
  -3  11  -7   97.76    9.06
  -3 -11  -7   99.06    6.56
   3  12  -8   -0.95    6.66
   3 -12  -8   12.59    8.29
   3 -12  -8   -0.40    6.76
   3  12  -7    1.93    9.61
   3 -12  -7   14.98    6.13
   3 -12  -7    8.41    4.82
   3  12  -6  121.29   11.30
   3  12  -6  113.03    2.83
  -3 -12   6  122.20    4.32
   3 -12  -6  120.94    6.24
   3 -12  -6  115.37   11.33
   3  12  -5  114.07    4.11
  -3 -12   5  119.51    3.40
   3 -12  -5  127.68    8.35
   3 -12  -5  137.01    7.43
   3  12  -4   76.65    3.63
  -3 -12   4   81.01    4.11
   3 -12  -4   78.55    4.60
   3 -12  -4   79.03    8.36
   3 -12  -3  188.81    5.81
  -3 -12   3  177.60    4.55
   3 -12  -3  189.28    7.08
   3  12  -2  466.80    9.33
  -3 -12   2  445.30    9.74
   3 -12  -2  444.43   11.68
   3 -12  -2  453.54   10.22
  -3  12   1   31.86    1.80
   3  12  -1   36.56    3.89
   3 -12  -1   32.41    2.47
   3 -12  -1   27.62    3.19
  -3 -12   1   31.51    2.82
   3  12   0  206.12    7.47
  -3  12   0  193.25    6.04
  -3 -12   0  189.43    5.54
   3 -12   0  214.07    5.85
   3 -12   0  200.77    6.82
  -3  12  -1   98.23    3.87
   3  12   1  104.72    4.16
   3 -12   1  102.50    2.65
   3 -12   1  101.62    3.24
  -3 -12  -1   92.05    4.27
   3  12   2    9.88    3.20
  -3  12  -2   14.53    3.37
  -3 -12  -2    8.27    3.43
   3 -12   2   10.96    1.85
   3 -12   2   10.13    1.59
   3  12   3  130.51    3.95
  -3  12  -3  135.29    6.08
   3  12   3  143.74    5.77
  -3 -12  -3  145.19    5.89
   3 -12   3  130.83    1.82
   3  12   4  400.94   11.26
   3  12   4  345.74    6.86
  -3  12  -4  391.17   12.70
  -3 -12  -4  397.93   11.42
   3  12   5   95.03    5.74
   3  12   5   85.22    2.83
  -3  12  -5   80.60    7.04
  -3 -12  -5   98.95    5.89
  -3  12  -6   13.08    6.17
  -3 -12  -6   10.30    4.85
  -3  12  -7   19.50    7.56
  -3 -12  -7    8.86    8.20
   3  13  -8   63.39    8.42
   3 -13  -8   49.48    6.96
   3 -13  -8   41.37    8.04
   3  13  -7  181.45   10.78
   3 -13  -7  166.29    8.55
   3 -13  -7  194.88   10.51
   3  13  -6   10.00    2.29
   3  13  -6   20.44    5.89
   3 -13  -6   11.88    8.96
   3 -13  -6   23.37    7.03
  -3 -13   6   10.96    2.80
   3  13  -5   22.55    5.10
   3  13  -5   16.02    1.81
  -3 -13   5   15.90    3.35
   3 -13  -5   11.46    5.38
   3 -13  -5   24.50    4.11
   3  13  -4   29.35    2.19
   3 -13  -4   30.26    3.97
  -3 -13   4   32.25    2.48
   3 -13  -4   43.81    7.84
   3  13  -3    4.74    2.09
   3 -13  -3   -0.93    4.87
  -3 -13   3   11.19    3.50
   3 -13  -3   10.08    4.16
   3  13  -2    8.42    3.38
  -3 -13   2   -0.23    2.52
   3 -13  -2   -4.36    2.75
   3 -13  -2    2.82    3.45
  -3  13   1  319.69    5.86
   3  13  -1  326.49    7.37
   3 -13  -1  325.01   10.80
  -3 -13   1  294.72    7.51
  -3  13   0   64.27    4.29
   3  13   0   72.38    3.81
  -3 -13   0   63.41    3.70
   3 -13   0   59.65    2.63
   3 -13   0   68.71    3.46
  -3  13  -1   20.21    2.97
   3  13   1   12.80    3.19
   3 -13   1   14.87    1.96
  -3 -13  -1   13.86    3.32
   3 -13   1   18.67    2.32
   3  13   2   13.75    3.36
  -3  13  -2   26.99    3.58
   3 -13   2   16.30    1.52
  -3 -13  -2   15.22    5.73
   3 -13   2   15.22    2.76
  -3  13  -3  249.89    8.79
   3  13   3  238.42    5.71
   3  13   3  278.09    8.43
   3 -13   3  244.11    4.05
  -3 -13  -3  270.11    8.45
   3 -13   3  232.72    3.24
   3  13   4  104.13    2.83
  -3  13  -4  113.95    6.77
   3  13   4  127.20    5.98
  -3 -13  -4  114.13    6.50
  -3  13  -5  131.91    7.99
  -3 -13  -5  122.32    7.10
  -3  13  -6   63.83    7.80
  -3 -13  -6   75.63    6.43
  -3  13  -7    8.03    7.50
  -3 -13  -7   18.09    8.73
   3  14  -8   19.94    8.46
   3 -14  -8   41.51    8.17
   3 -14  -8   36.34    6.89
   3  14  -7   19.57    7.48
   3 -14  -7   30.36    8.98
   3 -14  -7   32.19    7.56
   3  14  -6  308.31   12.74
   3 -14  -6  291.14   13.21
   3 -14  -6  309.85   11.20
  -3 -14   6  268.93    5.87
   3  14  -5   17.45    5.65
   3  14  -5   30.54    2.14
  -3 -14   5   31.90    2.56
   3 -14  -5   29.30    7.61
   3 -14  -5   32.11    6.12
   3  14  -4   41.49    2.46
  -3 -14   4   42.87    4.13
   3 -14  -4   46.53    8.42
   3 -14  -4   41.97    4.33
   3  14  -3   21.40    2.42
   3 -14  -3   22.01    4.64
   3 -14  -3   25.58    3.54
  -3 -14   3   18.94    2.59
   3  14  -2  219.20    7.27
   3 -14  -2  220.22    6.16
   3 -14  -2  218.65    7.68
  -3 -14   2  218.84    5.87
  -3  14   1    0.81    2.71
   3  14  -1    5.59    2.82
  -3 -14   1    1.66    2.84
   3 -14  -1   -1.00    5.08
   3 -14  -1    4.89    3.82
   3  14   0   93.22    4.12
  -3  14   0   86.69    4.92
   3 -14   0   80.53    3.24
   3 -14   0   80.65    3.96
  -3 -14   0   89.04    4.22
  -3  14  -1   37.04    5.20
   3  14   1   44.23    3.66
  -3 -14  -1   48.86    3.94
   3 -14   1   46.95    4.36
   3 -14   1   44.83    3.40
  -3  14  -2   86.92    4.88
   3  14   2   89.91    7.26
   3 -14   2   82.56    2.88
  -3 -14  -2   82.05    7.35
   3 -14   2   87.43    2.44
   3  14   3   18.25    6.39
  -3  14  -3   11.83    4.28
   3  14   3   10.92    1.63
   3 -14   3   10.96    1.00
  -3 -14  -3   19.14    4.42
   3 -14   3   13.19    1.16
   3  14   4   20.01    1.62
   3  14   4   19.44    6.96
  -3  14  -4   26.40    5.23
  -3 -14  -4   24.27    4.87
  -3  14  -5    1.74    5.81
   3  14   5    5.08    1.75
  -3 -14  -5    1.72    4.93
  -3  14  -6   -7.26    6.33
  -3 -14  -6   -0.10    5.30
  -3  14  -7   12.07    7.81
  -3 -14  -7   27.90    9.47
   3  15  -7  121.89   10.23
   3 -15  -7  141.92    8.88
   3 -15  -7  126.89   10.51
   3  15  -6   46.57    7.00
  -3 -15   6   41.18    3.32
   3 -15  -6   51.48    8.60
   3 -15  -6   48.09    7.66
   3  15  -5   52.18    6.18
   3  15  -5   40.66    3.66
   3 -15  -5   40.92    5.46
  -3 -15   5   44.84    2.74
   3 -15  -5   52.48    6.72
   3  15  -4    6.24    2.32
   3 -15  -4    8.67    7.94
  -3 -15   4    7.00    2.48
   3 -15  -4    1.16    4.11
   3  15  -3    4.90    2.51
   3 -15  -3    8.00    4.78
   3 -15  -3   10.49    5.60
  -3 -15   3    6.45    2.67
   3  15  -2   30.00    3.11
  -3 -15   2   24.71    4.83
   3 -15  -2   22.25    3.48
   3 -15  -2   26.42    4.49
  -3  15   1  141.66    4.82
   3  15  -1  149.17    5.05
  -3 -15   1  157.31    5.25
   3 -15  -1  130.44    8.23
   3 -15  -1  142.98    4.94
  -3  15   0   28.37    4.22
   3  15   0   31.52    5.40
  -3 -15   0   27.49    3.66
   3 -15   0   28.52    2.91
   3 -15   0   29.13    3.35
   3  15   1   -9.17    3.27
  -3  15  -1    2.71    4.62
  -3 -15  -1    1.00    3.50
   3 -15   1   -1.90    3.98
   3 -15   1   -3.66    2.08
   3  15   2   22.27    4.08
  -3  15  -2   20.97    3.96
   3 -15   2   13.09    2.71
  -3 -15  -2   15.07    4.20
   3 -15   2   19.17    3.31
   3  15   3  216.37    8.08
  -3  15  -3  231.44    8.61
   3 -15   3  212.00    3.74
   3 -15   3  192.63    4.15
  -3 -15  -3  235.09    8.67
  -3  15  -4    2.41    5.03
   3  15   4   -3.35    4.52
   3  15   4    4.62    1.82
  -3 -15  -4    3.09    4.58
  -3  15  -5   66.44    7.41
  -3 -15  -5   64.11    6.39
  -3  15  -6    5.65   10.50
  -3 -15  -6    6.16    5.73
   3  16  -7   35.03    8.20
   3 -16  -7   46.40    7.03
   3 -16  -7   39.12    8.81
   3  16  -6  252.24   16.85
   3 -16  -6  229.74   11.14
   3 -16  -6  228.57   12.55
   3  16  -5    2.45    2.96
   3  16  -5   -2.55    8.62
   3 -16  -5    7.20    7.23
   3 -16  -5   10.90    6.12
  -3 -16   5    0.95    2.43
   3  16  -4   70.99    3.27
   3  16  -4   64.18    6.33
   3 -16  -4   86.00   10.46
   3 -16  -4   70.31    5.61
  -3 -16   4   67.82    3.57
   3  16  -3   18.82    2.63
  -3 -16   3   10.46    2.99
   3 -16  -3   14.72    5.28
   3 -16  -3   21.16    4.17
   3  16  -2   82.56    4.02
   3 -16  -2   85.90    4.65
   3 -16  -2   90.41    5.81
  -3 -16   2   85.06    6.17
   3  16  -1   12.59    4.89
  -3  16   1   18.55    2.16
   3 -16  -1   18.75    3.29
  -3 -16   1   12.80    3.45
   3 -16  -1   24.67    6.18
  -3  16   0   48.45    3.27
   3  16   0   50.44    3.92
   3 -16   0   45.17    4.79
  -3 -16   0   55.55    6.43
   3 -16   0   52.86    4.07
  -3  16  -1    9.46    3.32
   3  16   1    5.19    3.82
  -3 -16  -1    3.24    5.81
   3 -16   1    9.85    2.82
   3 -16   1    4.13    2.28
   3  16   2   14.63    6.47
  -3  16  -2   18.71    4.01
   3 -16   2   13.85    3.68
   3 -16   2   14.50    3.08
  -3 -16  -2   10.57    4.36
   3  16   3    1.32    4.45
  -3  16  -3    0.51    4.49
   3  16   3   -1.44    1.47
  -3 -16  -3   -5.43    7.10
   3 -16   3   -0.48    1.93
   3 -16   3   -0.35    2.30
   3  16   4    4.80    5.10
  -3  16  -4    2.06    5.30
  -3 -16  -4   16.21    5.14
  -3  16  -5    2.00    6.23
  -3 -16  -5   10.03    5.52
  -3  16  -6    7.46   11.33
  -3 -16  -6   14.49    9.46
   3  17  -7  109.69   10.10
   3 -17  -7   82.45   10.73
   3 -17  -7   94.81    8.45
   3  17  -6    7.55    6.63
   3 -17  -6    7.18    5.85
   3 -17  -6    0.17    7.53
   3  17  -5   18.29    6.01
   3  17  -5   16.01    3.43
   3 -17  -5    7.35    5.66
   3 -17  -5    5.69    6.68
  -3 -17   5    7.92    4.00
   3  17  -4    6.90    5.02
   3  17  -4    1.03    2.35
  -3 -17   4    2.57    2.81
   3 -17  -4    0.28    8.91
   3 -17  -4    2.55    4.77
   3  17  -3    2.56    3.94
   3 -17  -3   -2.81    4.12
  -3 -17   3    0.19    2.90
   3 -17  -3    2.78    5.00
   3  17  -2    8.96    2.94
  -3 -17   2   12.80    5.12
   3 -17  -2   14.31    7.23
   3 -17  -2   14.24    3.86
   3  17  -1   38.23    3.69
  -3  17   1   39.32    2.52
  -3 -17   1   43.07    4.09
   3 -17  -1   42.31    4.71
   3 -17  -1   50.77    5.91
   3  17   0   -2.10    5.17
  -3  17   0    1.54    2.74
   3 -17   0   -5.74    2.78
  -3 -17   0   -2.05    5.86
   3 -17   0   -4.39    3.54
   3  17   1   32.45    4.36
  -3  17  -1   30.43    3.71
   3 -17   1   28.70    3.42
  -3 -17  -1   24.09    4.51
   3 -17   1   26.96    4.05
   3  17   2   59.78    5.18
  -3  17  -2   49.10    4.75
  -3 -17  -2   51.50    5.32
   3 -17   2   47.82    2.65
   3 -17   2   49.51    3.18
  -3  17  -3  159.92    7.83
   3  17   3  193.45   11.32
  -3 -17  -3  158.72    8.19
   3 -17   3  155.29    3.64
   3 -17   3  145.38    3.29
  -3  17  -4   47.89    6.34
  -3 -17  -4   34.60    9.38
  -3  17  -5   57.40    7.70
  -3 -17  -5   58.73   10.85
  -3  17  -6   -4.20   11.33
  -3 -17  -6   12.22    6.44
   3  18  -6   26.92    7.54
   3 -18  -6   34.56    6.51
   3 -18  -6   43.50   12.57
   3  18  -5    6.39    3.32
   3  18  -5   -1.36    6.05
  -3 -18   5    3.61    2.61
   3 -18  -5  -12.92    6.93
   3 -18  -5    8.38    8.59
   3  18  -4  104.73    4.23
   3  18  -4  108.20   11.13
   3 -18  -4  115.98    7.20
   3 -18  -4  113.60    8.36
  -3 -18   4   96.76    6.66
   3  18  -3   71.28    5.53
   3  18  -3   74.92    6.01
   3 -18  -3   73.59    9.91
  -3 -18   3   62.28    4.27
   3 -18  -3   78.69    5.75
   3  18  -2  194.00    8.28
   3 -18  -2  215.95   12.68
  -3 -18   2  189.55    9.40
   3 -18  -2  201.40   10.73
   3  18  -1  122.39    7.89
  -3  18   1  113.28    3.76
   3 -18  -1  133.62    6.51
   3 -18  -1  121.65    5.26
  -3 -18   1  127.66    5.68
  -3  18   0    3.11    2.93
   3  18   0    3.83    3.75
   3 -18   0    6.79    3.78
   3 -18   0    7.55    3.05
  -3 -18   0   -0.56    4.00
   3  18   1   35.34    7.02
  -3  18  -1   31.24    4.05
   3 -18   1   32.76    5.74
  -3 -18  -1   34.63    4.89
   3 -18   1   32.89    3.04
  -3  18  -2   55.01    7.50
   3  18   2   58.21    5.54
  -3 -18  -2   37.89    5.79
   3 -18   2   49.54    4.21
   3 -18   2   52.05    3.45
  -3  18  -3    8.03    4.85
   3  18   3    9.96    4.86
   3 -18   3    9.40    2.78
  -3 -18  -3    6.03    5.37
   3 -18   3    3.37    2.40
  -3  18  -4    3.68    5.73
  -3 -18  -4    0.29    5.78
  -3  18  -5   43.55   11.30
  -3 -18  -5   40.58    7.03
   3  19  -6    0.10    7.14
   3 -19  -6   -3.13    5.97
   3 -19  -6    1.34   12.26
   3  19  -5    7.20    6.34
   3 -19  -5   12.08    5.63
   3 -19  -5   -3.90    7.16
   3  19  -4   10.31    4.44
   3  19  -4    8.17    5.66
   3 -19  -4    7.63    5.18
  -3 -19   4   10.38    4.99
   3 -19  -4   10.49    6.80
   3  19  -3    1.84    3.09
   3  19  -3    3.57    4.72
   3 -19  -3    4.09    4.38
  -3 -19   3   -0.17    3.41
   3 -19  -3  -12.51    8.83
   3  19  -2   19.55    3.62
   3  19  -2   17.13    4.48
   3 -19  -2   23.73    4.24
   3 -19  -2    7.63    5.25
  -3 -19   2   11.86    4.05
  -3  19   1   14.41    3.86
   3  19  -1   10.09    3.85
   3 -19  -1   16.52    4.79
  -3 -19   1   19.34    4.22
   3 -19  -1   14.35    5.74
  -3  19   0    9.79    4.89
   3  19   0   12.25    6.33
   3 -19   0    8.79    6.36
   3 -19   0   19.59    5.08
  -3 -19   0   12.03    4.48
  -3  19  -1   52.46    4.51
   3  19   1   46.82    5.20
  -3 -19  -1   53.37    5.52
   3 -19   1   38.47    3.50
   3 -19   1   42.18    6.39
   3  19   2   53.50    8.47
  -3  19  -2   52.09    5.24
   3 -19   2   40.18    3.17
  -3 -19  -2   44.83    8.88
   3 -19   2   47.94    3.62
   3  19   3   62.13    6.69
  -3  19  -3   71.87    9.53
  -3 -19  -3   63.34    6.71
  -3  19  -4   29.31   10.24
  -3 -19  -4   43.03    7.12
  -3  19  -5  117.69   14.27
  -3 -19  -5  119.91    9.28
   3  20  -5   25.75    7.25
   3 -20  -5   29.38    6.57
   3 -20  -5   36.60    7.70
   3  20  -4  215.77   10.78
   3  20  -4  193.92    8.56
  -3 -20   4  174.77    9.62
   3 -20  -4  233.56   10.24
   3 -20  -4  235.99   12.57
   3  20  -3    7.89    3.33
   3  20  -3    6.56    5.07
   3 -20  -3    2.20    6.17
   3 -20  -3    7.20    4.83
  -3 -20   3    4.78    3.70
   3  20  -2   73.26    5.70
   3  20  -2   76.88    4.82
   3 -20  -2   78.49    7.00
   3 -20  -2   73.68    8.48
  -3 -20   2   69.48    5.37
  -3  20   1    2.02    3.65
   3  20  -1    7.08    3.88
   3  20  -1    3.59    3.80
  -3 -20   1    7.73    4.13
   3 -20  -1   -0.67    3.96
   3 -20  -1    6.85    4.85
   3  20   0   62.97    5.21
  -3  20   0   54.75    6.04
   3 -20   0   65.31    7.96
   3 -20   0   51.48    4.45
  -3 -20   0   57.31    5.49
   3  20   1    5.04    2.76
   3  20   1    9.37    7.14
  -3  20  -1    2.25    5.94
  -3 -20  -1    5.85    4.90
   3 -20   1    6.47    4.82
   3 -20   1    5.39    5.81
   3  20   2   38.89    5.80
  -3  20  -2   31.87    5.35
   3 -20   2   41.46    3.86
  -3 -20  -2   37.82    6.29
   3 -20   2   43.53    4.75
  -3  20  -3   10.78    5.62
  -3 -20  -3    8.97    6.05
  -3  20  -4    3.01    6.17
  -3 -20  -4    5.05    6.47
   3  21  -4   -0.88    3.06
   3  21  -4   11.83    5.93
  -3 -21   4    3.36    5.50
   3 -21  -4    1.82    7.17
   3 -21  -4   -1.17    5.62
   3  21  -3   26.34    6.03
   3  21  -3   34.98    5.97
   3 -21  -3   39.02    5.70
   3 -21  -3   50.44    7.17
  -3 -21   3   38.70    4.50
   3  21  -2    1.91    4.59
   3  21  -2    1.92    3.81
   3 -21  -2   -1.08    5.83
   3 -21  -2   -2.28    4.48
  -3 -21   2   -4.21    4.25
   3  21  -1    3.50    4.15
   3  21  -1    4.72    6.10
  -3  21   1    5.53    2.44
   3 -21  -1    9.31    5.22
  -3 -21   1   16.52    6.97
   3  21   0    6.75    5.42
  -3  21   0    8.10    3.36
   3  21   0    7.14    6.93
  -3 -21   0    2.98    4.84
   3 -21   0    4.39    3.72
   3 -21   0    2.94    4.67
   3  21   1   78.26    6.36
  -3  21  -1   80.10    5.44
   3  21   1   69.06    3.87
  -3 -21  -1   78.42    9.77
   3 -21   1   69.94    5.36
   3 -21   1   71.14    4.50
  -3  21  -2   -2.05    4.85
  -3 -21  -2    5.31    5.78
   3 -21   2    3.01    2.82
   3 -21   2    7.08    5.08
  -3  21  -3   36.45    6.24
  -3 -21  -3   21.82   10.58
   3  22  -3    6.77    3.70
   3  22  -3   -2.86    5.35
   3 -22  -3   -5.23    5.20
   3 -22  -3   -5.12    6.75
  -3 -22   3    5.13    4.09
   3  22  -2   42.27    8.01
   3  22  -2   33.37    4.51
   3 -22  -2   29.98    5.47
   3 -22  -2   35.34    6.77
  -3 -22   2   30.17    5.09
   3  22  -1   -0.91    4.27
   3  22  -1   -2.58    4.27
  -3 -22   1    0.49    4.64
   3 -22  -1   -0.45    4.32
   3 -22  -1    8.81    8.15
   3  22   0   55.08    4.61
  -3  22   0   55.34    6.34
   3  22   0   62.78    5.72
   3 -22   0   58.69    5.95
   3 -22   0   58.55    4.91
  -3 -22   0   48.98    9.46
  -3  22  -1   10.12    4.49
   3 -22   1   14.10    4.44
   3 -22   1   14.03    5.81
  -3 -22  -1   14.99    5.78
  -3  22  -2   45.16    8.77
  -3 -22  -2   44.39    7.06
   3  23  -2    0.65    4.91
   3 -23  -2   -2.91    5.02
  -3 -23   2    3.89    7.19
   3 -23  -2   -7.89    9.72
   3  23  -1    1.17    4.40
  -3 -23   1    8.69    5.13
   3 -23  -1   -0.86    5.81
   3 -23  -1    3.70    4.68
  -3  23   0    4.22    3.43
   3  23   0    0.25    3.59
   3 -23   0    3.77    4.26
  -3 -23   0   -1.47    5.38
   3 -23   0    9.24    5.24
  -3  23  -1  133.20    9.84
  -3 -23  -1  133.06    8.78
   3 -23   1  127.72    7.08
   3 -23   1  118.36    5.99
   4   0 -10   46.85    4.06
   4   0 -10   61.01    6.04
   4   0 -10   62.73    7.66
   4   0  -9    4.56    5.88
   4   0  -9    4.20    6.38
   4   0  -9    2.48    3.02
   4   0  -8   -3.13    3.35
   4   0  -8    3.38    3.51
   4   0  -7    1.71    3.09
   4   0  -7    4.48    4.61
   4   0  -6   93.69    3.91
  -4   0   5   -3.23    2.51
   4   0  -5   -0.11    2.49
   4   0  -4  123.32    3.78
  -4   0   4  111.30    3.76
   4   0  -3   42.02    3.28
  -4   0   3   98.28    3.63
  -4   0   2  173.82    4.20
   4   0  -2  159.79    4.24
   4   0  -1    2.40    1.99
  -4   0   1   -0.63    2.03
   4   0   0  481.19    8.40
  -4   0   0  485.60    8.50
  -4   0  -1    0.54    2.50
   4   0   1   -2.36    2.12
   4   0   1   -4.62    1.59
   4   0   2 3027.79   97.60
  -4   0  -2 3072.78  100.21
   4   0   2 3003.70  110.68
   4   0   3    1.15    1.39
  -4   0  -3    1.45    2.26
   4   0   3   -0.69    2.52
  -4   0  -3    2.05    2.34
   4   0   4   70.78    4.06
  -4   0  -4   78.42    2.42
   4   0   4   78.19    2.34
  -4   0  -4   86.63    3.96
   4   0   5   -5.24    3.53
  -4   0  -5    1.24    2.73
   4   0   5   -1.35    1.62
  -4   0  -5    3.34    3.24
  -4   0  -6    1.69    3.72
  -4   0  -6    2.65    3.01
   4   0   6    2.77    4.16
   4   0   7   12.00    4.85
  -4   0  -7    1.63    4.44
  -4   0  -7   -1.07    2.25
  -4   0  -8   10.51    7.92
   4   1 -10   13.72    5.21
   4   1 -10    2.78    6.20
   4   1 -10    7.46    3.13
   4  -1 -10   14.26    7.08
   4  -1 -10    8.16    3.55
   4  -1 -10    6.62    7.41
   4   1  -9    2.94    2.86
   4   1  -9    7.97    4.28
   4   1  -9  -11.95    5.47
   4  -1  -9   11.49    6.16
   4  -1  -9    1.79    3.10
   4  -1  -9   -1.08    3.98
   4   1  -8    2.28    5.58
   4   1  -8   -2.56    3.18
   4  -1  -8    0.83    3.57
   4  -1  -8   -1.28    3.32
   4   1  -7  785.35   20.82
   4   1  -7  782.07   22.05
   4  -1  -7  784.07   19.39
   4  -1  -7  770.05   23.95
   4   1  -6   24.05    4.26
   4  -1  -6   27.87    3.12
   4   1  -5  212.46    5.18
  -4   1   5  196.65    5.67
   4  -1  -5  197.15    5.45
  -4  -1   5  205.51    5.39
  -4   1   4   56.20    3.09
   4   1  -4   61.02    2.74
  -4  -1   4   52.67    4.20
   4  -1  -4   57.47    4.48
  -4   1   3  171.29    6.29
   4   1  -3  175.34    5.75
  -4  -1   3  172.93    4.34
   4  -1  -3  173.70    6.27
   4   1  -2   77.05    4.26
  -4   1   2   78.55    3.12
  -4  -1   2   66.29    4.38
   4  -1  -2   76.84    3.11
  -4   1   1  186.56    4.26
   4   1  -1  191.88    4.15
   4  -1  -1  197.19    5.56
  -4  -1   1  193.42    4.19
  -4   1   0   40.71    2.17
   4   1   0   44.40    2.29
   4  -1   0   42.46    2.10
  -4  -1   0   41.39    2.23
   4   1   1    2.69    2.59
  -4   1  -1    3.17    2.36
   4   1   1    3.17    1.98
   4  -1   1    0.11    2.22
   4  -1   1    1.76    2.14
  -4  -1  -1    1.59    1.76
   4   1   2  213.08    6.62
  -4   1  -2  207.51    3.82
  -4   1  -2  219.48    5.09
   4   1   2  199.01    4.03
   4  -1   2  200.02    3.61
  -4  -1  -2  211.70    4.22
   4  -1   2  221.70    5.29
   4   1   3  123.71    5.58
  -4   1  -3  123.39    2.63
   4   1   3  124.50    2.88
  -4   1  -3  120.50    4.24
   4  -1   3  116.81    2.46
  -4  -1  -3  122.24    3.97
   4  -1   3  112.54    4.40
   4   1   4   84.21    2.60
  -4   1  -4   76.57    2.23
  -4   1  -4   89.87    6.00
   4  -1   4   81.91    4.41
  -4  -1  -4   86.82    3.74
  -4  -1  -4   77.11    3.85
   4  -1   4   80.80    2.21
   4   1   5    3.10    3.45
  -4   1  -5    5.79    3.49
  -4   1  -5    5.16    1.59
   4   1   5    3.77    1.89
  -4  -1  -5    4.55    2.98
  -4  -1  -5    4.08    4.79
   4  -1   5    6.53    2.29
   4  -1   5   -1.69    5.61
   4   1   6   -3.17    5.88
  -4   1  -6   -0.19    1.79
  -4   1  -6   -2.48    4.00
   4  -1   6    5.43    4.11
  -4  -1  -6   -1.92    5.50
  -4  -1  -6    0.02    3.29
   4   1   7  375.94   12.87
  -4   1  -7  360.12    9.34
  -4   1  -7  404.63   17.49
  -4  -1  -7  374.24    8.93
  -4  -1  -7  375.18   12.08
  -4   1  -8    5.58    5.49
  -4  -1  -8    8.12    2.83
  -4  -1  -8   13.91    4.95
  -4  -1  -8   13.94    5.01
   4   2 -10   51.82    9.61
   4   2 -10   36.01    6.33
   4  -2 -10   45.26    4.41
   4  -2 -10   54.66    5.36
   4  -2 -10   55.23    5.66
   4   2  -9   22.54    4.97
   4   2  -9   24.31    4.68
   4   2  -9   17.78    5.52
   4  -2  -9   24.09    4.74
   4  -2  -9   33.49    4.39
   4  -2  -9   18.55    5.40
   4   2  -8   21.21    4.32
   4   2  -8   26.53    3.28
   4  -2  -8   24.02    3.30
   4  -2  -8   24.35    4.13
   4  -2  -8   37.08    5.46
   4   2  -7    4.49    3.59
   4   2  -7   11.23    2.86
   4  -2  -7   14.78    4.22
   4  -2  -7   -0.39    5.41
   4   2  -6   31.94    2.71
  -4  -2   6   24.06    3.07
   4  -2  -6   29.03    3.47
   4   2  -5   26.19    2.44
   4  -2  -5   29.38    3.03
  -4  -2   5   23.18    2.57
   4   2  -4    4.66    2.09
  -4   2   4    2.50    2.59
  -4  -2   4    4.39    2.21
   4  -2  -4    3.99    3.88
  -4   2   3  116.96    3.86
   4   2  -3  122.07    3.42
  -4  -2   3  118.06    3.51
   4  -2  -3  131.60    3.92
   4   2  -2  738.30   13.98
  -4   2   2  729.89   16.94
  -4  -2   2  722.61   13.98
   4  -2  -2  729.07   16.95
   4   2  -1   11.73    2.17
  -4   2   1    8.86    2.27
  -4  -2   1   17.83    2.29
   4  -2  -1   14.58    2.09
  -4   2   0  246.29    5.87
   4   2   0  255.25    4.91
   4  -2   0  244.77    4.87
   4  -2   0  247.33    4.56
  -4  -2   0  245.21    4.96
   4   2   1   84.47    2.78
  -4   2  -1   87.72    2.33
   4  -2   1   84.63    2.28
  -4  -2  -1   85.13    2.89
   4  -2   1   93.67    4.82
   4   2   2 1269.92   27.86
  -4   2  -2 1264.78   25.65
  -4   2  -2 1255.20   30.07
   4   2   2 1234.51   28.91
   4  -2   2 1288.60   31.18
  -4  -2  -2 1265.37   30.98
   4  -2   2 1248.06   24.88
   4   2   3    4.12    2.36
  -4   2  -3    5.77    1.88
   4   2   3    1.97    1.67
   4  -2   3    3.72    1.73
   4  -2   3   -1.82    2.82
  -4  -2  -3    4.35    2.71
   4   2   4  212.14    6.16
  -4   2  -4  215.72    6.43
  -4   2  -4  216.06    3.79
   4   2   4  205.28    4.64
  -4  -2  -4  210.00    4.74
   4  -2   4  210.89    3.53
   4  -2   4  198.53    6.61
   4   2   5   13.95    5.25
  -4   2  -5    5.10    3.73
  -4   2  -5    6.03    2.18
   4   2   5    9.13    3.25
  -4  -2  -5    7.15    3.01
   4  -2   5    7.03    1.33
  -4  -2  -5    8.91    3.45
   4  -2   5    6.55    3.89
  -4   2  -6    1.85    4.22
   4   2   6    1.97    3.80
  -4   2  -6    1.91    2.39
  -4  -2  -6    2.24    3.46
  -4  -2  -6    2.48    2.43
   4  -2   6    7.91    4.44
   4   2   7    0.70    4.59
  -4   2  -7    2.53    1.69
  -4   2  -7    8.45    4.90
  -4   2  -7    5.82    1.96
  -4  -2  -7    8.34    4.05
  -4  -2  -7    6.94    2.76
  -4   2  -8    5.52    8.29
  -4  -2  -8    0.55    2.87
   4   3 -10   24.50    6.24
   4  -3 -10   33.99    7.08
   4  -3 -10   30.60    5.58
   4  -3 -10   22.34    4.16
   4   3  -9    2.50    3.18
   4   3  -9   10.11    5.06
   4   3  -9    5.98    4.09
   4  -3  -9    8.06    3.60
   4  -3  -9    4.50    3.73
   4  -3  -9   12.02    4.64
   4   3  -8    2.44    4.34
   4   3  -8    1.97    4.39
   4  -3  -8   -1.36    2.97
   4  -3  -8    2.22    4.01
   4  -3  -8    1.97    2.88
   4   3  -7  456.37   10.38
   4  -3  -7  457.15   12.61
   4  -3  -7  448.77   10.20
   4   3  -6   91.91    3.59
   4  -3  -6  108.58    6.88
  -4  -3   6  104.86    3.82
   4   3  -5  135.00    5.12
  -4  -3   5  132.35    4.04
   4  -3  -5  129.75    4.94
  -4   3   4   65.48    3.37
   4   3  -4   72.37    3.82
   4  -3  -4   67.90    5.19
  -4  -3   4   69.03    2.86
   4   3  -3  201.40    4.45
  -4   3   3  201.95    5.38
  -4  -3   3  206.43    4.71
   4  -3  -3  212.64    5.37
  -4   3   2   90.26    3.49
   4   3  -2   91.47    3.08
  -4  -3   2   95.99    4.32
   4  -3  -2   87.78    3.47
  -4   3   1  851.33   17.25
   4   3  -1  902.99   17.40
   4  -3  -1  863.42   17.13
  -4  -3   1  868.76   17.29
   4   3   0   75.08    2.67
  -4   3   0   64.67    2.45
   4  -3   0   75.12    3.38
   4  -3   0   71.70    2.72
  -4  -3   0   65.51    2.74
  -4   3  -1    2.18    2.17
  -4   3  -1    5.47    1.48
   4   3   1    9.90    2.03
  -4  -3  -1    9.22    2.21
   4  -3   1    3.60    2.31
  -4   3  -2  669.04   11.00
  -4   3  -2  670.32   16.92
   4   3   2  659.75   12.72
   4   3   2  663.72   13.20
   4  -3   2  666.53   10.50
  -4  -3  -2  689.78   15.64
   4  -3   2  674.90   14.82
  -4   3  -3   66.12    3.66
   4   3   3   57.51    3.01
  -4   3  -3   57.66    1.63
   4   3   3   59.03    3.54
   4  -3   3   60.99    3.86
  -4  -3  -3   61.02    3.84
   4  -3   3   56.33    1.50
   4   3   4  420.76   10.06
  -4   3  -4  408.74   11.00
  -4   3  -4  426.00    7.45
   4   3   4  416.55    8.58
   4  -3   4  417.15    6.96
   4  -3   4  425.89   11.26
  -4  -3  -4  433.24    8.85
   4   3   5  176.85    6.37
   4   3   5  180.38    6.46
  -4   3  -5  192.65    3.32
  -4   3  -5  202.28    7.23
   4  -3   5  205.36    7.29
  -4  -3  -5  196.16    5.12
   4   3   6   25.80    4.19
  -4   3  -6   33.99    4.90
  -4   3  -6   33.21    1.55
  -4  -3  -6   25.01    2.93
   4  -3   6   44.91    7.75
   4   3   7  112.97    6.65
  -4   3  -7  121.82    3.34
  -4   3  -7  144.65    7.70
  -4  -3  -7  140.72    6.87
  -4   3  -8   14.00    5.81
  -4  -3  -8    6.23    3.36
   4   4 -10   41.23    6.82
   4  -4 -10   37.42    6.20
   4  -4 -10   42.48    6.96
   4   4  -9   68.64    9.84
   4   4  -9   58.32    4.93
   4   4  -9   60.42    5.73
   4  -4  -9   71.16    8.97
   4  -4  -9   62.49    4.74
   4  -4  -9   70.33    6.62
   4   4  -8   56.01    3.47
   4   4  -8   57.48    5.54
   4  -4  -8   57.43    5.97
   4  -4  -8   47.89    5.23
   4  -4  -8   53.40    5.51
   4   4  -7    4.99    3.78
   4  -4  -7   11.84    3.97
   4  -4  -7    4.80    3.74
   4   4  -6   -3.39    2.20
   4  -4  -6   -0.13    3.42
  -4  -4   6    0.49    2.43
   4   4  -5   27.22    2.37
   4  -4  -5   34.78    5.24
  -4  -4   5   29.22    2.51
   4   4  -4   29.18    2.17
  -4  -4   4   27.96    2.28
   4  -4  -4   15.80    4.72
  -4   4   3  149.39    4.74
   4   4  -3  155.35    3.78
   4  -4  -3  157.73    4.71
  -4  -4   3  151.12    5.11
  -4   4   2   58.77    4.74
   4   4  -2   51.07    2.62
  -4  -4   2   49.14    2.68
   4  -4  -2   49.89    3.11
   4   4  -1  566.64   10.52
  -4   4   1  558.37   10.73
  -4  -4   1  552.60   10.43
   4  -4  -1  559.58    9.46
   4  -4  -1  534.27   10.38
   4   4   0  664.27   12.69
  -4   4   0  650.53   11.91
   4  -4   0  676.11   11.86
  -4  -4   0  668.64   12.90
   4  -4   0  666.53   12.68
  -4   4  -1   64.29    2.15
  -4   4  -1   76.27    3.05
   4   4   1   61.62    2.82
  -4  -4  -1   74.20    2.90
   4  -4   1   68.78    3.15
   4  -4   1   69.07    1.97
   4   4   2  315.22    7.74
  -4   4  -2  317.02    4.70
   4   4   2  312.79    6.25
  -4   4  -2  321.09    7.34
   4  -4   2  317.23    5.26
  -4  -4  -2  316.33    6.47
   4  -4   2  311.08    7.66
   4   4   3  104.43    4.80
   4   4   3   99.91    3.20
  -4   4  -3  104.93    4.39
  -4   4  -3   99.92    2.47
  -4  -4  -3   98.98    3.47
   4  -4   3   94.02    2.22
   4  -4   3  101.56    6.35
  -4   4  -4  144.69    5.83
   4   4   4  138.76    6.39
  -4   4  -4  142.36    2.30
   4   4   4  134.30    4.10
  -4  -4  -4  151.52    5.78
   4  -4   4  137.08    5.97
   4   4   5    6.96    3.05
  -4   4  -5    0.01    1.40
  -4   4  -5   -2.80    3.86
   4   4   5   -0.66    3.79
   4  -4   5    8.07    6.32
  -4  -4  -5    1.71    3.93
  -4   4  -6   17.53    1.52
   4   4   6   18.05    3.85
  -4   4  -6   20.13    4.90
  -4   4  -6   20.70    1.34
   4  -4   6   21.46    5.14
  -4  -4  -6   20.08    3.13
   4   4   7   11.22    4.24
  -4   4  -7    6.14    5.35
  -4  -4  -7   13.34    3.27
  -4   4  -8    3.86    5.89
  -4  -4  -8    5.48    3.55
   4   5 -10   17.63    6.88
   4  -5 -10   27.13    6.14
   4  -5 -10   26.29    4.72
   4   5  -9  108.02   11.62
   4   5  -9   94.38    4.31
   4   5  -9   94.06    3.86
   4  -5  -9  107.16    5.62
   4  -5  -9  108.39    4.88
   4  -5  -9  113.17    7.31
   4   5  -8    3.26    4.86
   4   5  -8    7.12    3.79
   4  -5  -8   -6.92    3.40
   4  -5  -8    4.93    4.20
   4  -5  -8   -1.47    4.57
   4   5  -7   28.38    2.69
   4  -5  -7   32.56    6.92
   4  -5  -7   27.72    2.57
   4   5  -6   34.57    3.67
   4  -5  -6   35.30    2.22
  -4  -5   6   36.13    4.10
   4  -5  -6   31.06    4.24
   4   5  -5  281.93    5.81
  -4  -5   5  273.41    6.02
   4  -5  -5  292.49    8.19
   4   5  -4   31.27    2.23
   4  -5  -4   36.13    3.32
  -4  -5   4   31.70    2.42
   4   5  -3  135.00    4.82
  -4   5   3  125.08    4.60
   4  -5  -3  126.06    4.60
  -4   5   2   44.44    3.01
   4   5  -2   45.54    3.61
  -4  -5   2   48.06    2.42
   4  -5  -2   42.56    2.98
   4   5  -1  129.29    3.53
  -4   5   1  129.16    5.36
   4  -5  -1  120.56    2.88
   4  -5  -1  126.12    5.24
  -4  -5   1  123.56    3.63
  -4   5   0  375.22    7.05
   4   5   0  393.56    7.70
  -4  -5   0  369.53    7.76
   4  -5   0  408.39    9.31
   4  -5   0  402.46    7.28
  -4   5  -1  112.57    2.53
   4   5   1  109.35    3.33
  -4   5  -1  110.73    5.12
   4  -5   1  110.87    2.40
  -4  -5  -1  106.20    5.09
   4  -5   1  118.66    3.85
   4   5   2    1.13    2.08
  -4   5  -2    0.07    2.66
  -4   5  -2    0.82    1.60
   4   5   2    2.71    2.71
  -4  -5  -2   -3.02    2.18
   4  -5   2   -0.97    1.46
   4  -5   2    2.64    2.73
   4   5   3  131.98    3.88
   4   5   3  131.72    3.91
  -4   5  -3  136.14    2.56
  -4   5  -3  135.16    5.13
   4  -5   3  134.54    5.28
  -4  -5  -3  138.39    5.82
   4  -5   3  131.42    2.28
  -4   5  -4  419.02   14.41
   4   5   4  404.64   10.80
  -4   5  -4  394.06    4.93
   4   5   4  373.01    8.85
   4  -5   4  400.06   11.26
   4  -5   4  370.88    4.86
  -4  -5  -4  393.77    8.98
  -4   5  -5  225.43   11.53
   4   5   5  202.06    6.26
   4   5   5  211.76    7.72
   4  -5   5  203.71    8.39
  -4  -5  -5  220.74    6.04
   4   5   6   23.77    3.82
  -4   5  -6   23.09    5.34
   4  -5   6   33.78    5.43
  -4  -5  -6   28.39    3.55
   4   5   7   52.79    4.88
  -4   5  -7   47.19    6.50
  -4  -5  -7   55.44    4.24
  -4   5  -8   11.57    9.97
  -4  -5  -8   19.81    6.15
   4   6  -9   17.56    3.87
   4   6  -9   16.61    2.34
   4   6  -9    6.13    9.09
   4  -6  -9   20.98    8.73
   4  -6  -9   19.47    6.37
   4  -6  -9   14.90    3.17
   4   6  -8   12.25    2.61
   4   6  -8   19.44    5.47
   4  -6  -8   25.79    7.73
   4  -6  -8   15.83    3.86
   4  -6  -8   14.59    4.09
   4   6  -7   -0.51    2.22
   4  -6  -7   -0.01    2.05
   4  -6  -7    3.47    3.31
  -4  -6   7   -4.70    2.48
   4  -6  -7   -8.44    4.32
   4   6  -6    4.04    2.13
   4  -6  -6    3.09    2.50
  -4  -6   6    0.24    2.28
   4  -6  -6   -4.67    6.11
   4   6  -5   18.55    2.17
   4  -6  -5   21.77    3.66
  -4  -6   5   13.07    2.32
   4   6  -4  174.54    3.97
  -4  -6   4  172.71    5.48
   4  -6  -4  177.77    5.93
   4   6  -3   87.54    2.78
   4  -6  -3   85.94    4.13
  -4  -6   3   89.31    2.97
  -4   6   2   46.49    3.13
   4   6  -2   52.39    2.59
   4  -6  -2   49.29    2.34
   4  -6  -2   50.67    3.12
  -4  -6   2   48.17    2.57
   4   6  -1  336.84    6.55
  -4   6   1  318.74    6.76
   4  -6  -1  317.24    6.88
   4  -6  -1  337.98    8.84
  -4  -6   1  322.94    6.77
   4   6   0  610.29   11.86
  -4   6   0  592.01   11.13
  -4   6   0  564.26   10.78
  -4  -6   0  583.12   11.94
   4  -6   0  593.35   11.43
   4  -6   0  593.81   10.84
  -4   6  -1   15.97    2.34
   4   6   1    7.55    3.73
  -4   6  -1    8.88    2.43
   4  -6   1   17.89    2.20
   4  -6   1   16.69    2.65
  -4  -6  -1    7.62    2.60
   4   6   2   58.31    2.43
   4   6   2   63.42    2.89
  -4   6  -2   56.01    1.55
  -4   6  -2   63.34    3.38
   4  -6   2   58.39    1.94
   4  -6   2   60.58    5.22
  -4  -6  -2   54.92    3.10
  -4   6  -3   25.44    0.91
   4   6   3   30.23    3.57
   4   6   3   26.80    2.81
  -4   6  -3   22.47    3.54
  -4  -6  -3   27.10    2.88
   4  -6   3   24.83    0.79
   4  -6   3   33.70    3.70
   4   6   4  357.92    8.34
   4   6   4  356.21    8.38
  -4   6  -4  392.34   11.18
  -4  -6  -4  379.38    9.18
   4  -6   4  376.68   11.09
   4   6   5   19.82    4.75
   4   6   5   25.61    4.87
  -4   6  -5   28.49    4.91
   4  -6   5   29.38    5.09
  -4  -6  -5   28.13    3.36
   4   6   6    7.96    3.42
  -4   6  -6  -11.42    7.80
  -4  -6  -6    5.99    3.40
  -4   6  -7    6.87    5.88
   4   6   7    6.18    3.94
  -4  -6  -7   10.26    5.66
  -4   6  -8   -0.68    6.51
  -4  -6  -8   -3.89    4.05
   4   7  -9  111.23   13.46
   4  -7  -9  124.55    8.42
   4  -7  -9  107.84    6.46
   4   7  -8    1.97    5.29
   4   7  -8   -2.24    2.25
   4  -7  -8    3.78    3.86
   4  -7  -8    1.13    3.37
   4  -7  -8    2.84    5.02
   4   7  -7    2.70    4.70
   4   7  -7    0.76    3.21
   4  -7  -7    1.14    5.34
  -4  -7   7    1.03    3.72
   4  -7  -7    3.49    6.94
   4  -7  -7    0.80    2.85
   4   7  -6   17.22    2.25
   4  -7  -6   22.08    1.66
   4  -7  -6   26.54    4.43
  -4  -7   6   21.68    2.51
   4   7  -5  484.27   11.13
  -4  -7   5  486.65    9.88
   4  -7  -5  475.32   13.55
   4   7  -4   48.94    3.54
  -4  -7   4   55.01    3.85
   4  -7  -4   65.26    6.26
   4   7  -3   52.94    2.46
  -4  -7   3   51.45    2.51
   4  -7  -3   53.20    3.71
   4   7  -2  186.40    5.79
  -4  -7   2  175.16    4.47
   4  -7  -2  196.11    3.31
   4  -7  -2  193.81    5.31
   4   7  -1   42.45    3.93
  -4  -7   1   49.37    2.73
   4  -7  -1   51.55    4.19
   4  -7  -1   46.56    3.03
  -4   7   0    4.00    1.97
   4   7   0    9.61    2.26
  -4   7   0    7.01    1.92
   4  -7   0    9.02    2.21
   4  -7   0    1.80    2.95
  -4  -7   0   13.80    2.55
  -4   7  -1  846.77   15.42
   4   7   1  831.38   17.77
  -4   7  -1  820.95   20.67
   4  -7   1  817.25   14.86
   4  -7   1  811.99   18.42
   4   7   2    4.04    2.44
  -4   7  -2    8.88    4.36
  -4   7  -2    4.81    1.09
  -4  -7  -2    1.28    3.95
   4  -7   2    6.36    2.87
   4   7   3    3.82    2.64
  -4   7  -3    6.55    3.40
   4   7   3    1.27    2.08
   4  -7   3    3.97    5.35
   4  -7   3    3.20    0.49
  -4  -7  -3   -0.22    2.77
  -4   7  -4  382.78   11.52
   4   7   4  385.33    9.20
   4   7   4  387.45   10.52
   4  -7   4  387.75   11.74
  -4  -7  -4  403.82   12.63
   4   7   5  122.93    4.66
  -4   7  -5  136.24    7.15
   4   7   5  134.24    5.08
  -4  -7  -5  130.52    7.63
   4  -7   5  136.35    7.27
  -4   7  -6   22.39    5.53
   4   7   6   13.24    3.40
  -4  -7  -6   19.51    3.87
   4   7   7   16.91    3.91
  -4   7  -7    9.30    9.41
  -4  -7  -7    5.24    4.09
  -4   7  -8    4.21    6.70
  -4  -7  -8    2.21    4.28
   4   8  -9   57.14   11.44
   4  -8  -9   49.06   10.53
   4  -8  -9   40.08    5.20
   4   8  -8   18.43    5.92
   4   8  -8   19.12    3.42
   4  -8  -8   12.73    5.96
   4  -8  -8   18.25    4.66
   4  -8  -8   20.41    2.94
   4   8  -7   13.22    3.34
   4   8  -7   10.73    4.99
   4  -8  -7   10.11    4.01
  -4  -8   7   10.40    2.42
   4  -8  -7   10.64    2.40
   4  -8  -7   18.94    5.12
   4   8  -6   11.11    3.11
   4  -8  -6    9.34    3.39
   4  -8  -6    5.62    4.52
   4  -8  -6    7.31    1.86
   4   8  -5    0.96    1.94
  -4  -8   5    0.44    3.24
   4  -8  -5    7.54    4.07
   4   8  -4  607.74   11.98
  -4  -8   4  610.31   14.36
   4  -8  -4  614.52   15.69
   4   8  -3  499.26   11.36
  -4  -8   3  504.65   10.11
   4  -8  -3  516.37   12.61
   4  -8  -3  522.68    8.18
   4   8  -2   77.73    2.89
   4  -8  -2   83.33    3.91
  -4  -8   2   77.07    3.01
   4  -8  -2   82.06    2.00
   4   8  -1    2.62    3.23
  -4  -8   1    0.29    3.45
   4  -8  -1    2.17    1.67
   4  -8  -1    2.03    2.24
  -4   8   0  375.56    7.50
   4   8   0  395.37    8.03
   4  -8   0  383.61    8.86
   4  -8   0  382.72    9.53
  -4  -8   0  380.51   10.20
   4   8   1    4.66    2.48
  -4   8  -1    1.54    2.36
   4  -8   1    4.28    2.59
   4  -8   1    1.32    2.26
  -4  -8  -1    5.39    2.58
  -4   8  -2  140.58    5.00
   4   8   2  144.13    4.55
  -4  -8  -2  143.03    4.70
   4  -8   2  143.36    2.41
   4  -8   2  132.05    5.12
  -4   8  -3   -0.40    3.36
   4   8   3    3.66    4.43
   4   8   3   -4.17    3.00
   4  -8   3    0.28    0.53
   4  -8   3   -1.02    0.59
  -4  -8  -3    1.22    2.82
   4  -8   3   -0.95    3.42
   4   8   4  201.81    6.02
  -4   8  -4  211.30    7.98
   4   8   4  188.55    5.13
  -4  -8  -4  186.21    6.31
   4  -8   4  209.54    8.08
   4   8   5   78.11    4.67
   4   8   5   87.36    3.94
  -4   8  -5   87.74    6.71
   4  -8   5   81.10    6.39
  -4  -8  -5   87.53    4.76
  -4   8  -6   63.60    6.63
   4   8   6   55.61    4.02
  -4  -8  -6   58.06    7.22
  -4   8  -7   19.17    9.63
   4   8   7    2.33    3.57
  -4  -8  -7    1.00    4.24
  -4   8  -8   -7.11    7.00
  -4  -8  -8   -1.49    7.20
   4   9  -9  126.92   14.21
   4  -9  -9   99.06    9.99
   4  -9  -9  124.82    9.23
   4   9  -8   69.90    7.52
   4   9  -8   55.01    3.69
   4  -9  -8   69.06    8.32
   4  -9  -8   72.57   10.65
   4   9  -7   20.47    5.33
   4   9  -7    7.31    3.20
   4  -9  -7   12.95    1.52
  -4  -9   7    9.30    3.69
   4  -9  -7   15.53    6.41
   4  -9  -7   15.41    5.50
   4   9  -6    2.25    3.01
   4  -9  -6   -2.78    5.55
  -4  -9   6    4.25    3.52
   4  -9  -6    2.27    0.98
   4  -9  -6   -1.55    4.73
   4   9  -5  300.39    6.13
   4  -9  -5  284.67    3.41
   4  -9  -5  300.87   10.00
   4   9  -4    3.60    1.90
   4  -9  -4    0.40    0.87
  -4  -9   4   -0.29    2.09
   4  -9  -4    2.64    3.67
   4   9  -3   24.02    2.19
  -4  -9   3   20.08    2.40
   4  -9  -3   15.09    3.63
   4   9  -2   78.52    2.98
  -4  -9   2   84.76    4.50
   4  -9  -2   82.39    3.97
   4  -9  -2   85.94    2.89
   4   9  -1  147.18    5.65
   4  -9  -1  158.59    3.50
  -4  -9   1  149.41    4.35
   4  -9  -1  154.02    4.54
   4   9   0  125.26    3.97
  -4   9   0  126.16    3.59
   4  -9   0  133.80    3.71
  -4  -9   0  123.32    4.21
   4  -9   0  126.49    3.57
  -4   9  -1  218.02    5.67
   4   9   1  227.72    5.92
   4  -9   1  227.96    5.44
   4  -9   1  225.80    5.98
  -4  -9  -1  240.37    6.09
   4   9   2  187.62    5.27
  -4   9  -2  182.38    5.76
   4  -9   2  180.44    3.64
  -4  -9  -2  182.45    5.58
   4  -9   2  171.17    5.97
   4   9   3    9.21    3.00
   4   9   3    2.44    1.98
  -4   9  -3    2.29    5.59
   4  -9   3    3.46    0.51
  -4  -9  -3    0.44    4.84
   4  -9   3    2.26    0.57
   4  -9   3    4.89    3.68
  -4   9  -4   33.90    7.00
   4   9   4   21.26    2.48
   4   9   4   23.94    5.27
  -4  -9  -4   24.36    3.86
   4  -9   4   21.01    4.73
   4   9   5   96.13    5.01
   4   9   5   84.92    3.85
  -4   9  -5   87.76   10.32
  -4  -9  -5   84.77    5.19
  -4   9  -6   92.65    7.53
   4   9   6   73.37    4.23
  -4  -9  -6   85.91    7.96
   4   9   7    1.59    3.36
  -4   9  -7    6.24    6.48
  -4  -9  -7   -0.61    4.50
   4 -10  -9   52.91    6.27
   4 -10  -9   39.94    7.89
   4  10  -8   38.77    7.05
   4 -10  -8   49.38    6.87
   4 -10  -8   30.68    5.14
   4  10  -7   27.94    6.14
  -4 -10   7   25.10    2.65
   4 -10  -7   40.11    9.04
   4 -10  -7   31.06    4.83
   4  10  -6   83.17    3.01
  -4 -10   6   87.86    3.38
   4 -10  -6   89.87    6.50
   4 -10  -6   88.09    5.48
   4  10  -5   -2.09    2.90
  -4 -10   5    2.50    2.21
   4 -10  -5   -0.82    4.24
   4 -10  -5   -2.46    3.48
   4  10  -4  140.52    3.72
  -4 -10   4  130.06    3.97
   4 -10  -4  155.79    9.27
   4  10  -3   80.26    2.97
  -4 -10   3   85.44    3.25
   4 -10  -3   84.31    2.05
   4 -10  -3   77.30    6.87
   4  10  -2  389.40    8.06
   4 -10  -2  384.63    9.69
   4 -10  -2  394.50    7.34
  -4 -10   2  372.45    8.22
   4  10  -1   -0.76    3.54
   4 -10  -1   -1.92    1.73
  -4 -10   1    6.47    2.38
   4 -10  -1   -1.15    3.99
  -4  10   0  187.21    4.54
   4  10   0  202.81    5.27
  -4 -10   0  194.15    5.47
   4 -10   0  185.71    4.64
   4 -10   0  187.77    4.76
  -4  10  -1   86.65    5.43
   4  10   1   86.18    4.03
   4 -10   1   92.37    3.78
  -4 -10  -1   92.08    4.16
   4 -10   1   93.52    3.93
  -4  10  -2    5.05    3.28
   4  10   2    6.17    3.29
   4 -10   2    2.31    5.05
   4 -10   2    8.83    1.07
   4 -10   2    9.21    1.32
  -4 -10  -2   11.88    3.28
   4  10   3  188.73    6.09
   4  10   3  171.84    4.16
  -4  10  -3  176.00    6.93
  -4 -10  -3  184.87    8.61
   4 -10   3  181.92    7.04
   4  10   4  107.47    5.08
   4  10   4   96.49    3.45
  -4  10  -4  110.99    6.50
   4 -10   4  115.00    6.36
  -4 -10  -4  104.82    5.33
   4  10   5    0.97    3.79
  -4  10  -5   -2.55    7.89
   4  10   5    1.40    2.57
  -4 -10  -5    4.39    3.91
  -4  10  -6   67.68    7.07
   4  10   6   52.91    3.65
  -4 -10  -6   68.52    7.92
  -4  10  -7   12.77    7.04
  -4 -10  -7    7.44    5.01
   4  11  -9   79.95   13.77
   4 -11  -9   64.32    7.00
   4 -11  -9   64.01    8.55
   4  11  -8   67.47   12.45
   4 -11  -8   73.28    8.09
   4 -11  -8   68.94    6.12
   4  11  -7   38.00    6.35
  -4 -11   7   23.43    3.65
   4 -11  -7   31.56    6.47
   4 -11  -7   21.13    4.76
   4  11  -6    5.43    1.93
  -4 -11   6    3.73    2.34
   4 -11  -6    1.52    6.28
   4 -11  -6   10.29    5.12
   4  11  -5   37.62    2.39
  -4 -11   5   38.23    2.67
   4 -11  -5   45.15    8.35
   4 -11  -5   39.32    4.26
   4  11  -4   -1.76    3.14
   4 -11  -4   -0.96    4.28
  -4 -11   4   -0.76    2.26
   4 -11  -4   -2.12    3.24
   4  11  -3  331.80    8.71
   4 -11  -3  339.24    8.25
   4 -11  -3  319.06    4.23
  -4 -11   3  325.40    7.39
   4 -11  -3  327.87    9.62
   4  11  -2  241.74    5.60
   4 -11  -2  242.00    4.16
  -4 -11   2  229.48    7.47
   4 -11  -2  228.10    9.15
   4  11  -1   77.37    4.88
  -4  11   1   75.81    2.55
  -4 -11   1   79.58    3.74
   4 -11  -1   81.96    2.71
   4 -11  -1   88.74    3.87
   4  11   0   24.92    2.99
  -4  11   0   30.67    2.54
   4 -11   0   27.08    4.04
   4 -11   0   31.10    2.67
  -4 -11   0   32.39    3.21
   4  11   1  355.49    8.59
  -4  11  -1  332.30    8.19
  -4 -11  -1  332.38    8.54
   4 -11   1  344.48   10.62
   4 -11   1  323.36    6.45
   4 -11   1  328.25    6.94
  -4  11  -2  179.56    6.11
   4  11   2  192.88    6.38
   4 -11   2  176.81    3.62
  -4 -11  -2  174.23    6.01
   4 -11   2  185.75    6.30
   4 -11   2  178.88    4.14
   4  11   3   59.63    3.77
  -4  11  -3   52.12    4.87
   4  11   3   62.95    6.08
   4 -11   3   53.23    1.20
  -4 -11  -3   56.04    4.67
   4 -11   3   60.59    5.04
   4  11   4   40.14    4.01
   4  11   4   38.12    4.31
  -4  11  -4   45.99    5.40
  -4 -11  -4   44.07    4.49
   4  11   5   29.93    2.80
  -4  11  -5   34.26    5.89
   4  11   5   39.05    4.70
  -4 -11  -5   26.76    4.81
  -4  11  -6  153.97    9.75
  -4 -11  -6  148.47    7.41
  -4  11  -7   17.82    7.46
  -4 -11  -7   15.98    5.41
   4  12  -8   28.37   11.11
   4 -12  -8   -0.24    8.18
   4 -12  -8   15.64    7.06
   4  12  -7   18.74    1.92
   4  12  -7   20.41   10.38
   4 -12  -7   29.36    5.12
   4 -12  -7   32.71    6.35
  -4 -12   7   21.82    2.39
   4  12  -6  259.95    7.18
   4 -12  -6  285.54   11.62
  -4 -12   6  266.65    8.04
   4 -12  -6  273.24    9.88
   4  12  -5   32.29    3.57
   4 -12  -5   33.69    5.66
   4 -12  -5   37.59    4.53
  -4 -12   5   31.20    2.71
   4  12  -4   60.35    2.79
  -4 -12   4   60.28    3.11
   4 -12  -4   54.07    4.23
   4 -12  -4   52.76    5.61
   4  12  -3  385.34   10.12
   4 -12  -3  394.98   12.24
   4 -12  -3  380.45   11.45
  -4 -12   3  366.99    8.65
   4  12  -2  318.73    7.27
  -4 -12   2  302.11    7.45
   4 -12  -2  334.89    9.11
   4 -12  -2  319.30    7.73
   4 -12  -2  333.74    6.51
   4  12  -1   50.64    3.23
  -4  12   1   49.39    2.28
   4 -12  -1   47.25    2.79
   4 -12  -1   51.78    2.52
  -4 -12   1   50.44    3.43
   4 -12  -1   50.94    3.61
   4  12   0    9.37    2.86
  -4  12   0   15.95    3.63
   4 -12   0   13.92    2.55
   4 -12   0    9.50    2.66
   4 -12   0    9.15    2.06
   4  12   1    1.35    4.89
  -4  12  -1   10.84    2.89
  -4 -12  -1    8.90    4.97
   4 -12   1    1.18    2.05
   4 -12   1    4.06    1.64
   4 -12   1   -0.55    4.54
   4  12   2   13.15    3.51
  -4  12  -2   15.23    5.32
   4 -12   2    7.20    3.65
   4 -12   2   12.46    2.44
  -4 -12  -2   11.25    3.84
   4 -12   2    8.82    1.30
  -4  12  -3   23.89    4.55
   4  12   3   25.50    2.21
   4  12   3   26.56    3.77
  -4 -12  -3   26.76    4.13
   4 -12   3   23.65    1.02
   4 -12   3   25.38    1.17
   4  12   4   22.74    3.61
  -4  12  -4   16.86    5.18
   4  12   4   26.73    4.32
  -4 -12  -4   28.80    4.48
   4  12   5   57.64    4.53
   4  12   5   64.91    8.12
  -4  12  -5   66.91    6.95
  -4 -12  -5   76.75    5.73
  -4  12  -6   65.68   10.98
  -4 -12  -6   52.68    5.89
  -4  12  -7    6.61    7.90
  -4 -12  -7   28.88    5.69
   4  13  -8   46.39    8.74
   4 -13  -8   46.70    6.57
   4 -13  -8   34.09    8.00
   4  13  -7  113.31    9.34
   4 -13  -7  116.65    9.00
  -4 -13   7   91.16    4.53
   4 -13  -7  104.39    7.04
   4  13  -6    4.22    2.00
   4 -13  -6   11.31    6.98
   4 -13  -6    0.83    9.11
  -4 -13   6    9.45    2.40
   4  13  -5    1.32    2.11
   4 -13  -5   -1.93    4.19
  -4 -13   5   -1.78    2.46
   4 -13  -5   -1.01    5.35
   4  13  -4    0.75    2.17
   4 -13  -4    5.62    4.77
  -4 -13   4   -2.48    2.48
   4 -13  -4    7.73    5.29
   4  13  -3   44.43    4.24
   4 -13  -3   39.47    5.00
  -4 -13   3   41.89    3.20
   4 -13  -3   44.15    3.87
   4  13  -2  229.62    5.93
  -4 -13   2  223.51    6.34
   4 -13  -2  230.62    7.59
   4 -13  -2  223.08    6.30
  -4  13   1  411.63    8.05
   4  13  -1  425.04    9.93
   4 -13  -1  426.34   10.78
   4 -13  -1  426.07    9.47
  -4 -13   1  414.79   10.45
   4  13   0   52.35    3.64
  -4  13   0   48.45    4.38
   4 -13   0   50.10    3.21
  -4 -13   0   43.02    5.91
   4 -13   0   47.27    2.63
   4 -13   0   53.29    3.36
  -4  13  -1  100.64    4.47
   4  13   1  105.35    5.12
   4 -13   1  106.93    4.87
   4 -13   1  101.76    4.67
  -4 -13  -1  107.27    7.26
  -4  13  -2   68.31    6.68
   4  13   2   65.85    4.74
   4 -13   2   69.22    2.17
  -4 -13  -2   63.56    4.86
   4 -13   2   64.89    2.40
   4  13   3  202.97    7.40
   4  13   3  187.15    4.63
  -4  13  -3  214.68    8.00
   4 -13   3  187.65    3.13
  -4 -13  -3  205.95    7.60
  -4  13  -4   -2.44    4.91
   4  13   4    2.01    3.22
   4  13   4    7.95    6.27
  -4 -13  -4   -5.78    4.40
  -4  13  -5   -0.59    5.52
   4  13   5    1.08    3.26
   4  13   5   -2.08    4.44
  -4 -13  -5    0.83    4.88
  -4  13  -6   39.68   11.42
  -4 -13  -6   30.87    5.81
  -4  13  -7   32.92    8.45
  -4 -13  -7   34.64    6.47
   4  14  -8   -4.41    7.46
   4 -14  -8   16.32    5.90
   4 -14  -8    7.75   11.79
   4  14  -7   34.84    7.47
   4 -14  -7   38.46    9.18
   4 -14  -7   33.67    7.65
   4  14  -6  106.24    4.74
   4  14  -6  116.23    8.64
   4 -14  -6  131.83   13.30
  -4 -14   6  114.68    4.24
   4 -14  -6  122.24    6.86
   4  14  -5    1.48    2.20
   4 -14  -5    2.00    5.56
  -4 -14   5    0.87    2.55
   4 -14  -5    2.57    6.41
   4  14  -4  107.32    3.82
   4 -14  -4  114.64    5.88
   4 -14  -4  115.08    7.41
  -4 -14   4  112.45    4.17
   4  14  -3   86.97    5.24
   4 -14  -3   92.83    4.86
  -4 -14   3   96.94    4.16
   4 -14  -3   94.55    6.27
   4  14  -2  316.17    7.68
  -4 -14   2  282.44    7.81
   4 -14  -2  293.22    9.39
   4 -14  -2  307.92    8.19
   4  14  -1    0.33    2.91
  -4  14   1    8.01    2.95
   4 -14  -1   -0.33    2.63
  -4 -14   1    1.55    3.08
   4 -14  -1    8.43    4.91
  -4  14   0   96.55    5.34
   4  14   0  103.24    4.82
   4 -14   0   95.63    6.03
  -4 -14   0   82.79    7.01
   4 -14   0   84.08    4.69
  -4  14  -1    6.62    3.17
   4  14   1    1.18    3.55
   4 -14   1    2.16    1.94
   4 -14   1    5.96    2.41
  -4 -14  -1   10.87    5.74
  -4  14  -2   77.29    7.37
   4  14   2   92.13    5.14
   4 -14   2   78.11    2.33
   4 -14   2   80.92    2.74
  -4 -14  -2   76.31    5.54
   4  14   3   36.36    2.49
  -4  14  -3   37.73    5.20
   4  14   3   38.89    4.84
   4 -14   3   36.53    1.28
  -4 -14  -3   42.96    7.76
   4 -14   3   35.01    1.61
   4  14   4   12.34    3.32
   4  14   4   27.88    4.82
  -4  14  -4   10.56    5.34
  -4 -14  -4   21.60    4.93
  -4  14  -5    3.18    5.99
   4  14   5   -1.06    4.81
   4  14   5    2.17    1.89
  -4 -14  -5   10.50    4.97
  -4  14  -6   52.13   12.01
  -4 -14  -6   43.33    9.88
   4  15  -7   72.88    8.20
   4 -15  -7   74.47    8.76
   4 -15  -7   62.88    7.08
   4  15  -6    2.47    2.08
   4  15  -6    5.51    6.03
   4 -15  -6    8.94    6.43
   4 -15  -6    3.47    7.64
  -4 -15   6    5.39    2.59
   4  15  -5    6.81    2.35
  -4 -15   5    9.53    2.78
   4 -15  -5   10.38    4.64
   4 -15  -5    7.80    6.17
   4  15  -4   22.98    2.76
   4 -15  -4   29.46    5.70
   4 -15  -4   25.24    4.25
  -4 -15   4   21.45    4.74
   4  15  -3    5.59    4.15
  -4 -15   3    6.01    3.10
   4 -15  -3   13.63    5.51
   4 -15  -3   11.74    4.73
   4  15  -2   16.02    3.09
  -4 -15   2   25.97    5.05
   4 -15  -2   18.99    5.25
   4 -15  -2   16.38    4.39
  -4  15   1  209.08    6.43
   4  15  -1  258.04    9.50
  -4 -15   1  218.96    7.15
   4 -15  -1  241.10   10.26
   4 -15  -1  216.99    6.06
   4  15   0   55.42    4.28
  -4  15   0   52.94    4.85
   4 -15   0   49.37    4.33
   4 -15   0   58.19    5.69
  -4 -15   0   50.87    6.59
  -4  15  -1  162.38    6.08
   4  15   1  174.97    6.68
  -4 -15  -1  171.98    9.89
   4 -15   1  166.83    5.08
   4 -15   1  179.38    4.49
  -4  15  -2   17.48    6.25
   4  15   2   29.14    4.28
  -4 -15  -2   27.43    4.63
   4 -15   2   25.45    3.45
   4 -15   2   21.99    1.91
  -4  15  -3   80.39    5.99
   4  15   3   76.06    5.79
   4  15   3   62.90    2.86
   4 -15   3   66.10    1.78
  -4 -15  -3   70.43    8.54
  -4  15  -4   10.37    5.43
   4  15   4    7.77    5.05
   4  15   4    4.15    1.90
  -4 -15  -4   13.39    5.03
  -4  15  -5   11.82    6.19
   4  15   5   -2.81    5.20
  -4 -15  -5    2.52    5.46
  -4  15  -6   14.36   11.30
  -4 -15  -6   14.31    9.19
   4  16  -7    7.85    7.71
   4 -16  -7    7.69    9.34
   4 -16  -7   13.85    7.48
   4  16  -6  166.11    9.99
   4  16  -6  132.64    4.25
  -4 -16   6  138.59    6.38
   4 -16  -6  151.21   10.89
   4 -16  -6  158.14    8.72
   4  16  -5   24.42    4.10
  -4 -16   5   23.83    4.78
   4 -16  -5   40.61    7.70
   4 -16  -5   27.56    6.89
   4  16  -4   87.55    3.89
  -4 -16   4   87.49    4.36
   4 -16  -4   91.43    7.50
   4 -16  -4   88.43    5.88
   4  16  -3    4.79    2.83
   4 -16  -3    3.86    5.09
  -4 -16   3   -3.30    4.97
   4 -16  -3   12.36    3.67
   4  16  -2  150.32    5.53
  -4 -16   2  138.98    7.73
   4 -16  -2  140.64    5.49
   4 -16  -2  150.78    7.07
   4  16  -1   78.13    4.68
  -4  16   1   65.03    4.26
   4 -16  -1   79.53    5.79
   4 -16  -1   61.37    7.30
  -4 -16   1   66.71    4.62
   4  16   0   10.21    3.74
  -4  16   0   13.08    4.44
   4 -16   0    9.18    2.74
  -4 -16   0    8.57    6.12
   4 -16   0    9.95    3.47
  -4  16  -1   16.50    3.63
   4  16   1   17.56    3.90
  -4 -16  -1   18.32    4.23
   4 -16   1   15.14    3.62
   4 -16   1   14.24    3.03
  -4  16  -2   25.58    4.32
   4  16   2   28.80    7.00
   4 -16   2   18.33    1.98
   4 -16   2   18.79    2.46
  -4 -16  -2   21.33    4.87
   4  16   3    2.83    7.38
  -4  16  -3    5.29    4.74
   4  16   3    1.73    1.98
   4 -16   3    4.36    1.21
   4 -16   3    0.51    1.63
  -4 -16  -3    2.36    5.06
   4  16   4   62.87    9.37
  -4  16  -4   52.00    6.66
  -4 -16  -4   47.20    9.26
  -4  16  -5  -10.52    6.20
  -4 -16  -5   17.01    8.06
  -4  16  -6   67.71    8.84
  -4 -16  -6   58.26   11.77
   4  17  -7   15.71    7.98
   4 -17  -7   21.31    6.86
   4 -17  -7   22.00    8.42
   4  17  -6   10.16    7.00
   4 -17  -6   12.76    7.28
   4 -17  -6   10.08    6.03
   4  17  -5   28.51    4.55
   4  17  -5   16.85    6.25
   4 -17  -5   24.58    5.52
  -4 -17   5   18.02    3.33
   4 -17  -5   31.63    7.31
   4  17  -4   23.79    3.36
   4 -17  -4   32.94    6.62
   4 -17  -4   35.03    5.14
  -4 -17   4   24.70    3.56
   4  17  -3   41.65    3.73
   4 -17  -3   42.81    4.63
   4 -17  -3   43.75    6.11
  -4 -17   3   27.30    5.81
   4  17  -2    7.07    5.24
   4 -17  -2    2.18    3.64
   4 -17  -2    4.92    4.67
  -4 -17   2    9.69    5.62
   4  17  -1  151.98    5.99
  -4  17   1  138.19    5.62
   4 -17  -1  145.13    5.56
  -4 -17   1  136.94    6.35
   4 -17  -1  159.31    9.23
   4  17   0   41.92    6.93
  -4  17   0   57.55    5.28
   4 -17   0   45.68    4.23
   4 -17   0   47.98    3.65
  -4 -17   0   49.23    4.97
   4  17   1   74.80    5.35
  -4  17  -1   92.00    7.05
  -4 -17  -1   78.49    5.76
   4 -17   1   74.72    5.87
   4 -17   1   71.73    4.93
  -4  17  -2   31.23    4.65
   4  17   2   27.78    5.07
  -4 -17  -2   25.36    5.37
   4 -17   2   28.78    2.71
   4 -17   2   29.16    3.48
  -4  17  -3  102.81   10.15
   4  17   3  103.24    7.00
  -4 -17  -3  107.39    7.31
   4  17   4   33.21    6.03
  -4  17  -4   37.01    6.44
  -4 -17  -4   45.28    9.59
  -4  17  -5   -5.26    9.97
  -4 -17  -5    5.16    9.42
   4  18  -6   56.32    8.28
   4 -18  -6   56.47    7.39
   4 -18  -6   47.04    9.08
   4  18  -5    7.51    4.34
   4  18  -5    7.53    6.20
  -4 -18   5    8.08    3.24
   4 -18  -5   29.93    7.05
   4 -18  -5   19.72    8.51
   4  18  -4  192.40    6.20
  -4 -18   4  187.20    6.70
   4 -18  -4  193.54    8.95
   4 -18  -4  202.38   11.03
   4  18  -3   63.68    4.10
   4 -18  -3   65.16    6.96
  -4 -18   3   64.41    6.69
   4 -18  -3   66.35    5.59
   4  18  -2   32.21    3.79
  -4 -18   2   16.50    6.28
   4 -18  -2   33.26    6.55
   4 -18  -2   32.65    5.39
   4  18  -1   93.99    7.33
  -4  18   1   91.00    3.66
   4 -18  -1   95.72    5.12
  -4 -18   1   99.26    5.62
   4 -18  -1  106.29    8.80
   4  18   0    8.06    3.95
  -4  18   0    6.00    3.07
   4 -18   0   -0.96    3.75
   4 -18   0    3.82    3.01
  -4 -18   0    1.06    4.43
   4  18   1   16.92    4.54
  -4  18  -1   11.62    5.97
  -4 -18  -1   12.73    4.75
   4 -18   1   13.02    2.78
   4 -18   1   16.48    5.18
   4  18   2   12.47    4.94
  -4  18  -2   11.87    4.36
   4 -18   2    6.25    3.43
  -4 -18  -2   10.96    5.28
   4 -18   2    6.65    2.74
  -4  18  -3   -5.26    7.62
   4  18   3   -6.76    5.16
  -4 -18  -3    7.52    5.74
   4  18   4   26.21    6.17
  -4  18  -4   18.39   10.00
  -4 -18  -4   31.64    6.77
  -4  18  -5    9.41    6.70
  -4 -18  -5    7.12    6.43
   4  19  -6   23.51    7.66
   4 -19  -6   23.85   13.26
   4 -19  -6   26.02    7.08
   4  19  -5   14.02    9.54
   4  19  -5   -1.10    4.01
   4 -19  -5   -0.97    6.00
  -4 -19   5   -1.09    3.20
   4 -19  -5   -0.48    6.89
   4  19  -4   22.53    3.40
   4  19  -4   31.60    6.27
   4 -19  -4   38.07    5.91
  -4 -19   4   24.72    3.99
   4 -19  -4   16.94    7.15
   4  19  -3    3.92    3.32
   4 -19  -3    2.71    4.90
   4 -19  -3   11.41    5.86
  -4 -19   3    7.92    5.92
   4  19  -2   22.93    3.74
  -4 -19   2   16.44    6.60
   4 -19  -2   23.99    4.66
   4 -19  -2   14.85    5.47
  -4  19   1  140.50    4.53
   4  19  -1  157.33    6.58
   4 -19  -1  157.89    8.75
  -4 -19   1  159.57    7.33
   4 -19  -1  151.79   10.78
   4  19   0   -2.78    6.65
  -4  19   0   10.88    3.38
  -4 -19   0   15.31    4.77
   4 -19   0   14.56    4.11
   4 -19   0   17.71    5.03
   4  19   1  105.99    6.52
  -4  19  -1  103.03    5.59
   4 -19   1  101.45    7.21
   4 -19   1   96.03    4.33
  -4 -19  -1  109.34    6.93
  -4  19  -2   23.16    4.75
   4  19   2   10.23    5.16
   4 -19   2   10.78    2.43
   4 -19   2    7.54    2.89
  -4 -19  -2    8.46    8.54
   4  19   3   55.34    9.70
  -4  19  -3   51.92    6.22
  -4 -19  -3   37.66    6.66
  -4  19  -4   39.31    6.91
  -4 -19  -4   41.00    7.27
   4  20  -5    1.12    2.73
   4  20  -5    6.42    6.59
   4 -20  -5   -5.11    7.69
   4 -20  -5   -2.87    9.41
  -4 -20   5    1.35    4.96
   4  20  -4  223.27    7.35
   4  20  -4  221.32   11.15
   4 -20  -4  232.64   12.97
  -4 -20   4  198.60    7.96
   4 -20  -4  228.46   10.99
   4  20  -3   32.83    5.93
   4 -20  -3   35.80    8.59
  -4 -20   3   33.17    6.66
   4 -20  -3   20.44    7.15
   4  20  -2    5.84    5.85
  -4 -20   2   11.75    6.76
   4 -20  -2   -0.21    5.57
   4 -20  -2   10.15    4.28
  -4  20   1   32.51    3.01
   4  20  -1   34.36    4.79
  -4 -20   1   33.40    5.22
   4 -20  -1   39.28    4.46
   4 -20  -1   42.05    8.16
  -4  20   0    8.54    3.39
   4  20   0   10.79    4.60
   4 -20   0    2.12    6.69
  -4 -20   0    7.15    5.00
   4 -20   0    9.34    3.43
   4  20   1    9.54    4.97
  -4  20  -1   16.33    4.20
   4 -20   1   10.80    5.89
  -4 -20  -1   12.59    5.45
   4 -20   1   11.41    4.85
   4  20   2    0.44    5.41
  -4  20  -2   -2.32    4.77
   4 -20   2    2.71    2.51
   4 -20   2    3.17    4.44
  -4 -20  -2   -5.25    5.78
  -4  20  -3    7.28    5.36
   4  20   3    3.23    5.89
  -4 -20  -3   -0.14    6.23
   4  21  -4   -3.61    5.35
   4  21  -4    2.35    6.15
   4 -21  -4    0.84    5.47
   4 -21  -4    1.67    7.32
  -4 -21   4   -1.09    3.84
   4  21  -3   22.94    5.45
   4  21  -3   23.20    4.01
   4 -21  -3   10.68    6.82
   4 -21  -3   12.44    5.28
  -4 -21   3    6.17    6.96
   4  21  -2   12.53    4.21
   4 -21  -2   25.56    6.08
  -4 -21   2   22.91    4.88
   4 -21  -2   10.82    4.78
   4  21  -1   63.61    5.62
   4 -21  -1   71.21    6.49
   4 -21  -1   69.92    5.26
  -4 -21   1   59.46    6.07
  -4  21   0    0.13    5.28
   4  21   0    0.67    4.59
   4 -21   0   -1.94    6.93
   4 -21   0    0.17    3.70
  -4 -21   0   -0.61    5.14
   4  21   1  160.35    8.58
  -4  21  -1  146.02    7.04
   4 -21   1  134.32    5.72
  -4 -21  -1  160.22   12.68
   4 -21   1  138.32    6.70
  -4  21  -2   10.16    7.59
   4  21   2    9.40    5.71
  -4 -21  -2   -0.97    5.90
  -4  21  -3    4.27    5.93
   4  21   3    5.97    6.16
  -4 -21  -3   12.02   10.50
   4  22  -3   -0.91    5.61
   4  22  -3    2.07    3.94
  -4 -22   3   -1.46    7.03
   4 -22  -3    8.54    6.99
   4 -22  -3    3.28    8.06
   4  22  -2    1.54    4.33
   4  22  -2    6.68    4.94
   4 -22  -2    0.34    4.69
   4 -22  -2   -5.51    9.17
  -4 -22   2    4.97    4.75
   4  22  -1    2.55    4.59
   4  22  -1   -0.39    4.30
   4 -22  -1    8.51    6.57
  -4 -22   1    1.20    7.66
   4 -22  -1    1.74    5.26
   4  22   0   16.59    4.11
   4  22   0   16.18    5.34
  -4  22   0   16.52    3.84
   4 -22   0   19.19    5.23
  -4 -22   0   18.36    8.70
   4 -22   0   20.38    6.46
  -4  22  -1    1.89    6.70
   4  22   1    5.46    8.42
   4 -22   1    4.94    4.17
  -4 -22  -1    9.49    5.87
   4 -22   1    4.45    3.59
  -4  22  -2    7.85    5.31
   4  22   2   10.65    5.93
  -4 -22  -2   -0.20    6.43
   4  23  -1   12.19    8.03
   4  23  -1   27.07    7.47
   4 -23  -1   17.91    4.96
  -4 -23   1   18.78    5.92
   4 -23  -1   16.61    6.06
   4  23   0    4.29    5.85
  -4  23   0    4.42    3.54
   4 -23   0    4.16    4.16
  -4 -23   0    1.24    5.74
   4 -23   0   -3.32    5.28
   5   0 -10   -0.17    4.42
   5   0 -10   -0.38    3.53
   5   0 -10    3.19    4.85
   5   0  -9    4.66    4.28
   5   0  -9    7.66    4.08
   5   0  -8   13.75    3.78
   5   0  -8   11.59    3.90
   5   0  -7   -4.09    5.06
   5   0  -6    6.93    4.91
  -5   0   6    9.08    4.97
   5   0  -5    4.27    2.61
  -5   0   5   -9.50    4.27
   5   0  -4  570.33   12.28
  -5   0   4  559.57   12.46
   5   0  -3   -3.38    3.70
  -5   0   3    2.23    2.54
   5   0  -2  579.35   11.99
  -5   0   2  568.59   14.60
  -5   0   1   15.74    2.84
   5   0  -1   25.80    3.89
   5   0   0   96.17    4.46
  -5   0   0   93.79    3.17
   5   0   1    0.56    1.85
   5   0   1    0.34    2.36
  -5   0  -1   -3.10    2.88
   5   0   2   -2.03    2.55
  -5   0  -2    0.58    1.78
   5   0   2   -3.95    2.61
   5   0   3   -2.48    1.67
   5   0   3    4.16    2.91
  -5   0  -3   -4.89    2.90
   5   0   4   22.76    5.70
   5   0   4   19.95    2.90
  -5   0  -5    3.81    3.24
   5   0   5    0.12    2.90
  -5   0  -5    0.25    3.59
   5   0   5   -1.17    3.89
  -5   0  -6   20.19    4.40
  -5   0  -6   17.02    3.78
   5   0   6   19.40    4.81
  -5   0  -7   -1.55    4.81
  -5   0  -7    0.09    2.57
   5   0   7    9.49    7.76
   5   1 -10    2.12    4.26
   5   1 -10    1.97    3.37
   5   1 -10   -4.73    7.92
   5  -1 -10    2.98    5.65
   5  -1 -10    5.09    4.61
   5  -1 -10   -0.21    4.69
   5   1  -9   40.27    4.58
   5   1  -9   37.93    5.14
   5  -1  -9   34.56    3.89
   5  -1  -9   42.93    7.43
   5  -1  -9   36.06    4.76
   5   1  -8   39.42    4.43
   5   1  -8   42.44    4.04
   5  -1  -8   45.05    4.52
   5  -1  -8   43.78    6.13
   5   1  -7  489.30   14.99
   5  -1  -7  479.46   16.39
   5   1  -6   25.12    4.66
  -5   1   6    6.94    3.40
   5  -1  -6    6.54    5.20
   5   1  -5   17.83    2.89
  -5   1   5   21.27    3.25
   5  -1  -5   22.09    3.14
  -5  -1   5   30.12    4.52
  -5   1   4   85.83    3.93
   5   1  -4   95.24    3.57
   5  -1  -4   98.98    3.81
  -5  -1   4   88.39    3.70
   5   1  -3   17.37    2.55
   5  -1  -3   16.75    2.86
  -5  -1   3   11.00    2.71
   5   1  -2    1.44    2.35
  -5   1   2    3.16    2.55
   5  -1  -2    5.48    2.49
  -5  -1   2    5.28    2.46
  -5   1   1  119.09    5.32
   5  -1  -1  116.29    3.74
  -5   1   0   -2.84    1.97
   5   1   0   -3.30    2.15
   5  -1   0   -2.47    1.98
  -5  -1   0   -5.37    2.15
  -5   1  -1  432.85    7.96
   5   1   1  439.91    8.85
   5   1   1  436.42    8.19
  -5  -1  -1  433.67    8.33
   5  -1   1  439.42    9.16
   5  -1   1  446.88    9.37
   5   1   2   26.86    2.05
   5   1   2   29.28    2.85
  -5   1  -2   25.06    2.86
  -5  -1  -2   24.89    3.28
   5  -1   2   28.88    2.74
   5  -1   2   31.03    3.09
   5   1   3  241.76    6.07
  -5   1  -3  233.22    4.70
   5   1   3  228.73    6.34
  -5  -1  -3  230.61    6.58
   5  -1   3  245.96    6.96
   5  -1   3  229.23    5.47
   5   1   4    8.81    3.33
  -5   1  -4    3.67    3.32
  -5   1  -4    0.69    1.80
   5   1   4    5.02    3.04
  -5  -1  -4    3.98    2.10
   5  -1   4    0.50    3.63
   5  -1   4    2.03    2.41
  -5   1  -5  166.31    4.01
  -5   1  -5  155.72    9.21
   5   1   5  143.08    5.20
   5   1   5  162.82    6.69
   5  -1   5  153.83    3.66
  -5  -1  -5  162.07    6.07
   5  -1   5  153.85    6.91
   5   1   6    1.51    2.21
  -5   1  -6    6.29    6.66
   5   1   6    6.85    4.39
  -5   1  -6    2.82    2.09
   5  -1   6    1.49    4.76
  -5  -1  -6    4.36    3.97
  -5   1  -7  221.02    7.19
   5   1   7  230.34   14.02
  -5   1  -7  229.21   10.01
   5  -1   7  228.49   10.57
  -5  -1  -7  228.62    6.67
  -5   1  -8    6.55    5.93
   5   2 -10    4.65    3.97
   5   2 -10    3.15    5.32
   5   2 -10    4.43    3.32
   5  -2 -10    2.63    7.00
   5  -2 -10    5.44    3.96
   5  -2 -10    9.19    7.83
   5   2  -9   38.80    8.26
   5   2  -9   41.12    4.21
   5  -2  -9   40.28    5.33
   5  -2  -9   38.41    4.16
   5  -2  -9   40.28    4.59
   5   2  -8    5.41    3.35
   5   2  -8    7.85    4.05
   5  -2  -8    3.12    3.39
   5  -2  -8    3.93    4.16
   5   2  -7   39.28    5.34
   5  -2  -7   34.76    4.24
   5   2  -6   49.71    3.37
  -5  -2   6   53.15    3.68
   5  -2  -6   53.82    6.16
   5   2  -5   38.24    2.96
  -5   2   5   35.81    3.60
   5  -2  -5   40.96    3.55
  -5  -2   5   38.01    3.17
  -5   2   4  471.86   10.71
   5   2  -4  480.03   10.12
  -5  -2   4  460.43   10.05
   5  -2  -4  492.92   11.05
   5   2  -3  116.43    3.88
   5  -2  -3  116.92    4.20
  -5  -2   3  118.16    5.53
   5   2  -2 1012.65   21.85
  -5   2   2 1000.29   22.45
  -5  -2   2  999.45   22.03
   5  -2  -2 1003.97   25.04
   5   2  -1  479.11   11.57
  -5   2   1  458.82    9.20
   5  -2  -1  480.72   11.04
  -5  -2   1  467.06    9.59
   5   2   0   50.18    2.69
  -5   2   0   50.11    2.56
  -5  -2   0   47.03    2.72
   5  -2   0   51.32    3.51
   5  -2   0   50.05    2.76
   5   2   1  170.00    4.15
  -5   2  -1  181.44    3.92
  -5  -2  -1  162.17    4.24
   5  -2   1  170.14    4.78
   5   2   2   81.62    4.94
   5   2   2   80.12    2.87
  -5   2  -2   87.72    2.49
   5  -2   2   79.27    5.35
   5  -2   2   87.90    3.13
  -5  -2  -2   81.15    3.02
   5   2   3    5.16    2.75
  -5   2  -3    9.46    3.01
   5   2   3    7.28    2.00
  -5   2  -3    6.90    1.59
  -5  -2  -3    3.05    2.18
   5  -2   3    5.51    1.44
   5  -2   3    8.35    4.95
  -5   2  -4    2.97    1.63
   5   2   4    2.36    4.83
  -5   2  -4   -3.70    3.42
   5   2   4    2.95    2.24
   5  -2   4    5.50    3.64
   5  -2   4   -1.84    1.44
  -5  -2  -4    3.32    2.35
   5   2   5   10.58    3.55
   5   2   5    4.22    3.38
  -5   2  -5   -2.59    3.97
  -5   2  -5    2.69    2.68
   5  -2   5   -0.04    1.50
   5  -2   5   -4.83    4.09
  -5  -2  -5    2.92    3.80
   5   2   6   19.08    2.76
  -5   2  -6   19.59    4.91
  -5   2  -6   22.35    3.17
   5   2   6   13.42    6.99
   5  -2   6   34.07    8.04
  -5  -2  -6   21.58    3.04
   5   2   7    7.81    5.13
  -5   2  -7   11.48    5.25
  -5  -2  -7    9.40    3.16
   5  -2   7    8.63    5.78
  -5   2  -8   17.25    6.16
  -5  -2  -8   18.40    3.31
   5   3 -10    8.53    3.66
   5   3 -10    9.32    3.15
   5   3 -10   11.61    5.74
   5  -3 -10    9.73    5.48
   5  -3 -10    8.88    4.32
   5  -3 -10    5.58    4.09
   5   3  -9   56.75    6.54
   5   3  -9   57.85    9.22
   5  -3  -9   66.50    4.66
   5  -3  -9   59.46    6.04
   5  -3  -9   58.36    4.62
   5   3  -8  116.17    6.66
   5   3  -8  127.88    5.20
   5  -3  -8  137.05    5.23
   5  -3  -8  133.01    9.76
   5   3  -7  478.88   11.35
  -5  -3   7  442.24   11.60
   5  -3  -7  475.58   13.65
   5   3  -6   34.69    3.07
  -5  -3   6   36.20    4.93
   5  -3  -6   41.49    4.10
  -5   3   5   40.62    3.64
   5   3  -5   46.41    4.36
   5  -3  -5   35.83    3.64
  -5  -3   5   31.88    3.01
   5   3  -4  688.31   16.67
  -5   3   4  672.02   15.83
   5  -3  -4  690.25   15.94
  -5  -3   4  666.57   14.46
  -5   3   3   14.02    4.57
   5   3  -3   15.16    2.34
  -5  -3   3   14.12    2.62
   5  -3  -3    9.38    2.90
   5   3  -2  158.43    5.86
  -5   3   2  154.65    4.93
   5  -3  -2  156.09    4.89
  -5  -3   2  159.90    5.96
   5   3  -1   11.55    2.32
  -5   3   1    6.98    2.36
  -5  -3   1   11.76    2.25
   5  -3  -1   10.81    2.23
   5   3   0   35.96    2.67
  -5  -3   0   36.20    2.70
   5  -3   0   37.28    2.34
   5  -3   0   29.91    2.53
   5   3   1   81.92    3.20
  -5   3  -1   87.07    2.71
   5  -3   1   88.48    2.64
  -5  -3  -1   81.39    3.32
   5  -3   1   83.78    3.63
  -5   3  -2   62.51    2.94
   5   3   2   55.05    2.67
  -5   3  -2   54.91    3.51
   5   3   2   52.45    3.03
   5  -3   2   56.49    2.73
   5  -3   2   59.11    3.62
  -5  -3  -2   56.52    4.09
   5   3   3  307.64    7.69
  -5   3  -3  337.04    8.58
   5   3   3  315.03    8.34
  -5   3  -3  321.51    5.53
   5  -3   3  324.17    8.82
   5  -3   3  314.25    6.14
  -5  -3  -3  325.67    9.02
   5   3   4  199.72    6.41
  -5   3  -4  201.48    3.89
   5   3   4  210.50    5.39
  -5   3  -4  214.10    7.16
   5  -3   4  205.25    7.52
  -5  -3  -4  208.82    5.62
   5  -3   4  193.74    4.31
  -5   3  -5  193.19   10.53
   5   3   5  168.46    6.52
  -5   3  -5  185.81    4.73
   5   3   5  178.23    6.74
   5  -3   5  175.96    7.85
   5  -3   5  175.23    3.33
  -5  -3  -5  186.93    5.41
   5   3   6   62.99    3.65
  -5   3  -6   62.76    2.24
   5   3   6   65.88    5.23
  -5   3  -6   67.18    5.93
  -5  -3  -6   67.02    3.90
   5  -3   6   65.21    6.12
  -5   3  -7   61.80    6.62
   5   3   7   47.33    5.78
   5  -3   7   59.29    6.93
  -5  -3  -7   48.78    5.99
  -5   3  -8   35.09    6.89
  -5  -3  -8   29.99    3.96
   5   4 -10    9.33    6.11
   5  -4 -10   10.23    6.24
   5  -4 -10   12.78    5.78
   5  -4 -10    4.78    4.28
   5   4  -9   57.85    6.43
   5   4  -9   52.71    6.23
   5  -4  -9   53.71    4.78
   5  -4  -9   66.29    6.16
   5  -4  -9   63.69    4.59
   5   4  -8    3.15    3.17
   5   4  -8    4.12    4.66
   5  -4  -8    5.32    4.54
   5  -4  -8    3.84    4.67
   5   4  -7   15.86    2.97
   5  -4  -7   14.03    4.26
  -5  -4   7   11.46    3.22
   5   4  -6   21.39    2.85
   5  -4  -6    7.18    4.08
  -5  -4   6   22.80    4.57
   5   4  -5   55.30    3.08
  -5  -4   5   56.12    3.27
   5  -4  -5   55.93    4.16
   5   4  -4  742.78   15.84
  -5   4   4  735.07   17.40
   5  -4  -4  743.08   17.53
  -5  -4   4  726.31   16.06
   5   4  -3   25.94    2.47
  -5   4   3   19.21    3.20
   5  -4  -3   24.84    3.06
  -5  -4   3   24.54    2.55
  -5   4   2  563.31   12.03
   5   4  -2  546.93   11.10
  -5  -4   2  568.63   11.47
   5  -4  -2  551.26   11.78
   5   4  -1  139.16    4.05
  -5   4   1  132.55    5.58
   5  -4  -1  117.51    3.75
  -5  -4   1  127.23    4.02
  -5   4   0  552.56   10.57
   5   4   0  585.79   13.32
  -5  -4   0  543.23   11.28
   5  -4   0  565.26   13.38
   5  -4   0  543.01   10.07
  -5   4  -1  278.61    5.18
   5   4   1  278.80    5.98
   5  -4   1  281.48    6.06
   5  -4   1  276.44    6.54
  -5  -4  -1  282.95    6.23
   5   4   2  118.09    5.05
  -5   4  -2  115.91    6.13
  -5   4  -2  123.31    2.74
   5   4   2  116.26    3.70
   5  -4   2  113.52    3.29
   5  -4   2  121.87    4.59
  -5  -4  -2  112.38    3.84
   5   4   3    6.62    2.32
  -5   4  -3    6.31    2.10
   5   4   3    4.36    2.62
  -5   4  -3    3.45    3.32
   5  -4   3    7.77    1.20
   5  -4   3   12.03    3.58
  -5  -4  -3    7.14    2.55
   5   4   4  110.40    4.11
   5   4   4  105.05    4.65
  -5   4  -4  112.06    5.56
  -5   4  -4  109.90    3.19
   5  -4   4  100.09    2.71
  -5  -4  -4  103.81    5.80
   5  -4   4  105.90    5.76
   5   4   5    8.72    3.59
  -5   4  -5    9.47    1.96
  -5   4  -5    4.50    4.34
   5   4   5   12.76    3.96
   5  -4   5    7.78    4.70
  -5  -4  -5    7.96    2.93
   5  -4   5    7.41    1.13
   5   4   6   29.14    4.41
  -5   4  -6   23.50    5.38
   5   4   6   24.60    4.75
  -5  -4  -6   25.87    5.20
   5  -4   6   19.47    5.67
   5   4   7   13.10    4.85
  -5   4  -7   10.93    8.87
  -5  -4  -7   15.96    3.82
  -5   4  -8    1.95    6.57
  -5  -4  -8   12.91    6.01
   5   5  -9   75.46    4.39
   5   5  -9   84.06    7.46
   5  -5  -9   81.43    6.96
   5  -5  -9   83.25    6.67
   5  -5  -9   79.57    5.50
   5   5  -8    8.77    4.90
   5   5  -8    9.59    4.43
   5  -5  -8   -1.02    4.76
   5  -5  -8    1.46    2.82
   5   5  -7  184.31    7.20
   5  -5  -7  186.37    7.68
  -5  -5   7  176.26    5.78
   5  -5  -7  188.45    4.97
   5   5  -6    9.67    2.59
   5  -5  -6   22.42    6.19
  -5  -5   6   15.14    2.79
   5   5  -5  211.69    5.25
  -5  -5   5  208.24    5.54
   5  -5  -5  206.91    7.14
  -5   5   4  401.87   10.29
   5   5  -4  402.32    8.41
   5  -5  -4  415.69   12.88
  -5  -5   4  387.65    8.39
   5   5  -3    0.63    2.11
  -5   5   3    5.05    2.93
  -5  -5   3   -1.37    2.25
   5  -5  -3   -0.27    2.79
   5   5  -2 1130.54   28.28
  -5   5   2 1069.65   29.64
  -5  -5   2 1095.74   25.02
   5  -5  -2 1104.40   26.41
  -5   5   1   83.71    3.45
   5   5  -1   89.32    4.97
  -5  -5   1   86.86    3.47
   5  -5  -1   95.22    3.47
   5  -5  -1   90.20    2.97
  -5   5   0  136.08    3.59
   5   5   0  153.55    5.88
   5  -5   0  135.27    4.69
   5  -5   0  130.93    3.99
  -5  -5   0  131.67    4.34
  -5   5  -1  200.00    5.09
   5   5   1  195.82    4.91
  -5   5  -1  195.45    5.12
  -5  -5  -1  198.49    5.08
   5  -5   1  196.29    3.78
   5  -5   1  192.44    5.38
  -5   5  -2    1.16    1.39
  -5   5  -2   -1.75    2.94
   5   5   2    0.89    2.32
   5   5   2   -1.82    3.29
   5  -5   2    5.28    3.07
   5  -5   2    0.10    1.25
  -5  -5  -2    0.87    2.48
  -5   5  -3  220.92    6.98
  -5   5  -3  227.92    4.59
   5   5   3  229.03    5.66
   5   5   3  219.84    7.72
  -5  -5  -3  211.16    5.85
   5  -5   3  219.63    7.37
   5  -5   3  212.06    3.35
  -5   5  -4  233.10    3.68
   5   5   4  235.33    8.13
  -5   5  -4  233.32    8.08
   5   5   4  214.76    8.77
  -5  -5  -4  233.40    6.72
   5  -5   4  214.67    3.89
   5  -5   4  224.28    8.30
  -5   5  -5  159.99    7.39
   5   5   5  158.04    7.27
   5   5   5  157.58    6.01
   5  -5   5  150.89    7.86
  -5  -5  -5  164.07    5.77
   5   5   6  116.30    7.05
  -5   5  -6  119.67    7.73
   5   5   6  115.33    5.97
  -5  -5  -6  113.57    5.34
   5  -5   6  138.25   11.47
   5   5   7   37.70    5.10
  -5   5  -7   34.98    6.42
  -5  -5  -7   23.60    6.50
  -5   5  -8   -8.76    6.70
  -5  -5  -8   -1.23    4.18
   5   6  -9    5.62    6.35
   5   6  -9   22.80    4.97
   5  -6  -9   21.68    6.04
   5  -6  -9   20.24    4.97
   5  -6  -9   20.68    4.61
   5   6  -8   24.30    5.56
   5   6  -8   16.87    3.10
   5  -6  -8   18.39    5.26
   5  -6  -8   16.00    2.86
   5  -6  -8   22.16    4.14
   5   6  -7   13.03    2.76
   5  -6  -7   11.14    3.55
   5  -6  -7    2.17    4.90
  -5  -6   7   11.07    3.06
   5   6  -6   58.88    3.30
  -5  -6   6   59.08    3.52
   5  -6  -6   55.09    5.22
   5   6  -5   52.44    2.94
   5  -6  -5   59.04    4.59
  -5  -6   5   51.30    3.13
   5   6  -4  107.42    3.63
   5  -6  -4  110.72    4.78
  -5  -6   4  102.92    3.76
  -5   6   3   -1.09    3.06
   5   6  -3   -3.24    2.21
   5  -6  -3    0.56    3.08
  -5  -6   3    1.10    2.21
   5   6  -2 1202.43   27.76
  -5   6   2 1133.08   28.36
  -5  -6   2 1195.82   30.59
   5  -6  -2 1211.83   29.40
   5  -6  -2 1195.12   25.42
   5   6  -1    0.48    3.66
  -5   6   1   -0.64    3.71
  -5  -6   1   12.15    2.51
   5  -6  -1    8.62    1.91
   5  -6  -1    9.47    2.36
   5   6   0  397.36   10.15
  -5   6   0  410.65    9.45
   5  -6   0  387.09    8.14
   5  -6   0  392.58    7.47
  -5  -6   0  376.43    8.34
   5   6   1  328.65    7.31
  -5   6  -1  324.70    7.40
  -5   6  -1  331.64    7.40
   5  -6   1  322.42    7.78
  -5  -6  -1  330.08    9.52
   5  -6   1  333.24    5.89
   5   6   2   -2.48    2.48
  -5   6  -2    8.97    4.40
  -5   6  -2   -1.63    1.39
   5   6   2    0.42    2.13
  -5  -6  -2   -7.98    4.10
   5  -6   2   -0.51    1.27
   5  -6   2    4.79    4.77
  -5   6  -3    4.70    1.79
  -5   6  -3   11.81    3.55
   5   6   3    7.77    2.71
   5   6   3    5.14    2.59
  -5  -6  -3    7.52    2.86
   5  -6   3    7.20    3.79
   5  -6   3    5.34    1.52
  -5   6  -4  186.05    3.15
   5   6   4  176.19    5.72
   5   6   4  191.06    5.87
  -5   6  -4  200.43   10.45
  -5  -6  -4  186.50    8.27
   5  -6   4  175.11    2.71
   5  -6   4  199.38    7.87
   5   6   5   10.11    5.23
   5   6   5    3.20    3.09
  -5   6  -5    7.16    7.19
   5  -6   5    0.56    7.69
  -5  -6  -5    4.70    5.12
   5   6   6    7.45    5.17
  -5   6  -6   14.25    5.54
   5   6   6    8.14    3.90
   5  -6   6    3.15    5.60
  -5  -6  -6   10.60    5.71
   5   6   7   16.90    4.69
  -5   6  -7   27.70    6.31
  -5  -6  -7   23.64    4.40
   5   7  -9  134.30    9.38
   5  -7  -9  137.97    8.85
   5  -7  -9  118.87    7.04
   5   7  -8   10.83    5.62
   5   7  -8    7.68    4.39
   5  -7  -8   16.04    6.61
   5  -7  -8   15.30    5.43
   5  -7  -8   10.94    2.51
   5   7  -7    4.82    3.87
   5  -7  -7   -0.99    3.08
  -5  -7   7   -1.48    4.47
   5  -7  -7   -5.02    4.58
   5   7  -6   14.95    2.53
   5  -7  -6   18.93    6.81
  -5  -7   6   11.18    4.21
   5   7  -5  437.57    9.40
   5  -7  -5  453.17   12.38
  -5  -7   5  416.37    9.54
   5   7  -4   30.98    2.49
   5  -7  -4   25.04    3.86
  -5  -7   4   22.59    2.67
   5   7  -3   29.70    3.78
   5  -7  -3   23.85    3.42
  -5  -7   3   25.08    2.65
  -5   7   2   32.99    3.10
   5   7  -2   32.83    2.60
   5  -7  -2   31.55    1.87
  -5  -7   2   28.45    4.16
   5  -7  -2   37.19    4.68
   5   7  -1   41.21    2.82
  -5   7   1   31.28    2.80
  -5  -7   1   37.57    2.90
   5  -7  -1   39.88    2.76
   5  -7  -1   39.70    2.34
   5   7   0  141.44    5.76
  -5   7   0  133.58    3.77
   5  -7   0  131.22    3.53
   5  -7   0  129.83    4.00
  -5  -7   0  130.95    6.13
  -5   7  -1  245.03    4.77
   5   7   1  233.63    7.86
  -5   7  -1  250.92    6.04
   5  -7   1  248.86    6.46
   5  -7   1  242.40    5.66
  -5  -7  -1  236.75    6.37
   5   7   2   18.11    2.82
  -5   7  -2   15.92    2.36
  -5   7  -2   14.12    3.23
   5  -7   2   17.65    2.09
   5  -7   2   16.36    3.45
  -5  -7  -2   14.48    3.02
  -5   7  -3  281.41   10.98
   5   7   3  251.94    6.21
  -5   7  -3  258.73    3.89
   5   7   3  265.67    6.86
  -5  -7  -3  263.11    9.65
   5  -7   3  262.68   11.11
   5  -7   3  239.37    4.06
   5   7   4    1.55    2.86
   5   7   4    0.24    3.06
  -5   7  -4    2.32    4.28
   5  -7   4   -0.50    4.27
   5  -7   4    1.02    0.48
  -5  -7  -4    0.73    3.17
   5   7   5  140.99    5.43
  -5   7  -5  130.10    7.72
   5   7   5  130.25    7.67
   5  -7   5  147.87    8.08
  -5  -7  -5  135.93    6.02
   5   7   6   32.60    4.15
  -5   7  -6   25.42    9.09
   5   7   6   28.27    3.99
  -5  -7  -6   35.47    4.44
   5  -7   6   25.65    6.44
   5   7   7    5.01    4.19
  -5   7  -7   -3.37    6.41
  -5  -7  -7    4.10    4.23
   5   8  -9    4.99    6.42
   5  -8  -9   -3.20    9.54
   5  -8  -9   -2.94    4.85
   5   8  -8   12.80    2.72
   5   8  -8   14.44    5.85
   5  -8  -8    8.83    4.62
   5  -8  -8   16.06    3.02
  -5  -8   8   12.22    3.13
   5  -8  -8   18.85    5.70
   5   8  -7   18.82    2.73
   5  -8  -7   26.51    5.24
   5  -8  -7   20.68    1.90
   5  -8  -7   16.10    4.23
  -5  -8   7   17.91    3.09
   5   8  -6   36.22    2.89
  -5  -8   6   34.40    3.17
   5  -8  -6   39.82    5.16
   5   8  -5   23.36    2.62
   5  -8  -5   15.74    4.42
  -5  -8   5   18.75    4.22
   5   8  -4  258.47    5.97
   5  -8  -4  249.59    8.14
  -5  -8   4  241.84    7.93
   5   8  -3  220.78    5.35
   5  -8  -3  230.91    6.85
  -5  -8   3  220.90    7.12
   5  -8  -3  225.93    4.78
   5   8  -2   33.99    2.82
   5  -8  -2   42.84    3.42
   5  -8  -2   43.42    1.99
  -5  -8   2   44.19    3.01
  -5   8   1  140.36    4.43
   5   8  -1  143.78    4.28
  -5  -8   1  147.54    4.56
   5  -8  -1  140.60    4.32
   5  -8  -1  147.01    3.73
   5   8   0  384.39   10.72
  -5   8   0  371.47    7.75
   5  -8   0  383.08    8.42
   5  -8   0  385.44    7.76
  -5  -8   0  378.46    8.81
  -5   8  -1   15.51    2.78
  -5   8  -1   14.05    2.95
   5   8   1    7.39    2.86
   5  -8   1   13.49    1.78
  -5  -8  -1    4.04    3.01
   5  -8   1   16.17    3.01
   5   8   2    5.70    2.78
  -5   8  -2    6.56    1.54
  -5   8  -2    5.50    3.23
   5  -8   2    7.04    3.49
   5  -8   2    8.21    1.32
  -5  -8  -2    6.70    3.05
   5   8   3  175.38    4.94
   5   8   3  190.22    8.51
  -5   8  -3  183.25    6.91
  -5  -8  -3  175.62    6.13
   5  -8   3  168.59    3.02
   5  -8   3  184.74    7.22
   5   8   4    7.23    3.26
   5   8   4    4.11    4.24
  -5   8  -4    7.17    4.49
  -5  -8  -4    3.55    3.51
   5  -8   4   -0.69    4.74
   5   8   5    3.55    3.47
  -5   8  -5   10.38    4.90
   5  -8   5    6.10    8.23
  -5  -8  -5   -1.42    3.82
   5   8   6   42.75    4.37
  -5   8  -6   54.95    6.77
   5   8   6   43.82    4.52
  -5  -8  -6   51.12    5.01
  -5   8  -7   41.50   10.96
   5   8   7   30.26    4.70
  -5  -8  -7   39.30    7.75
   5  -9  -9   43.57    5.98
   5  -9  -9   48.72    7.43
   5   9  -8    1.95    2.43
   5   9  -8   -3.46    5.93
   5  -9  -8   14.68    8.97
  -5  -9   8    4.23    2.88
   5  -9  -8    7.72    4.65
   5   9  -7    7.44    3.88
  -5  -9   7    3.04    4.35
   5  -9  -7   11.38    4.15
   5  -9  -7    9.43    5.24
   5   9  -6  111.67    3.88
   5  -9  -6  124.02    6.88
  -5  -9   6  105.21    4.19
   5  -9  -6  109.10    2.23
   5   9  -5  195.63    5.08
   5  -9  -5  190.25   11.15
  -5  -9   5  189.08    5.41
   5   9  -4    1.73    2.34
   5  -9  -4    0.70    5.80
   5  -9  -4    0.16    1.07
  -5  -9   4    6.34    3.77
   5   9  -3   29.43    2.63
   5  -9  -3   29.67    3.79
   5  -9  -3   29.57    1.58
  -5  -9   3   30.55    2.80
   5   9  -2   59.77    3.07
   5  -9  -2   56.49    3.66
  -5  -9   2   54.05    3.29
   5  -9  -2   56.50    3.20
   5   9  -1  175.65    4.78
  -5  -9   1  165.55    4.97
   5  -9  -1  170.85    6.72
   5  -9  -1  160.52    4.05
   5   9   0   75.66    3.55
  -5   9   0   72.46    3.16
   5  -9   0   68.80    4.85
   5  -9   0   70.57    2.97
  -5  -9   0   68.41    3.74
   5   9   1   62.50    3.46
  -5   9  -1   63.09    5.14
   5  -9   1   61.79    2.44
   5  -9   1   61.18    5.43
  -5  -9  -1   53.20    5.62
  -5   9  -2  212.44    9.04
   5   9   2  195.64    8.32
  -5  -9  -2  217.63    9.20
   5  -9   2  211.26    3.66
   5  -9   2  203.97    6.84
  -5   9  -3  334.38   10.10
   5   9   3  351.70    9.50
   5   9   3  307.39    7.43
   5  -9   3  321.87   10.22
   5  -9   3  305.01    4.58
  -5  -9  -3  326.56    9.28
  -5   9  -4   84.63    6.27
   5   9   4   80.78    3.85
   5   9   4   86.71    6.64
   5  -9   4   81.26    6.33
  -5  -9  -4   93.61    5.12
   5   9   5   34.19    4.21
   5   9   5   25.16    3.43
  -5   9  -5   21.89    5.75
  -5  -9  -5   22.69    4.36
   5  -9   5   20.72    6.00
   5   9   6    2.74    4.00
  -5   9  -6   -4.13    5.85
   5   9   6    4.74    3.56
  -5  -9  -6    2.03    4.39
   5   9   7    0.77    3.82
  -5   9  -7    5.53    9.90
  -5  -9  -7    0.21    4.66
   5  10  -9   32.34   11.65
   5 -10  -9   11.01    7.08
   5 -10  -9   16.35    5.39
   5  10  -8   35.17    4.05
   5  10  -8   43.27    7.43
   5 -10  -8   44.08    5.38
   5 -10  -8   31.73    7.08
  -5 -10   8   30.32    4.68
   5  10  -7    4.01    2.44
   5 -10  -7   -1.51    5.70
   5 -10  -7    0.58    4.32
  -5 -10   7    6.54    2.74
   5  10  -6   40.15    2.90
   5 -10  -6   45.66    5.89
   5 -10  -6   42.27    4.62
  -5 -10   6   44.23    4.98
   5  10  -5  127.37    5.49
   5 -10  -5  130.21    7.10
  -5 -10   5  122.89    4.42
   5  10  -4   62.65    3.08
   5 -10  -4   77.57    5.52
  -5 -10   4   60.34    3.37
   5  10  -3  144.61    4.32
   5 -10  -3  145.42    6.00
  -5 -10   3  136.25    4.62
   5 -10  -3  146.70    3.73
   5  10  -2  143.45    5.88
   5 -10  -2  134.16    4.33
  -5 -10   2  126.82    4.57
   5 -10  -2  125.12    4.96
   5  10  -1  111.88    4.08
   5 -10  -1  101.02    4.15
  -5 -10   1  107.56    4.25
   5 -10  -1  113.17    4.68
   5  10   0   68.71    3.75
  -5  10   0   67.53    3.24
   5 -10   0   74.08    4.55
   5 -10   0   76.77    4.91
  -5 -10   0   65.45    3.86
   5  10   1    1.26    4.72
  -5  10  -1    2.00    2.84
  -5 -10  -1   -0.82    3.32
   5 -10   1    6.89    1.94
   5 -10   1    3.61    4.62
   5  10   2   10.73    3.25
  -5  10  -2    4.55    3.45
  -5 -10  -2    2.74    3.54
   5 -10   2    1.23    5.54
   5 -10   2    9.51    2.24
   5  10   3  298.35    8.98
  -5  10  -3  330.10   10.17
   5  10   3  331.20   12.57
   5 -10   3  307.12   14.22
  -5 -10  -3  309.86    9.41
   5 -10   3  291.94    4.50
  -5  10  -4  107.49    6.67
   5  10   4   95.38    5.11
   5  10   4   90.93    4.09
  -5 -10  -4  107.51    5.77
   5 -10   4  108.60    6.96
   5  10   5   30.89    3.61
  -5  10  -5   52.73    6.30
   5  10   5   43.61    7.06
  -5 -10  -5   38.48    7.62
   5 -10   5   53.63    6.60
   5  10   6   17.07    3.77
   5  10   6   19.04    4.61
  -5  10  -6   33.93    6.73
  -5 -10  -6   22.70    5.05
  -5  10  -7   12.80    7.65
   5  10   7   11.90    5.97
  -5 -10  -7   32.60    5.67
   5  11  -9   20.30   12.50
   5 -11  -9   21.03   11.84
   5 -11  -9   28.31    5.97
   5  11  -8    6.27    6.70
   5 -11  -8    8.31    6.52
   5 -11  -8    4.63    5.20
   5  11  -7   12.84    3.66
   5 -11  -7    9.23    4.82
   5 -11  -7   10.74    9.59
  -5 -11   7    8.54    4.40
   5  11  -6  221.85    7.42
   5 -11  -6  234.09   10.42
   5 -11  -6  237.12    8.50
  -5 -11   6  212.91    6.24
   5  11  -5  125.76    4.13
  -5 -11   5  137.86    6.39
   5 -11  -5  127.03    7.29
   5 -11  -5  133.31    5.98
   5  11  -4    9.01    3.83
   5 -11  -4   12.45    0.90
  -5 -11   4   17.55    4.35
   5 -11  -4   11.99    4.39
   5  11  -3    8.42    3.87
   5 -11  -3    6.70    1.36
   5 -11  -3   -0.47    4.02
  -5 -11   3    6.28    2.77
   5  11  -2  184.68    7.16
   5 -11  -2  175.46    8.75
   5 -11  -2  190.51    4.06
  -5 -11   2  181.81    7.47
   5  11  -1  122.15    6.53
  -5 -11   1  127.29    6.85
   5 -11  -1  117.17    6.52
   5 -11  -1  131.76    3.86
  -5  11   0  108.88    5.58
   5  11   0  113.03    4.63
  -5 -11   0  115.87    5.01
   5 -11   0  111.66    5.87
   5 -11   0  124.22    4.04
   5  11   1  273.60    7.50
  -5  11  -1  283.72    7.46
   5 -11   1  274.89    7.22
   5 -11   1  270.02    7.68
  -5 -11  -1  252.61    7.94
  -5  11  -2  120.86    5.48
   5  11   2  111.99    7.31
   5 -11   2  119.40    2.48
  -5 -11  -2  114.65    5.51
   5 -11   2  123.58    3.78
   5 -11   2  127.56    5.72
  -5  11  -3    5.22    4.09
   5  11   3    2.81    3.70
   5  11   3    3.28    3.65
  -5 -11  -3    5.06    3.93
   5 -11   3   -6.75    4.53
   5 -11   3    0.90    0.74
   5 -11   3    0.20    0.67
  -5  11  -4   38.28    8.86
   5  11   4   54.75    3.44
   5  11   4   50.48    4.58
   5 -11   4   41.91    6.04
  -5 -11  -4   59.86    7.71
  -5  11  -5   24.66    6.25
   5  11   5   20.63    4.56
   5  11   5   19.74    3.33
  -5 -11  -5   26.91    7.65
  -5  11  -6   34.52    7.16
   5  11   6   26.43    3.55
   5  11   6   29.08    5.07
  -5 -11  -6   25.73    5.58
  -5  11  -7   11.23    7.46
  -5 -11  -7   -2.50    5.44
   5  12  -8   85.47   13.80
   5 -12  -8   75.12   10.23
   5 -12  -8   75.73    8.58
   5 -12  -7   -6.61    4.76
  -5 -12   7   -1.37    2.79
   5 -12  -7   -0.43    6.31
   5  12  -6   47.58    3.01
   5 -12  -6   48.91    6.61
  -5 -12   6   44.07    3.46
   5 -12  -6   45.80    5.21
   5  12  -5   -0.47    2.41
   5 -12  -5   -5.29    3.76
  -5 -12   5    2.30    2.81
   5 -12  -5   12.09    7.66
   5  12  -4    3.86    2.55
   5 -12  -4    3.17    0.89
  -5 -12   4    5.96    2.78
   5 -12  -4    7.43    3.55
   5 -12  -4   -4.43    7.08
   5  12  -3  209.53    7.69
  -5 -12   3  203.49    6.09
   5 -12  -3  210.29    3.67
   5 -12  -3  216.31    7.77
   5  12  -2  203.75    5.85
  -5 -12   2  202.55    6.14
   5 -12  -2  203.93    7.02
   5 -12  -2  207.59    4.40
   5  12  -1  176.80    5.51
   5 -12  -1  166.88    4.54
   5 -12  -1  171.03    5.72
  -5 -12   1  153.10    5.63
   5  12   0   18.20    5.14
  -5  12   0   17.25    2.69
  -5 -12   0   18.86    3.62
   5 -12   0   14.75    4.43
   5 -12   0   16.90    4.35
  -5  12  -1    0.57    3.05
   5  12   1   -3.15    3.31
   5 -12   1    3.26    2.18
   5 -12   1   -0.37    3.32
   5 -12   1    3.24    1.74
  -5  12  -2   84.37    5.20
   5  12   2   94.59    5.35
  -5 -12  -2   99.59    5.55
   5 -12   2   85.75    3.10
   5 -12   2   94.99    5.31
   5 -12   2   89.93    3.51
   5  12   3   70.89    3.34
  -5  12  -3   67.32    5.60
  -5 -12  -3   72.37    5.42
   5 -12   3   74.08    5.74
   5  12   4   91.94    8.15
  -5  12  -4   77.80    9.46
   5  12   4   69.52    3.64
  -5 -12  -4   69.37    8.54
   5 -12   4   87.65    6.95
   5  12   5    8.93    3.06
  -5  12  -5    6.85    9.27
   5  12   5   18.75    4.87
  -5 -12  -5    8.00    7.69
  -5  12  -6   88.71    8.98
   5  12   6   92.06    6.77
  -5 -12  -6   88.76    6.93
   5  13  -8    0.30    7.11
   5 -13  -8   -3.65   11.03
   5 -13  -8    6.03    5.46
   5  13  -7   95.21    5.07
   5 -13  -7  120.79    7.22
  -5 -13   7   98.91    6.04
   5 -13  -7  106.04    9.46
   5  13  -6  111.46    5.72
   5 -13  -6  125.62    9.11
  -5 -13   6  120.91    4.70
   5 -13  -6  115.89   10.17
   5  13  -5    7.00    3.82
  -5 -13   5   -0.74    4.36
   5 -13  -5    8.08    8.19
   5 -13  -5   -3.05    4.20
   5  13  -4    3.28    2.72
   5 -13  -4    1.59    4.85
  -5 -13   4   12.18    4.44
   5 -13  -4   10.12    3.76
   5  13  -3   54.36    5.16
   5 -13  -3   51.44    2.60
   5 -13  -3   62.72    7.80
   5 -13  -3   55.68    4.06
  -5 -13   3   51.46    3.73
   5  13  -2   59.77    3.76
   5 -13  -2   58.80    3.63
   5 -13  -2   58.00    4.62
   5 -13  -2   57.06    3.48
  -5 -13   2   59.68    3.99
   5  13  -1  314.80    8.49
   5 -13  -1  331.27    9.15
   5 -13  -1  316.75    7.62
   5 -13  -1  322.21    8.89
  -5 -13   1  320.55    9.06
   5  13   0   74.62    4.36
  -5  13   0   64.79    3.57
  -5 -13   0   67.29    4.74
   5 -13   0   68.41    3.09
   5 -13   0   75.78    5.69
   5 -13   0   72.39    3.72
  -5  13  -1   65.92    4.09
   5  13   1   61.38    4.47
   5 -13   1   58.96    2.54
   5 -13   1   59.14    4.30
  -5 -13  -1   54.66    4.73
   5 -13   1   62.89    3.05
  -5  13  -2   55.08    4.82
   5  13   2   60.76    5.20
   5 -13   2   59.76    3.44
  -5 -13  -2   68.01    5.24
   5 -13   2   54.53    7.43
   5  13   3   13.95    2.51
  -5  13  -3   23.25    4.55
   5  13   3    3.78    6.40
   5 -13   3   12.28    1.45
  -5 -13  -3   25.58    4.85
   5 -13   3   22.46    4.98
   5 -13   3   12.52    1.28
   5  13   4    4.44    4.47
  -5  13  -4  -10.03    7.89
   5  13   4    0.58    2.54
  -5 -13  -4   -0.35    7.26
   5  13   5    5.88    4.80
  -5  13  -5    5.94    8.99
   5  13   5   -1.03    4.28
  -5 -13  -5   10.85    7.94
  -5  13  -6   -3.61    6.91
  -5 -13  -6    9.34    5.70
   5  14  -8   46.79    9.45
   5 -14  -8   56.56    7.07
   5 -14  -8   83.89   13.76
   5  14  -7    9.84    7.10
   5 -14  -7   17.45    8.31
   5 -14  -7   10.80    7.16
   5  14  -6   31.78    2.91
   5 -14  -6   31.94    5.43
   5 -14  -6   27.96   11.03
  -5 -14   6   37.45    5.12
   5  14  -5    7.48    4.19
   5 -14  -5   12.93    5.75
  -5 -14   5    8.81    3.17
   5 -14  -5   17.57    6.83
   5  14  -4   36.73    3.31
   5 -14  -4   46.41    5.77
   5 -14  -4   43.50    4.54
  -5 -14   4   37.39    3.61
   5  14  -3   -2.67    4.36
   5 -14  -3    6.64    3.47
   5 -14  -3    5.52    4.47
  -5 -14   3    2.71    3.24
   5  14  -2   33.70    3.33
  -5 -14   2   31.26    5.64
   5 -14  -2   26.80    4.52
   5 -14  -2   39.47    5.20
   5 -14  -2   32.02    2.21
   5  14  -1    4.67    3.15
   5 -14  -1    0.85    3.79
  -5 -14   1    0.35    3.59
   5 -14  -1   -5.49    5.19
  -5  14   0   25.10    3.13
   5  14   0   31.18    3.81
   5 -14   0   25.99    4.85
   5 -14   0   22.27    2.64
   5 -14   0   27.06    3.31
  -5 -14   0   20.89    4.12
   5  14   1   45.37    4.58
  -5  14  -1   44.30    3.97
   5 -14   1   41.68    4.15
   5 -14   1   40.14    2.42
   5 -14   1   39.90    2.99
  -5 -14  -1   46.10    4.76
   5  14   2  198.37    7.46
  -5  14  -2  188.00    7.39
   5 -14   2  178.32    3.85
   5 -14   2  186.52    4.29
  -5 -14  -2  183.14    7.88
   5 -14   2  196.15    7.70
  -5  14  -3   10.92    7.18
   5  14   3   14.47    4.26
   5  14   3    8.78    2.58
  -5 -14  -3    8.19    4.82
   5 -14   3    7.54    0.93
   5 -14   3    9.97    1.51
   5  14   4   12.57    2.74
   5  14   4   14.58    4.99
  -5  14  -4   22.93    8.81
  -5 -14  -4    9.23    7.75
   5  14   5    4.93    3.93
   5  14   5    3.74    5.10
  -5  14  -5    7.62    9.31
  -5 -14  -5   27.76    8.65
  -5  14  -6  146.30   10.81
  -5 -14  -6  137.52    9.08
   5  15  -7   39.11    7.94
   5 -15  -7   32.32    8.27
   5 -15  -7   39.62    6.35
   5  15  -6    4.85    2.60
   5 -15  -6   -7.79   10.26
   5 -15  -6   13.66    8.27
  -5 -15   6    7.54    3.14
   5  15  -5    3.84    2.76
   5 -15  -5   -8.78    5.89
   5 -15  -5    5.16    4.69
  -5 -15   5   10.20    4.90
  -5 -15   4    7.81    3.32
   5 -15  -4   -1.33    5.43
   5 -15  -4    7.72    6.57
   5  15  -3  282.56    7.87
   5 -15  -3  293.13   11.80
  -5 -15   3  295.24   11.15
   5 -15  -3  285.61   10.54
   5  15  -2   -0.45    3.19
   5 -15  -2   -5.94    4.21
   5 -15  -2   -2.21    3.16
  -5 -15   2   -0.40    5.30
   5  15  -1   97.72    6.96
   5 -15  -1  102.78    5.30
   5 -15  -1  106.62    6.24
  -5 -15   1   90.30    5.39
  -5  15   0   20.16    3.11
   5  15   0   28.03    6.01
   5 -15   0   19.32    2.76
   5 -15   0   24.06    5.19
  -5 -15   0   13.93    4.25
  -5  15  -1  252.37    7.71
   5  15   1  257.46    9.04
  -5 -15  -1  253.45    9.13
   5 -15   1  232.49    8.42
  -5  15  -2   27.39    4.60
   5  15   2   21.35    4.77
  -5 -15  -2   27.57    4.96
   5 -15   2   16.11    3.05
   5 -15   2   22.12    3.40
   5  15   3   42.36    5.11
  -5  15  -3   31.06    5.32
   5  15   3   26.57    2.91
   5 -15   3   24.11    1.81
  -5 -15  -3   29.81    5.72
   5  15   4    1.86    2.42
   5  15   4   -4.32    7.70
  -5  15  -4    1.11    8.58
  -5 -15  -4    3.22    8.24
   5  15   5   17.36    8.67
  -5  15  -5   12.83   10.02
  -5 -15  -5   15.47    9.48
   5  16  -7    2.62    7.29
   5 -16  -7    5.75    9.19
   5 -16  -7    8.92    7.86
   5  16  -6   33.20    3.13
   5 -16  -6   31.94    5.88
   5 -16  -6   30.05   12.15
  -5 -16   6   33.44    5.47
   5  16  -5   -0.40    2.78
   5 -16  -5   12.21    7.12
  -5 -16   5    1.10    3.20
   5 -16  -5   -4.15    6.12
   5  16  -4   14.26    3.21
  -5 -16   4   19.36    5.49
   5 -16  -4   21.72    5.69
   5 -16  -4   15.95    4.73
   5  16  -3    9.57    3.33
   5 -16  -3   11.68    5.16
   5 -16  -3   13.50    4.01
  -5 -16   3    8.42    3.57
   5  16  -2   57.93    4.27
   5 -16  -2   71.09    8.14
   5 -16  -2   58.42    4.42
  -5 -16   2   55.94    4.66
   5  16  -1   17.46    3.86
  -5 -16   1   13.38    4.24
   5 -16  -1   17.86    4.24
   5 -16  -1   19.05    5.02
   5  16   0   14.05    4.13
  -5  16   0    7.10    3.02
  -5 -16   0    4.22    4.28
   5 -16   0    6.38    2.69
   5 -16   0    4.55    3.39
  -5  16  -1  124.47    5.65
   5  16   1  113.01    6.30
   5 -16   1  122.80    4.55
   5 -16   1  107.08    3.92
  -5 -16  -1  120.08    6.81
  -5  16  -2  211.39    8.21
   5  16   2  192.46    8.18
  -5 -16  -2  209.75    9.10
   5 -16   2  182.49    5.51
   5 -16   2  189.51    5.00
  -5  16  -3   18.67    5.18
   5  16   3   10.97    2.62
   5  16   3    7.47    5.31
  -5 -16  -3   20.04    5.70
   5  16   4   35.56    6.20
  -5  16  -4   42.71   10.05
  -5 -16  -4   53.36   10.00
  -5  16  -5    8.96   10.11
   5  16   5    1.41    5.54
  -5 -16  -5    7.40    9.68
   5  17  -7   24.83    8.40
   5 -17  -7   16.65    8.85
   5 -17  -7   35.05    7.14
   5  17  -6   23.81    3.02
   5  17  -6   41.33    7.19
   5 -17  -6   46.42   12.13
   5 -17  -6   25.84    9.42
  -5 -17   6   26.82    5.48
   5  17  -5    8.02    3.10
   5 -17  -5    3.09    5.13
  -5 -17   5   10.05    3.63
   5 -17  -5   14.89    6.50
   5  17  -4   40.01    3.81
   5 -17  -4   38.75    6.74
  -5 -17   4   47.40    6.31
   5 -17  -4   44.46    5.14
   5  17  -3  149.41    5.78
  -5 -17   3  141.54    6.31
   5 -17  -3  141.43    6.49
   5 -17  -3  148.09    8.28
   5  17  -2    1.82    5.40
  -5 -17   2    2.14    3.92
   5 -17  -2    1.07    3.55
   5 -17  -2    6.64    7.02
   5  17  -1  178.23    7.20
   5 -17  -1  172.95    7.37
  -5 -17   1  159.12    7.38
   5 -17  -1  167.01    5.78
   5  17   0    2.39    4.13
  -5  17   0   11.31    3.24
   5 -17   0    8.96    3.63
   5 -17   0    5.74    2.97
  -5 -17   0    8.58    4.50
   5  17   1  200.87    8.47
  -5  17  -1  186.73    7.30
   5 -17   1  189.73    6.20
   5 -17   1  191.77    5.55
  -5 -17  -1  188.50    8.55
  -5  17  -2    9.15    4.54
   5  17   2    1.86    4.80
  -5 -17  -2    8.21    5.29
   5 -17   2    7.39    3.68
   5 -17   2    5.53    3.11
   5  17   3    1.35    2.45
  -5  17  -3    7.27    5.23
   5  17   3    6.45    5.43
  -5 -17  -3    9.79    5.74
   5  17   4   29.95    6.68
  -5  17  -4   36.39   10.33
  -5 -17  -4   34.78    6.95
  -5  17  -5    5.33    7.04
   5  17   5    3.40    6.12
  -5 -17  -5   12.47    6.50
   5  18  -6   17.06    7.17
   5 -18  -6   10.78   11.86
   5 -18  -6    5.33    6.12
   5  18  -5   -0.98    3.38
   5 -18  -5    8.95    6.60
   5 -18  -5    9.21    8.11
  -5 -18   5    6.77    3.70
   5  18  -4   41.25    4.24
  -5 -18   4   47.64    4.53
   5 -18  -4   55.28    7.23
   5 -18  -4   50.69    8.25
   5  18  -3   30.31    4.19
   5 -18  -3   27.88    4.63
  -5 -18   3   39.47    4.39
   5 -18  -3   29.11    6.08
   5  18  -2   13.35    4.14
   5 -18  -2   10.15    5.97
  -5 -18   2   20.01    4.34
   5 -18  -2   14.29    7.74
   5  18  -1   74.77    7.69
   5 -18  -1   75.67    4.55
   5 -18  -1   66.96    5.67
  -5 -18   1   61.82    5.78
  -5  18   0   -0.06    3.27
   5  18   0   -0.11    4.39
   5 -18   0   -2.98    3.71
   5 -18   0   -3.00    3.22
  -5 -18   0    5.15    4.71
   5  18   1   54.01    5.69
  -5  18  -1   62.34    5.10
   5 -18   1   58.24    4.28
   5 -18   1   57.22    3.49
  -5 -18  -1   60.92    6.35
  -5  18  -2   54.06    5.70
   5  18   2   60.73    6.25
   5 -18   2   58.25    4.92
  -5 -18  -2   58.73    6.59
   5 -18   2   49.82    2.75
   5  18   3   25.49    9.26
  -5  18  -3   26.06    5.67
  -5 -18  -3   19.88    6.31
   5  18   4  103.34   12.03
  -5  18  -4   93.62    8.53
  -5 -18  -4   98.83    8.52
   5  19  -5    1.02    3.12
   5 -19  -5   -2.00    5.74
   5 -19  -5    3.43    7.20
  -5 -19   5    3.72    3.74
   5  19  -4   36.05    6.00
   5 -19  -4   39.77    7.16
   5 -19  -4   28.26    5.78
  -5 -19   4   30.33    4.58
   5  19  -3   72.97    7.12
   5 -19  -3   79.45    7.26
  -5 -19   3   52.87    5.31
   5 -19  -3   60.94    5.74
   5  19  -2   22.29    4.28
   5 -19  -2   17.34    8.35
  -5 -19   2   20.80    4.63
   5 -19  -2   21.09    4.41
   5  19  -1  168.33    7.30
  -5 -19   1  159.00    8.21
   5 -19  -1  189.39    9.81
   5 -19  -1  175.42    8.15
   5  19   0   15.58    4.53
  -5  19   0    8.45    5.43
  -5 -19   0   15.29    5.08
   5 -19   0   14.87    4.21
   5 -19   0    5.68    5.40
  -5  19  -1   46.73    4.80
   5  19   1   51.42    8.21
   5 -19   1   44.84    3.47
  -5 -19  -1   45.95    6.35
   5 -19   1   45.69    4.22
  -5  19  -2   -4.00    7.48
   5  19   2   13.12    5.51
   5 -19   2    3.45    2.66
   5 -19   2    3.53    2.20
  -5  19  -3    2.18    5.56
   5  19   3    5.58    5.89
  -5 -19  -3   -2.36    6.34
   5  19   4   17.52    6.68
  -5  19  -4   18.66    6.68
  -5 -19  -4    8.26    7.23
   5  20  -5    3.76    3.12
   5  20  -5   -1.30    6.77
   5 -20  -5    5.14    6.16
   5 -20  -5   -6.11    7.64
  -5 -20   5   -1.59    5.95
   5  20  -4    2.82    5.85
  -5 -20   4    8.15    4.37
   5 -20  -4   15.84    6.89
   5 -20  -4    9.38    8.99
   5  20  -3   27.68    4.39
   5 -20  -3   35.31    6.70
  -5 -20   3   25.61    4.85
   5 -20  -3   28.26    8.43
   5  20  -2    5.14    6.41
   5 -20  -2    7.43    8.50
  -5 -20   2    3.71    6.99
   5 -20  -2   -1.05    4.64
   5  20  -1   11.38    4.51
  -5 -20   1   11.10    5.18
   5 -20  -1    9.94    4.33
   5 -20  -1    8.00    5.07
   5  20   0   33.21    5.35
  -5  20   0   22.16    5.99
  -5 -20   0   32.27    5.99
   5 -20   0   30.10    4.03
   5 -20   0   30.29    4.82
  -5  20  -1    3.99    4.17
   5  20   1    5.61    5.22
   5 -20   1    7.42    4.74
   5 -20   1    0.56    3.76
  -5 -20  -1   10.15    5.75
  -5  20  -2    5.45    7.40
   5  20   2   -1.82    8.26
  -5 -20  -2    1.05    6.19
   5  20   3   19.63    6.66
  -5  20  -3   19.30    6.10
  -5 -20  -3   25.84    7.00
   5  21  -4    2.03    3.77
   5  21  -4   -3.40    5.93
   5 -21  -4   10.12    7.15
  -5 -21   4    5.39    4.47
   5 -21  -4    4.83    6.13
   5  21  -3   31.99    4.46
   5 -21  -3   46.59   10.78
   5 -21  -3   47.25    6.08
  -5 -21   3   22.93    5.25
   5  21  -2   18.30    4.50
   5 -21  -2   25.13    7.81
   5 -21  -2   17.25    6.14
  -5 -21   2   12.61    7.93
   5  21  -1   51.13    8.41
   5 -21  -1   49.06    6.40
   5 -21  -1   54.20    5.16
  -5 -21   1   59.46    6.36
   5  21   0   22.12    5.47
  -5  21   0   20.57    4.01
   5 -21   0   24.00    4.06
   5 -21   0   22.25    5.01
  -5 -21   0   26.54    6.22
   5  21   1   19.74    5.91
  -5  21  -1   29.16    7.27
  -5 -21  -1   23.75    6.42
   5 -21   1   22.48    4.09
   5 -21   1   17.99    3.57
   5  21   2    2.17    6.08
  -5  21  -2    5.70    5.21
  -5 -21  -2   17.46    6.46
   5  22  -3    6.39    4.43
   5 -22  -3    4.39    5.29
  -5 -22   3    3.62    5.00
   5 -22  -3    0.45   10.41
   5  22  -2   -5.16    4.60
  -5 -22   2   10.13    7.96
   5 -22  -2    0.34    4.67
   5 -22  -2    4.48    6.02
   5  22  -1    3.47    4.95
  -5 -22   1    1.26    5.44
   5 -22  -1    3.12    4.39
   5 -22  -1    6.48    8.51
  -5  22   0   31.58    4.36
   5  22   0   48.01    6.10
   5 -22   0   47.75    8.24
  -5 -22   0   44.84    6.73
   5 -22   0   34.05    6.86
  -5  22  -1   15.84    4.86
   5  22   1   16.54    6.12
  -5 -22  -1    8.60   10.33
   5 -22   1   16.61    4.32
   5 -22   1   14.25    3.55
   6   0 -10   -1.88    3.81
   6   0 -10    8.58    7.68
   6   0 -10    5.93    4.65
   6   0  -9   -1.27    4.32
   6   0  -9   -1.76    4.25
   6   0  -8    5.69    3.98
   6   0  -7    8.69    5.60
  -6   0   7    0.91    3.75
   6   0  -6   66.60    6.20
  -6   0   6   60.92    4.48
   6   0  -5    1.98    2.97
  -6   0   5   -3.27    3.16
   6   0  -4  906.67   21.62
  -6   0   4  886.45   21.84
   6   0  -3    2.90    2.65
  -6   0   3    5.28    2.64
  -6   0   2  537.40   11.75
   6   0  -2  543.64   11.62
   6   0  -1   10.11    3.78
  -6   0   1   -0.06    2.53
   6   0   0   13.94    2.35
  -6   0   0   20.70    2.44
   6   0   1    2.39    2.04
   6   0   1    3.10    2.67
  -6   0  -1   -1.93    3.27
   6   0   2  183.29    7.69
   6   0   2  170.86    4.15
  -6   0  -2  169.30    4.41
   6   0   3   -0.76    1.93
  -6   0  -3   -1.80    2.21
   6   0   3    1.84    3.35
  -6   0  -4   11.55    3.67
   6   0   4    6.12    3.86
   6   0   4    5.01    3.12
   6   0   5   -4.97    4.47
  -6   0  -5    0.52    2.35
   6   0   5    2.28    3.12
   6   0   6  149.36    6.06
   6   0   6  164.71   11.67
  -6   0  -6  162.60    6.86
   6   0   7    2.47    5.57
  -6   0  -7    2.36    2.74
   6   1 -10    8.61    7.08
   6   1 -10   10.24    5.12
   6  -1 -10    3.20    4.05
   6  -1 -10    2.85    4.93
   6  -1 -10    8.34    4.84
   6   1  -9   40.49    4.91
   6   1  -9   43.71    7.93
   6  -1  -9   36.32    4.82
   6  -1  -9   39.70    5.12
   6   1  -8    5.01    5.74
   6  -1  -8    6.08    4.20
   6   1  -7   61.86    6.45
  -6  -1   7   46.77    4.59
   6  -1  -7   46.56    6.98
   6   1  -6   -4.53    4.86
  -6   1   6   -1.67    3.44
  -6  -1   6    1.09    5.24
   6  -1  -6    4.93    3.30
   6   1  -5    8.81    2.92
  -6   1   5   11.45    3.36
  -6  -1   5   16.44    4.99
   6  -1  -5    9.97    3.25
   6   1  -4   18.66    2.97
  -6   1   4   22.36    3.24
  -6  -1   4   20.53    3.17
   6  -1  -4    8.81    4.79
  -6   1   3  127.19    4.55
   6   1  -3  134.94    4.37
   6  -1  -3  131.95    4.31
  -6  -1   3  125.13    4.58
  -6   1   2  328.64    7.62
   6   1  -2  351.55    9.85
   6  -1  -2  348.62    7.91
  -6  -1   2  340.09    7.88
  -6   1   1   75.72    4.89
   6   1  -1   64.56    3.32
  -6  -1   1   69.71    3.32
   6  -1  -1   72.89    3.21
  -6   1   0   -2.63    3.39
   6   1   0    2.58    2.23
   6  -1   0    3.02    2.09
  -6  -1   0    5.43    2.34
   6   1   1 1153.04   26.16
  -6   1  -1 1158.47   26.50
   6   1   1 1146.05   27.65
   6  -1   1 1127.62   27.96
  -6  -1  -1 1149.33   26.64
   6  -1   1 1133.84   25.37
   6   1   2    1.08    2.06
   6   1   2    7.96    2.89
  -6   1  -2    4.82    3.10
   6  -1   2    5.89    3.06
   6  -1   2    0.87    1.90
  -6  -1  -2    7.07    2.32
   6   1   3  106.39    4.76
   6   1   3  108.68    3.45
  -6   1  -3  103.50    4.62
   6  -1   3  113.37    7.41
   6  -1   3  103.82    3.06
  -6  -1  -3  108.39    3.80
   6   1   4    1.94    2.15
   6   1   4    1.55    5.67
  -6   1  -4    0.45    2.20
   6  -1   4    4.80    1.92
  -6  -1  -4   11.11    3.76
   6  -1   4    5.58    3.92
   6   1   5   14.86    4.39
   6   1   5   22.27    3.52
  -6   1  -5   16.03    3.71
   6  -1   5   13.45    3.08
  -6  -1  -5   15.65    2.83
   6  -1   5   19.80    4.70
   6   1   6    6.80    4.82
  -6   1  -6   -0.58    2.40
   6   1   6    3.48    2.53
   6  -1   6   -4.36    5.05
   6  -1   6    0.73    2.01
  -6  -1  -6    6.23    4.44
   6   1   7   14.21    5.84
  -6  -1  -7   17.21    3.31
   6  -1   7   15.63    6.22
   6   2 -10    2.96    5.42
   6   2 -10   -2.67    6.74
   6  -2 -10    5.20    4.46
   6  -2 -10    0.76    5.31
   6  -2 -10    7.06    6.29
   6   2  -9   17.47    4.20
   6   2  -9   15.84    4.99
   6  -2  -9    5.54    7.66
   6  -2  -9   18.35    4.18
   6   2  -8   50.33    6.75
   6  -2  -8   57.66    5.46
   6   2  -7   44.42    6.12
   6  -2  -7   57.74    4.93
  -6  -2   7   46.14    4.43
  -6   2   6  108.16    5.57
   6   2  -6  127.14    6.71
  -6  -2   6  109.31    5.04
   6  -2  -6  112.29    5.41
   6   2  -5    5.09    2.84
  -6   2   5    5.29    3.43
   6  -2  -5   -0.02    3.32
  -6  -2   5    8.66    3.07
  -6   2   4  350.29    8.88
   6   2  -4  342.85    8.16
   6  -2  -4  353.02   11.08
  -6  -2   4  338.56    8.13
  -6   2   3   31.22    4.76
   6   2  -3   34.59    2.86
   6  -2  -3   29.57    4.82
  -6  -2   3   26.88    3.03
   6   2  -2  865.45   18.98
  -6   2   2  836.24   22.24
   6  -2  -2  859.13   18.97
  -6  -2   2  821.27   18.74
  -6   2   1   13.18    2.74
   6   2  -1   11.15    2.59
  -6  -2   1   16.80    2.60
   6  -2  -1    8.85    2.55
  -6   2   0   -1.82    2.15
   6  -2   0   -1.85    2.34
  -6  -2   0   -2.09    2.36
   6  -2   0   -1.20    3.21
   6   2   1   13.47    2.34
  -6   2  -1   11.60    3.20
  -6  -2  -1   10.42    2.58
   6  -2   1   12.42    2.01
   6  -2   1    9.98    3.03
   6   2   2    4.82    3.32
  -6   2  -2    6.22    2.01
   6   2   2    3.82    2.82
   6  -2   2    8.73    2.76
   6  -2   2    6.54    3.21
  -6  -2  -2    7.72    2.40
   6   2   3   87.88    4.62
   6   2   3   94.72    3.38
  -6   2  -3   89.80    3.01
   6  -2   3   99.71    5.24
   6  -2   3   95.17    2.84
  -6  -2  -3  103.05    3.78
   6   2   4    2.67    3.66
  -6   2  -4   -2.80    2.96
   6   2   4   -1.89    2.35
  -6  -2  -4    2.10    4.10
   6  -2   4    4.41    1.67
   6  -2   4   -2.49    4.10
   6   2   5   25.46    4.05
   6   2   5   29.22    4.63
  -6   2  -5   31.94    4.78
   6  -2   5   31.42    7.85
   6  -2   5   26.50    1.98
  -6  -2  -5   33.60    4.82
  -6   2  -6  204.18    9.10
  -6   2  -6  189.74    6.37
   6   2   6  198.22    5.86
   6   2   6  192.22    8.82
  -6  -2  -6  196.91    8.70
   6  -2   6  203.59    9.35
   6   2   7   36.86    8.99
  -6  -2  -7   28.78    3.84
   6  -2   7   29.05   10.28
   6   3 -10    4.70    5.81
   6   3 -10   12.83    6.53
   6  -3 -10    1.93    4.34
   6  -3 -10    8.46    6.70
   6  -3 -10    6.61    8.76
   6   3  -9    8.05    4.15
   6   3  -9   16.86    5.13
   6  -3  -9    9.44    5.78
   6  -3  -9    9.98    5.17
   6   3  -8    1.18    5.51
   6  -3  -8    9.06    6.96
   6   3  -7   55.25    6.00
   6  -3  -7   47.27    5.11
  -6  -3   7   57.78    6.43
   6   3  -6   28.34    3.37
   6  -3  -6   19.53    4.24
  -6  -3   6   29.60    3.63
  -6   3   5   19.29    3.79
   6   3  -5   18.86    2.92
  -6  -3   5   19.40    3.19
   6  -3  -5   17.90    3.64
  -6   3   4  114.69    4.84
   6   3  -4  109.35    4.18
   6  -3  -4  116.23    4.71
  -6  -3   4  106.73    6.03
  -6   3   3    6.70    4.84
   6   3  -3   11.04    3.96
   6  -3  -3    8.08    4.47
  -6  -3   3   14.85    2.76
  -6   3   2 1017.13   23.73
   6   3  -2 1008.26   23.04
  -6  -3   2  972.39   22.80
   6  -3  -2  994.19   23.04
  -6   3   1  352.20    7.81
   6   3  -1  374.00    8.17
  -6  -3   1  355.21   10.13
   6  -3  -1  378.30    7.69
  -6   3   0   15.83    3.54
   6   3   0   12.40    2.43
   6  -3   0   17.71    3.36
  -6  -3   0   17.57    2.65
   6  -3   0   16.90    2.63
  -6   3  -1  758.99   15.41
   6   3   1  762.33   16.37
   6  -3   1  762.46   14.82
  -6  -3  -1  763.44   16.87
   6  -3   1  746.65   20.48
  -6   3  -2   28.91    2.23
   6   3   2   33.44    2.75
   6   3   2   29.96    3.08
  -6  -3  -2   30.53    2.82
   6  -3   2   27.40    2.97
   6  -3   2   29.45    3.56
   6   3   3  121.16    5.18
  -6   3  -3  134.88    3.47
   6   3   3  142.07    4.28
   6  -3   3  133.33    4.23
  -6  -3  -3  148.18    4.65
   6  -3   3  140.20    8.58
  -6   3  -4   15.83    4.02
   6   3   4    5.00    3.78
   6   3   4   11.57    2.56
  -6   3  -4   14.01    1.93
  -6  -3  -4   10.22    2.94
   6  -3   4   18.89    4.32
   6  -3   4    7.71    1.63
  -6   3  -5   30.88    2.27
   6   3   5   29.59    4.51
   6   3   5   38.03    4.69
  -6   3  -5   35.14    5.16
  -6  -3  -5   40.07    5.27
   6  -3   5   39.62    5.31
   6   3   6   19.31    4.93
  -6   3  -6   12.04    2.97
   6   3   6   12.86    3.13
  -6   3  -6   12.18    5.40
  -6  -3  -6   15.14    3.55
   6  -3   6   16.78    5.90
  -6   3  -7   -2.08    5.73
   6   3   7    9.18    8.09
  -6  -3  -7    1.48    3.54
   6  -3   7  -10.07    9.31
   6   4 -10   22.78    6.46
   6   4 -10   18.42    6.24
   6  -4 -10   20.45    6.30
   6  -4 -10   21.12    4.39
   6  -4 -10   13.05    4.82
   6   4  -9   27.72    5.79
   6   4  -9   21.20    4.13
   6  -4  -9   26.87    4.00
   6  -4  -9   26.28    5.82
   6   4  -8   89.76    4.71
   6  -4  -8   84.02    4.48
   6  -4  -8   98.30    6.70
  -6  -4   8   79.90    5.23
   6   4  -7  158.16    5.74
   6  -4  -7  170.33   10.50
  -6  -4   7  165.56    6.24
   6   4  -6  185.20    5.66
  -6  -4   6  171.45    8.07
   6  -4  -6  188.86    7.17
  -6   4   5    9.48    5.82
   6   4  -5    9.62    4.26
   6  -4  -5    3.43    5.54
  -6  -4   5   10.47    2.97
   6   4  -4  243.29    8.10
  -6   4   4  246.57    7.52
  -6  -4   4  251.60    8.40
   6  -4  -4  242.12    7.29
   6   4  -3   98.03    3.77
  -6   4   3   93.43    4.41
   6  -4  -3  104.15    4.35
  -6  -4   3   94.70    3.98
  -6   4   2  253.80    6.51
   6   4  -2  260.35    6.24
  -6  -4   2  257.28    6.30
   6  -4  -2  255.35    6.47
   6   4  -1   16.46    2.74
  -6   4   1   19.88    2.74
   6  -4  -1   21.16    2.55
   6  -4  -1   18.03    2.32
  -6  -4   1   23.14    2.78
  -6   4   0  151.36    4.09
   6   4   0  159.63    4.45
   6  -4   0  157.39    4.62
   6  -4   0  154.46    3.92
  -6  -4   0  154.51    4.66
  -6   4  -1   49.64    2.62
   6   4   1   53.92    4.44
  -6  -4  -1   52.46    3.17
   6  -4   1   51.61    3.49
   6  -4   1   45.94    5.20
   6   4   2  110.88    3.96
  -6   4  -2  110.92    3.12
   6   4   2  107.23    4.21
  -6  -4  -2  108.62    4.06
   6  -4   2  116.70    3.87
   6  -4   2  113.54    5.05
   6   4   3  156.05    4.82
  -6   4  -3  165.63    6.31
  -6   4  -3  152.61    3.62
   6   4   3  148.66    5.39
   6  -4   3  147.14    3.23
  -6  -4  -3  161.28    7.05
   6  -4   3  161.56    6.69
  -6   4  -4    8.32    2.64
   6   4   4   10.23    4.05
   6   4   4    2.30    3.43
  -6   4  -4   11.32    4.12
  -6  -4  -4    5.07    3.09
   6  -4   4    6.09    1.40
   6  -4   4    5.12    4.63
   6   4   5    8.06    5.93
  -6   4  -5   -1.61    7.09
  -6   4  -5    2.76    2.45
   6   4   5    4.73    2.74
   6  -4   5   -6.01    5.01
  -6  -4  -5   -3.41    3.27
   6  -4   5    1.97    2.06
   6   4   6   93.23    9.15
  -6   4  -6  107.85   10.58
   6   4   6   81.60    4.45
  -6  -4  -6   91.18    5.07
   6  -4   6   94.53   11.35
   6   4   7   25.07    8.02
  -6   4  -7    0.76    6.12
  -6  -4  -7    5.05    6.02
   6  -4   7    5.20    6.68
   6   5  -9   39.29    4.39
   6   5  -9   48.82    6.66
   6  -5  -9   39.31    6.59
   6  -5  -9   57.78    4.99
   6  -5  -9   38.98    6.13
   6   5  -8    4.66    3.39
   6  -5  -8    8.55    5.02
   6  -5  -8   -1.70    4.53
  -6  -5   8    2.40    3.74
   6   5  -7   16.77    3.32
  -6  -5   7   15.90    3.67
   6  -5  -7   11.82    4.78
   6   5  -6   11.19    3.09
  -6  -5   6   13.67    3.24
   6  -5  -6   16.71    4.40
  -6   5   5   70.20    4.84
   6   5  -5   77.30    3.65
  -6  -5   5   64.94    3.86
   6  -5  -5   63.76    4.84
   6   5  -4  112.31    3.98
  -6   5   4   98.88    5.10
   6  -5  -4  112.55    5.00
  -6  -5   4  105.25    4.13
   6   5  -3   72.40    3.51
  -6   5   3   70.74    4.23
   6  -5  -3   75.72    4.05
  -6  -5   3   71.53    3.60
  -6   5   2  590.21   13.33
   6   5  -2  584.12   14.75
  -6  -5   2  566.89   12.64
   6  -5  -2  586.64   12.99
  -6   5   1  140.87    4.24
   6   5  -1  156.72    4.64
   6  -5  -1  146.46    4.13
   6  -5  -1  140.50    4.23
  -6  -5   1  143.62    4.67
   6   5   0   65.96    3.35
  -6   5   0   56.16    2.97
   6  -5   0   55.96    2.74
   6  -5   0   56.84    3.13
  -6  -5   0   64.99    3.53
  -6   5  -1  291.22    6.03
   6   5   1  307.89    7.05
  -6  -5  -1  287.86    7.28
   6  -5   1  295.78    7.61
   6  -5   1  294.11    7.00
   6   5   2   63.93    5.18
   6   5   2   61.78    5.01
  -6   5  -2   58.68    2.44
   6  -5   2   65.71    3.20
  -6  -5  -2   58.79    3.57
   6  -5   2   59.77    4.36
   6   5   3  254.17    9.37
  -6   5  -3  263.22    8.20
   6   5   3  257.54    6.63
  -6   5  -3  272.20    5.08
  -6  -5  -3  254.59    7.34
   6  -5   3  262.54    9.01
   6  -5   3  248.94    5.49
   6   5   4   73.85    4.02
  -6   5  -4   78.34    5.66
  -6   5  -4   65.57    2.24
   6   5   4   67.68    4.37
  -6  -5  -4   68.86    6.20
   6  -5   4   67.76    5.85
  -6   5  -5   50.39    5.43
   6   5   5   29.69    4.41
   6   5   5   31.86    3.44
  -6   5  -5   35.24    2.34
  -6  -5  -5   42.19    5.96
   6  -5   5   37.74    8.63
   6   5   6   37.55    3.93
   6   5   6   31.37    7.72
  -6   5  -6   33.60    6.53
  -6  -5  -6   44.25    6.60
   6  -5   6   46.24    6.74
   6   5   7    3.78    5.08
  -6   5  -7    1.75    9.43
   6  -5   7   18.83    6.67
  -6  -5  -7    3.80    4.20
   6   6  -9   11.80    5.31
   6   6  -9   -0.67    6.02
   6  -6  -9   16.32    5.89
   6  -6  -9    0.63    4.61
   6  -6  -9    5.88    4.76
   6   6  -8   29.32    3.74
   6  -6  -8   37.11    5.70
   6  -6  -8   26.88    3.22
  -6  -6   8   36.70    6.19
   6   6  -7   58.39    3.90
  -6  -6   7   51.94    4.20
   6  -6  -7   57.58    5.86
   6   6  -6  220.70    8.30
  -6  -6   6  203.61    6.57
   6  -6  -6  220.64    8.59
   6   6  -5    2.18    2.65
  -6  -6   5    1.52    4.43
   6  -6  -5    4.43    4.05
  -6   6   4  215.43    7.23
   6   6  -4  206.48    5.58
  -6  -6   4  211.04    5.93
   6  -6  -4  207.77    9.71
   6   6  -3   43.88    3.14
  -6   6   3   55.06    3.88
   6  -6  -3   50.41    3.90
   6   6  -2  279.04    6.60
  -6   6   2  284.83    9.52
   6  -6  -2  280.12    7.09
   6  -6  -2  276.78    5.75
  -6  -6   2  275.54    6.70
  -6   6   1    9.64    4.04
   6   6  -1   10.48    2.63
   6  -6  -1    8.81    2.51
  -6  -6   1   14.44    2.91
   6  -6  -1   13.22    2.33
   6   6   0   92.30    3.74
  -6   6   0   88.12    4.66
   6  -6   0   87.49    3.16
  -6  -6   0   88.24    3.93
   6  -6   0   81.78    3.78
   6   6   1   64.54    3.45
  -6   6  -1   62.30    3.87
   6  -6   1   62.15    2.53
   6  -6   1   58.57    3.84
  -6  -6  -1   66.34    3.69
  -6   6  -2   19.81    3.55
   6   6   2   21.83    2.84
   6   6   2   21.74    3.09
  -6   6  -2   19.36    1.91
  -6  -6  -2   18.04    3.17
   6  -6   2   19.63    2.53
   6  -6   2   23.56    3.97
   6   6   3  178.34    5.79
  -6   6  -3  190.28    7.43
   6   6   3  180.48    5.72
  -6   6  -3  188.06    4.82
  -6  -6  -3  195.43    8.46
   6  -6   3  181.39    3.40
  -6   6  -4   80.21    2.13
   6   6   4   80.41    4.50
  -6   6  -4   77.51    5.74
   6   6   4   73.35    4.55
   6  -6   4   66.33    1.75
  -6  -6  -4   76.45    4.55
   6  -6   4   75.66    5.95
  -6   6  -5    0.48    1.16
   6   6   5    5.41    3.10
   6   6   5    3.43    3.76
  -6   6  -5   -0.41    5.08
   6  -6   5    7.23    5.13
  -6  -6  -5   -0.91    3.70
   6   6   6    8.83    4.35
   6   6   6    1.93    3.52
  -6   6  -6    2.10    5.92
   6  -6   6    9.61    6.14
  -6  -6  -6    7.27    4.05
   6   6   7    4.90    4.77
  -6   6  -7   -3.01    6.26
  -6  -6  -7    2.95    6.61
   6   7  -9   73.79    4.59
   6   7  -9   84.77    8.40
   6  -7  -9   99.46    7.89
   6  -7  -9   91.06    9.43
   6   7  -8   20.28    5.24
   6  -7  -8   23.54    2.91
  -6  -7   8   22.44    3.87
   6  -7  -8   22.68    5.97
   6   7  -7    1.48    4.55
  -6  -7   7    5.54    3.29
   6  -7  -7   -3.29    4.91
   6   7  -6   23.25    2.98
   6  -7  -6   17.63    5.07
  -6  -7   6   21.53    5.12
   6   7  -5  237.81    6.31
  -6  -7   5  234.12    6.68
   6  -7  -5  237.91    8.50
   6   7  -4   98.98    3.89
  -6  -7   4   93.24    4.07
   6  -7  -4   91.12    5.35
   6   7  -3   34.48    3.04
  -6   7   3   27.46    3.86
   6  -7  -3   27.31    5.57
  -6  -7   3   41.10    4.71
  -6   7   2  137.36    4.97
   6   7  -2  143.42    4.53
   6  -7  -2  140.07    4.97
   6  -7  -2  142.46    6.93
  -6  -7   2  145.93    4.65
   6   7  -1  200.92    5.48
  -6   7   1  190.44    5.47
  -6  -7   1  184.31    5.46
   6  -7  -1  192.91    6.41
   6  -7  -1  210.34    5.31
  -6   7   0   43.48    2.82
   6   7   0   43.42    3.29
   6  -7   0   43.04    4.70
  -6  -7   0   50.05    3.58
   6  -7   0   43.13    2.69
   6   7   1   30.01    3.17
  -6   7  -1   35.15    3.49
  -6  -7  -1   29.64    5.17
   6  -7   1   30.47    3.46
   6  -7   1   30.47    2.09
   6   7   2   50.33    3.59
   6   7   2   56.05    3.30
  -6   7  -2   52.78    2.40
  -6   7  -2   48.13    6.01
   6  -7   2   58.92    6.52
  -6  -7  -2   59.97    3.89
  -6   7  -3  298.26    6.35
   6   7   3  319.90   10.57
   6   7   3  301.99   10.21
  -6   7  -3  316.48    9.94
   6  -7   3  281.91    4.80
   6  -7   3  294.93   10.21
  -6  -7  -3  305.06    8.77
   6   7   4   22.13    5.39
   6   7   4   25.74    3.79
  -6   7  -4   18.88    4.98
  -6   7  -4   20.01    1.82
   6  -7   4   16.63    1.43
  -6  -7  -4   17.09    3.94
   6  -7   4   19.90    5.39
   6   7   5   12.59    3.55
  -6   7  -5   14.03    8.30
   6   7   5   14.41    3.86
  -6  -7  -5   13.32    4.18
   6  -7   5    6.32    5.85
  -6   7  -6   21.18    6.24
   6   7   6   18.78    4.09
   6   7   6   13.33    4.47
   6  -7   6   23.24    9.92
  -6  -7  -6   18.38    4.50
   6   7   7   11.32    4.87
  -6   7  -7    7.20    6.77
  -6  -7  -7    4.62    4.79
   6   8  -9   80.98    8.04
   6   8  -9   56.02    3.89
   6  -8  -9   59.12    6.37
   6  -8  -9   84.48   11.66
   6   8  -8   14.51    3.29
   6  -8  -8    8.94    4.90
   6  -8  -8   15.43    2.29
   6  -8  -8   23.27    6.18
  -6  -8   8   22.23    5.58
   6   8  -7   -2.98    2.93
  -6  -8   7    1.92    4.99
   6  -8  -7    3.05    1.95
   6  -8  -7   -8.52    8.06
   6   8  -6   49.09    3.54
  -6  -8   6   42.92    3.85
   6  -8  -6   52.75    5.65
   6   8  -5    1.21    4.16
  -6  -8   5   -0.48    2.95
   6  -8  -5    5.40    4.37
   6   8  -4  257.31    8.56
  -6  -8   4  249.54    6.84
   6  -8  -4  262.67   11.33
   6   8  -3   81.44    5.43
   6  -8  -3   89.90    4.78
  -6  -8   3   82.29    4.07
   6  -8  -3   86.85    2.71
  -6   8   2   47.84    3.76
   6   8  -2   45.94    3.34
  -6  -8   2   41.73    3.58
   6  -8  -2   52.55    3.61
   6   8  -1  203.37    5.74
  -6   8   1  209.80    5.64
  -6  -8   1  197.68    6.00
   6  -8  -1  196.15    5.49
   6  -8  -1  194.25    4.98
   6   8   0  259.22    6.99
  -6   8   0  244.46    7.60
  -6  -8   0  251.56    7.27
   6  -8   0  260.02    5.89
   6  -8   0  257.18    8.54
  -6   8  -1    8.45    3.09
   6   8   1    9.22    4.65
  -6   8  -1    6.38    2.13
  -6  -8  -1    8.00    3.21
   6  -8   1    9.92    2.00
   6  -8   1    9.46    3.30
   6   8   2   28.58    3.28
  -6   8  -2   20.67    2.04
  -6   8  -2   18.79    3.75
   6  -8   2   21.74    3.94
  -6  -8  -2   21.11    3.78
   6  -8   2   24.87    2.69
  -6   8  -3    0.41    1.42
  -6   8  -3   -1.07    4.03
   6   8   3    1.59    3.24
   6   8   3    2.14    2.90
  -6  -8  -3   -0.26    3.62
   6  -8   3    1.32    1.77
   6  -8   3   -1.17    6.53
   6   8   4  109.23    5.44
  -6   8  -4  135.13    9.74
   6   8   4  115.92    5.05
   6  -8   4  111.38    7.04
  -6  -8  -4  117.21    8.27
  -6   8  -5   50.99    6.43
   6   8   5   50.72    6.48
   6   8   5   40.93    4.49
   6  -8   5   53.61    6.70
  -6  -8  -5   44.19    7.31
   6   8   6   12.44    4.25
   6   8   6   19.70    4.43
  -6   8  -6   31.33    9.96
   6  -8   6   29.94    6.78
  -6  -8  -6   28.68    7.32
  -6   8  -7    9.25    6.70
   6   8   7    0.56    4.61
  -6  -8  -7   -3.66    4.86
   6   9  -9   12.71   11.13
   6  -9  -9    7.51    5.46
   6  -9  -9   10.34    6.73
   6   9  -8   16.26    3.23
   6  -9  -8    0.28    9.72
   6  -9  -8   15.10    5.05
  -6  -9   8   15.21    3.71
   6   9  -7   55.22    3.75
   6  -9  -7   65.60    6.65
  -6  -9   7   49.53    4.05
   6   9  -6  118.59    6.63
  -6  -9   6  125.77    5.01
   6  -9  -6  135.06    7.65
   6   9  -5  119.08    4.48
   6  -9  -5  128.22    6.82
  -6  -9   5  117.10    4.79
   6   9  -4  108.80    5.93
  -6  -9   4  104.28    4.48
   6  -9  -4  112.66    2.78
   6  -9  -4  120.10    5.96
   6   9  -3   32.21    3.20
   6  -9  -3   34.08    2.13
   6  -9  -3   35.22    6.23
  -6  -9   3   39.55    3.33
   6   9  -2   10.13    2.78
   6  -9  -2    1.21    3.22
   6  -9  -2    3.20    3.17
  -6  -9   2    3.36    2.99
   6   9  -1  175.26    5.38
  -6   9   1  170.05    5.46
   6  -9  -1  174.96    4.78
   6  -9  -1  171.79    7.08
  -6  -9   1  163.61    5.54
   6   9   0   73.47    4.08
  -6   9   0   65.84    3.45
   6  -9   0   70.44    5.54
  -6  -9   0   63.60    4.34
   6  -9   0   69.94    4.65
  -6   9  -1    8.82    3.11
   6   9   1    7.71    3.25
  -6   9  -1    9.42    2.25
   6  -9   1   14.09    3.46
   6  -9   1    8.77    3.05
  -6  -9  -1   12.55    3.59
   6   9   2    3.81    3.25
  -6   9  -2    4.07    3.55
  -6  -9  -2   -1.46    3.53
   6  -9   2    1.68    2.48
   6  -9   2    2.67    3.74
   6   9   3  223.00    7.40
   6   9   3  224.23    6.37
  -6   9  -3  232.22   11.84
   6  -9   3  206.42    4.19
  -6  -9  -3  217.21   10.51
   6  -9   3  217.52    8.82
   6   9   4   76.15    4.87
  -6   9  -4   70.00    6.53
   6   9   4   67.50    4.28
  -6  -9  -4   75.38    5.24
   6  -9   4   72.99    6.83
   6   9   5   19.18    6.57
   6   9   5   10.40    5.87
  -6   9  -5   20.55    5.88
  -6  -9  -5   17.09    4.66
   6  -9   5   18.42    6.35
  -6   9  -6   16.10    6.60
   6   9   6   11.44    4.39
   6   9   6   14.78    4.32
  -6  -9  -6    6.93    4.98
   6  -9   6   28.07    7.06
   6   9   7    5.44    6.73
  -6   9  -7   11.03   11.06
  -6  -9  -7    8.31    5.24
   6  10  -9   45.82   12.23
   6 -10  -9   34.03    6.38
   6 -10  -9   54.22    8.03
   6  10  -8   35.80    5.08
   6 -10  -8   35.79    7.41
  -6 -10   8   36.85    4.12
   6 -10  -8   42.31    5.59
   6  10  -7    6.06    4.48
  -6 -10   7    2.52    5.01
   6 -10  -7    2.28    1.57
   6 -10  -7    7.77    4.63
   6 -10  -7    3.49    5.93
   6  10  -6   67.88    5.30
   6 -10  -6   67.36    9.86
  -6 -10   6   57.67    6.01
   6  10  -5   45.45    3.30
   6 -10  -5   40.96    8.45
  -6 -10   5   38.10    3.69
   6 -10  -5   42.65    1.68
   6  10  -4    2.97    2.74
   6 -10  -4    0.84    6.51
  -6 -10   4    1.00    2.91
   6 -10  -4    0.44    2.31
   6  10  -3  422.14   10.19
  -6 -10   3  429.27   10.53
   6 -10  -3  425.52    8.09
   6 -10  -3  437.77   12.44
   6  10  -2  145.73    5.02
   6 -10  -2  147.72    4.03
  -6 -10   2  147.57    5.35
   6 -10  -2  155.19    5.60
   6  10  -1   81.37    4.15
   6 -10  -1   73.86    3.51
   6 -10  -1   71.98    3.88
  -6 -10   1   69.70    4.12
   6  10   0  261.11    7.35
  -6 -10   0  266.98   10.38
   6 -10   0  267.28    6.40
   6 -10   0  258.16    9.44
  -6  10  -1   32.94    3.62
  -6 -10  -1   22.28    6.05
   6 -10   1   34.29    5.73
   6 -10   1   36.15    3.64
  -6  10  -2   18.48    3.93
   6  10   2   11.46    3.65
   6 -10   2    2.49    4.06
   6 -10   2   13.40    2.59
  -6 -10  -2   11.09    3.91
   6  10   3   37.08    3.42
  -6  10  -3   39.40    4.96
   6  10   3   39.01    4.51
  -6 -10  -3   43.65    4.70
   6 -10   3   36.04    1.41
   6 -10   3   46.11    5.16
   6  10   4  128.51    6.29
  -6  10  -4  116.54    7.64
   6  10   4  112.43    5.08
  -6 -10  -4  130.07    6.61
   6 -10   4  121.93    7.99
   6  10   5  139.36    6.90
  -6  10  -5  144.80    8.75
   6  10   5  105.33    8.10
  -6 -10  -5  127.45    7.14
   6 -10   5  133.33    9.11
  -6  10  -6   41.58    7.92
   6  10   6   41.74    4.78
   6  10   6   39.77    8.04
  -6 -10  -6   44.27    5.99
  -6 -11   8   37.59    5.94
   6 -11  -8   51.72    6.29
   6 -11  -8   46.94    7.85
   6  11  -7   21.65    3.12
   6 -11  -7   21.41   10.30
   6 -11  -7   18.07    5.12
  -6 -11   7   22.82    3.70
   6  11  -6   37.03    3.28
   6 -11  -6   41.68    6.23
  -6 -11   6   30.95    3.78
   6  11  -5  196.35    5.78
   6 -11  -5  185.54    8.58
  -6 -11   5  177.61    6.17
   6  11  -4  299.25    7.83
   6 -11  -4  301.17   10.35
  -6 -11   4  296.35   10.46
   6 -11  -4  302.53    5.32
   6  11  -3   56.90    3.63
   6 -11  -3   51.00    4.92
  -6 -11   3   54.70    3.93
   6 -11  -3   51.13    2.37
   6  11  -2   93.92    4.21
  -6 -11   2   79.94    4.47
   6 -11  -2   83.17    4.98
   6 -11  -2   89.01    4.65
   6  11  -1   60.72    4.07
  -6 -11   1   61.29    4.28
   6 -11  -1   53.40    4.88
   6 -11  -1   64.54    5.73
   6  11   0  354.26    9.33
  -6 -11   0  331.62    9.65
   6 -11   0  324.23    7.91
   6 -11   0  353.87   11.48
   6  11   1   47.32    6.52
  -6  11  -1   60.21    5.83
   6 -11   1   56.27    6.42
   6 -11   1   55.47    2.79
  -6 -11  -1   61.38    4.86
   6  11   2   -2.05    3.77
  -6  11  -2   11.12    3.81
   6 -11   2   -0.35    4.05
   6 -11   2    1.74    2.50
  -6 -11  -2    2.52    6.16
  -6  11  -3  159.35    7.35
   6  11   3  162.03    7.00
   6  11   3  144.65    7.08
  -6 -11  -3  151.79    7.20
   6 -11   3  156.40    7.88
  -6  11  -4   77.71    6.92
   6  11   4   83.67    6.60
   6  11   4   76.70    7.89
  -6 -11  -4   79.80    6.24
   6 -11   4   94.51    7.33
   6  11   5   18.80    5.92
   6  11   5   31.85    5.00
  -6  11  -5   19.59    6.46
  -6 -11  -5   24.14    5.13
   6 -11   5   11.17    7.11
   6  11   6    5.53    7.40
   6  11   6    4.95    3.90
  -6  11  -6   14.92    6.66
  -6 -11  -6   -3.66    5.28
   6  12  -8   51.13    5.15
   6 -12  -8   82.41    8.52
   6 -12  -8   76.67   10.30
  -6 -12   8   52.63    4.13
   6  12  -7    7.86    2.97
   6 -12  -7   -3.07    6.52
  -6 -12   7    7.31    3.37
   6 -12  -7   -0.84    5.20
   6  12  -6   15.50    3.04
  -6 -12   6   19.50    5.42
   6 -12  -6   16.58    4.88
   6 -12  -6   19.17    6.09
   6  12  -5   -5.11    4.38
  -6 -12   5   -0.43    3.32
   6 -12  -5   -5.92    5.27
   6  12  -4    5.45    2.89
   6 -12  -4    4.78    4.70
  -6 -12   4   -1.09    3.17
   6 -12  -4    2.88    2.09
   6  12  -3   -4.58    3.07
   6 -12  -3   -3.55    2.78
   6 -12  -3   -2.09    4.14
  -6 -12   3   -8.69    3.20
   6  12  -2   93.96    4.39
  -6 -12   2   77.49    4.66
   6 -12  -2   80.85    5.13
   6 -12  -2   87.55    3.28
   6  12  -1  179.68    6.13
   6 -12  -1  170.91    5.25
   6 -12  -1  171.31    6.04
  -6 -12   1  177.97    6.29
   6  12   0   93.51    4.90
  -6 -12   0   94.84    5.26
   6 -12   0   82.78    6.47
   6 -12   0   93.73    5.76
   6  12   1   35.71    4.36
  -6  12  -1   36.97    3.97
  -6 -12  -1   40.00    4.51
   6 -12   1   36.79    4.18
   6 -12   1   37.23    2.77
   6  12   2  119.94    6.12
  -6  12  -2  130.45    8.63
  -6 -12  -2  120.11    8.96
   6 -12   2  118.28    3.18
   6 -12   2  107.16    6.47
   6  12   3   -0.38    2.82
  -6  12  -3    4.63    4.50
   6  12   3    1.29    6.33
  -6 -12  -3    7.49    4.49
   6 -12   3   -0.33    0.88
   6 -12   3   -5.44    5.07
   6 -12   3    0.16    1.52
   6  12   4   21.96    4.62
   6  12   4   17.63    5.12
  -6  12  -4   12.03    5.60
   6 -12   4   16.58    5.78
  -6 -12  -4   18.99    5.09
  -6  12  -5   56.70    7.62
   6  12   5   52.33    6.58
   6  12   5   64.67    6.09
  -6 -12  -5   69.37    6.55
   6  12   6   63.41    6.50
   6  12   6   48.83    6.62
  -6  12  -6   64.08    8.58
  -6 -12  -6   73.51    7.12
   6  13  -8   31.28    8.14
   6 -13  -8   18.94   11.78
   6 -13  -8   20.69    6.54
   6  13  -7  150.75    7.42
   6 -13  -7  192.74   10.94
   6 -13  -7  152.81    8.66
  -6 -13   7  157.87    8.70
   6  13  -6    4.49    4.39
   6 -13  -6    8.24    7.36
   6 -13  -6   15.14    6.31
  -6 -13   6    3.64    3.39
   6  13  -5   54.84    5.47
  -6 -13   5   56.22    4.17
   6 -13  -5   59.51    5.20
   6 -13  -5   51.19    6.38
   6  13  -4   26.79    3.32
   6 -13  -4   20.98    2.02
  -6 -13   4   27.17    3.70
   6 -13  -4   19.32    5.39
   6  13  -3  130.18    5.05
   6 -13  -3  122.42    6.66
  -6 -13   3  121.07    7.56
   6 -13  -3  126.27    4.33
   6  13  -2    3.02    4.99
   6 -13  -2    1.77    3.72
  -6 -13   2   -2.50    3.44
   6 -13  -2    5.31    3.44
   6  13  -1   35.40    5.74
   6 -13  -1   26.84    3.77
  -6 -13   1   21.84    4.11
   6 -13  -1   30.11    3.13
   6  13   0  125.85    8.04
  -6 -13   0  115.56    5.94
   6 -13   0  110.38    7.20
   6 -13   0  116.36    4.73
   6  13   1   40.87    6.47
  -6  13  -1   37.63    4.12
  -6 -13  -1   43.50    4.78
   6 -13   1   39.07    4.36
   6 -13   1   31.70    4.19
  -6  13  -2    7.39    6.47
   6 -13   2    1.37    4.55
   6 -13   2    6.75    1.72
   6 -13   2    6.66    2.02
  -6 -13  -2   18.98    4.74
   6  13   3   66.32    5.63
   6  13   3   56.64    3.78
  -6  13  -3   69.82    5.96
  -6 -13  -3   65.03    6.08
   6 -13   3   72.57    9.28
   6  13   4   14.28    4.93
  -6  13  -4   12.84    5.57
   6  13   4    5.97    4.67
  -6 -13  -4   -1.86    5.28
   6 -13   4   13.76    5.85
   6  13   5   29.56    8.40
   6  13   5   13.95    5.53
  -6  13  -5   18.67    6.94
  -6 -13  -5   23.82    5.99
  -6  13  -6   21.12    7.62
   6  13   6   14.12    5.79
  -6 -13  -6   22.69    6.24
   6  14  -8   54.23    9.37
   6 -14  -8   61.81   10.53
   6 -14  -8   49.71   13.83
   6  14  -7    3.16    2.82
  -6 -14   7   -0.40    3.45
   6 -14  -7    0.29    7.33
   6 -14  -7    1.81    5.58
   6  14  -6    0.94    4.43
  -6 -14   6    1.84    3.46
   6 -14  -6   -4.94    5.12
   6 -14  -6    8.34    6.10
   6  14  -5   -0.63    3.05
   6 -14  -5    4.71    6.77
  -6 -14   5    4.43    3.38
   6 -14  -5    5.67    8.81
   6  14  -4   52.05    3.80
   6 -14  -4   45.51    6.08
  -6 -14   4   39.73    6.14
   6 -14  -4   38.59    4.74
   6  14  -3    2.39    4.98
   6 -14  -3    0.55    2.75
   6 -14  -3    1.21    3.58
   6 -14  -3    7.49    4.56
  -6 -14   3   -0.24    3.61
   6  14  -2   35.90    3.94
  -6 -14   2   40.23    6.43
   6 -14  -2   37.43    6.94
   6 -14  -2   35.74    2.74
   6  14  -1    6.00    3.57
  -6 -14   1    4.13    3.89
   6 -14  -1   -1.94    5.31
   6 -14  -1    3.28    2.86
   6  14   0   46.52    4.53
   6 -14   0   33.24    2.90
   6 -14   0   42.73    5.93
   6 -14   0   39.99    3.59
  -6 -14   0   35.40    4.97
  -6  14  -1    6.40    3.70
   6  14   1    1.06    3.98
  -6 -14  -1    5.03    4.48
   6 -14   1    2.41    2.16
   6 -14   1    6.52    2.57
   6 -14   1    0.63    3.79
  -6  14  -2  210.67    8.29
   6  14   2  220.63    8.91
   6 -14   2  191.05    6.08
   6 -14   2  233.94   12.22
  -6 -14  -2  206.47    8.73
   6  14   3    0.70    7.48
   6  14   3    3.87    2.95
  -6  14  -3   12.18    5.01
   6 -14   3    1.30    5.37
   6 -14   3    4.08    1.55
  -6 -14  -3    2.61    5.28
   6 -14   3    1.69    1.41
   6  14   4    6.39    4.99
  -6  14  -4   11.66    5.89
   6  14   4   16.73    7.87
  -6 -14  -4    9.46    5.70
   6  14   5   31.37    6.10
  -6  14  -5   40.41    7.28
   6  14   5   26.16    3.56
  -6 -14  -5   44.76    6.83
   6  15  -7   89.87    4.38
  -6 -15   7   83.23    7.18
   6 -15  -7  116.42   10.34
   6 -15  -7   94.98    8.10
   6  15  -6   12.03    3.18
  -6 -15   6   12.72    5.77
   6 -15  -6   25.84   10.74
   6 -15  -6   20.89    8.46
   6  15  -5   96.14    4.62
  -6 -15   5   93.78    7.48
   6 -15  -5   91.06    6.61
   6 -15  -5   88.01   12.54
   6  15  -4    5.37    3.33
  -6 -15   4    9.15    3.69
   6 -15  -4    6.94    4.37
   6 -15  -4   -2.85    8.43
   6  15  -3  152.11    8.09
   6 -15  -3  150.39    7.70
   6 -15  -3  145.12    8.92
  -6 -15   3  142.44    6.41
   6  15  -2    8.50    3.58
   6 -15  -2    8.88    3.84
   6 -15  -2    0.53    4.38
   6 -15  -2   10.35    3.50
  -6 -15   2   10.71    3.99
   6  15  -1    6.46    3.68
   6 -15  -1    8.23    3.77
  -6 -15   1   12.95    4.12
   6 -15  -1    2.87    4.59
   6 -15  -1   -1.89    2.91
   6  15   0    4.18    3.99
   6 -15   0    5.99    3.39
   6 -15   0   -2.94    4.84
   6 -15   0    2.69    2.72
  -6 -15   0   -6.12    4.44
  -6  15  -1   74.80    5.06
   6  15   1   85.68    5.92
   6 -15   1   75.85    5.34
  -6 -15  -1   64.29    6.05
   6 -15   1   67.86    5.34
   6 -15   1   67.96    3.19
  -6  15  -2    5.97    4.41
   6  15   2    7.20    4.78
   6 -15   2   -6.54    4.78
  -6 -15  -2    8.35    5.08
   6 -15   2    1.39    2.12
   6 -15   2    0.92    1.83
  -6  15  -3    1.71    5.05
   6  15   3    1.04    2.91
   6  15   3   -4.97    4.83
  -6 -15  -3    8.23    5.28
  -6  15  -4    3.13    5.70
   6  15   4    6.32    5.24
   6  15   4   -1.81    4.61
  -6 -15  -4   -5.99    5.62
   6  15   5    4.93    5.88
  -6  15  -5   -5.68    7.01
  -6 -15  -5   14.83    6.24
   6 -16  -7   41.48    6.86
   6 -16  -7   58.49    9.22
   6  16  -6    1.93    3.07
   6 -16  -6   -5.14    5.40
  -6 -16   6    0.44    3.70
   6 -16  -6    5.70   10.69
   6  16  -5   35.34    3.64
   6 -16  -5   23.51    5.51
   6 -16  -5   36.25    6.83
  -6 -16   5   17.20    6.31
   6  16  -4   21.66    3.63
   6 -16  -4   15.53    9.81
  -6 -16   4   25.77    4.10
   6 -16  -4   20.27    4.92
   6  16  -3    4.49    3.49
   6 -16  -3    5.18    5.05
  -6 -16   3    0.74    4.01
   6 -16  -3    0.79    4.05
   6  16  -2   47.37    4.51
   6 -16  -2   59.84    5.26
   6 -16  -2   50.75    4.37
  -6 -16   2   42.76    4.89
   6  16  -1   -5.06    6.05
   6 -16  -1   -2.22    3.14
   6 -16  -1   -0.10    3.91
  -6 -16   1    0.06    4.37
   6  16   0   19.21    4.55
   6 -16   0   26.31    3.86
   6 -16   0   21.27    4.02
  -6 -16   0   16.14    5.07
   6 -16   0   27.07    3.14
  -6  16  -1   15.99    4.11
   6  16   1   14.20    5.03
   6 -16   1   12.09    4.74
  -6 -16  -1   12.94    5.24
   6 -16   1   16.21    2.50
  -6  16  -2  263.61   13.30
   6  16   2  274.60   10.63
   6 -16   2  251.81    7.77
   6 -16   2  242.69    5.80
  -6 -16  -2  261.88   10.79
   6  16   3   13.35    3.16
  -6  16  -3   25.79    5.62
   6  16   3   14.96    5.25
  -6 -16  -3   19.67    6.02
  -6  16  -4    6.64    6.24
   6  16   4    4.72    5.80
  -6 -16  -4   13.14    6.18
  -6 -16  -5    4.05    6.42
   6  17  -6   15.64    3.43
  -6 -17   6   19.56    4.22
   6 -17  -6   15.38   12.45
   6 -17  -6   20.83    5.87
   6  17  -5   94.88    5.05
   6 -17  -5  102.38    9.21
  -6 -17   5  103.09    5.70
   6 -17  -5  106.08    7.54
   6  17  -4   24.51    3.85
  -6 -17   4   27.32    4.53
   6 -17  -4   24.86    5.31
   6 -17  -4   36.92    6.69
   6  17  -3  109.44    5.47
  -6 -17   3   96.41    6.08
   6 -17  -3   88.54    6.01
   6 -17  -3   96.52   10.60
   6  17  -2   42.89    6.93
   6 -17  -2   53.00    4.55
   6 -17  -2   47.41    5.57
  -6 -17   2   49.25    4.97
   6  17  -1    4.51    4.13
   6 -17  -1    4.84    4.19
  -6 -17   1   -0.24    4.65
   6 -17  -1    0.91    3.30
   6  17   0   17.25    5.00
  -6 -17   0   17.31    5.08
   6 -17   0   13.42    3.09
   6 -17   0   18.52    3.75
  -6  17  -1   24.46    4.42
   6  17   1   19.70    5.29
  -6 -17  -1   34.78    5.64
   6 -17   1   22.93    2.84
   6 -17   1   18.13    3.33
   6  17   2   -3.84    5.12
  -6  17  -2   -7.58    7.09
   6 -17   2    0.56    2.36
   6 -17   2    3.10    2.05
  -6 -17  -2    2.91    5.58
  -6  17  -3    1.58    5.50
   6  17   3    0.17    8.79
   6  17   3    3.94    2.90
  -6 -17  -3    6.98    6.13
  -6  17  -4   -6.02    6.24
   6  17   4   -7.31    9.19
  -6 -17  -4   14.84    6.56
   6  18  -6    4.13    3.20
   6 -18  -6   -3.30    5.73
   6 -18  -6    3.28   11.73
  -6 -18   6    1.88    3.91
   6  18  -5   11.90    5.53
   6 -18  -5   11.47    7.38
  -6 -18   5    6.18    4.20
   6 -18  -5   14.86    5.32
   6  18  -4    5.45    3.82
   6 -18  -4   10.28    6.52
   6 -18  -4    7.81    7.47
  -6 -18   4    9.99    6.66
   6  18  -3    6.62    3.94
  -6 -18   3   12.98    4.49
   6 -18  -3   -2.84    8.87
   6 -18  -3    7.20    7.00
   6  18  -2   20.55    4.49
   6 -18  -2   22.07    6.28
   6 -18  -2   18.41    5.31
  -6 -18   2   17.86    4.85
   6  18  -1    5.62    4.64
   6 -18  -1    6.92    3.45
   6 -18  -1    1.29    4.52
  -6 -18   1    9.68    4.93
   6  18   0  130.94   10.30
  -6 -18   0  111.65    7.49
   6 -18   0  100.61    5.71
  -6  18  -1    4.15    4.30
   6  18   1    9.67    5.12
   6 -18   1    7.33    2.97
   6 -18   1   13.52    3.43
  -6 -18  -1   -0.05    5.60
   6  18   2   76.51    6.75
  -6  18  -2   78.92    9.02
   6 -18   2   64.47    3.40
  -6 -18  -2   73.08   11.15
  -6  18  -3   32.79    6.09
   6  18   3   28.15    6.18
  -6 -18  -3    9.54    7.02
   6  19  -5   99.26    8.38
   6 -19  -5  116.33    7.81
  -6 -19   5   90.35    6.26
   6 -19  -5  104.43   10.44
   6  19  -4   20.17    6.49
  -6 -19   4   26.37    7.24
   6 -19  -4   21.00    5.41
   6 -19  -4   30.30    7.31
   6  19  -3   46.14    5.26
   6 -19  -3   50.36    5.40
   6 -19  -3   63.66   10.11
  -6 -19   3   42.92    5.68
   6  19  -2   34.99    5.23
   6 -19  -2   29.69    4.59
   6 -19  -2   31.82    5.84
  -6 -19   2   44.04    5.43
   6  19  -1   12.47    7.31
  -6 -19   1   -2.26    5.20
   6 -19  -1    4.17    3.79
   6 -19  -1    3.59    4.62
   6  19   0   36.65    5.35
   6 -19   0   34.42    6.06
   6 -19   0   25.88    4.62
  -6 -19   0   24.10    6.08
   6  19   1   12.62    5.43
  -6  19  -1   21.65    6.86
   6 -19   1   10.15    3.01
  -6 -19  -1   16.06    6.16
   6 -19   1   11.61    3.74
  -6  19  -2    2.96    4.93
   6  19   2    1.42    8.83
  -6 -19  -2    3.69    9.59
  -6  19  -3    5.08    5.85
   6  19   3   22.01    9.83
  -6 -19  -3   10.52    6.75
   6  20  -4    2.27    4.22
   6 -20  -4    7.17    5.56
   6 -20  -4   -6.21    7.08
  -6 -20   4    5.92    7.13
   6  20  -3    4.15    6.82
   6 -20  -3    1.78    9.46
  -6 -20   3    7.10    4.88
   6 -20  -3   -6.04    5.04
   6  20  -2   26.34    5.09
  -6 -20   2   35.71    5.71
   6 -20  -2   32.33    6.04
   6 -20  -2   36.47    4.97
   6  20  -1   -0.78    4.76
  -6 -20   1    6.35    5.35
   6 -20  -1  -12.87    6.10
   6 -20  -1    1.75    4.85
   6  20   0   71.85    6.58
   6 -20   0   79.53    5.63
  -6 -20   0   91.08    7.85
   6 -20   0   75.60    5.01
   6  20   1   16.81    5.80
  -6  20  -1   18.96    7.29
  -6 -20  -1   22.24    6.51
   6 -20   1   23.50    4.13
   6 -20   1   22.23    4.93
  -6  20  -2   25.50    5.62
   6  20   2   33.66    6.69
  -6 -20  -2   44.72   11.07
   6  21  -3   -0.71    4.52
   6 -21  -3   -0.57    7.99
  -6 -21   3   13.55    5.16
   6 -21  -3   -1.96    6.38
   6  21  -2    4.74    4.83
   6 -21  -2   -1.81    5.57
   6 -21  -2   -0.33    4.80
  -6 -21   2    6.39    5.40
   6  21  -1   36.82    5.70
   6 -21  -1   45.24    5.99
  -6 -21   1   40.46    6.39
   6 -21  -1   48.06    5.28
   6  21   0   35.55    5.89
  -6 -21   0   34.02    6.58
   6 -21   0   35.67    5.23
   6 -21   0   30.68    4.27
   6  21   1   -0.70    5.90
  -6  21  -1    2.76    4.65
  -6 -21  -1   10.37    6.35
   6 -21   1    2.23    5.50
   6 -21   1    0.33    4.77
   7   0 -10   40.60    5.82
   7   0  -9   -3.32    4.70
   7   0  -8  546.82   20.61
  -7   0   7   11.70    4.31
   7   0  -7    9.38    6.13
   7   0  -6    9.34    5.78
  -7   0   6    9.83    4.00
   7   0  -5    4.59    3.36
  -7   0   5   -0.26    5.51
   7   0  -4  195.15    6.01
  -7   0   4  182.66    6.30
   7   0  -3   -3.25    2.93
  -7   0   3    7.52    3.10
   7   0  -2   89.50    3.81
  -7   0   2  105.22    4.22
  -7   0   1   -3.35    2.71
   7   0  -1    0.79    2.55
   7   0   0    4.70    3.86
  -7   0   0    6.12    2.58
   7   0   1    4.57    2.50
   7   0   1    5.16    3.11
  -7   0  -1    1.05    2.67
   7   0   2  204.89    5.27
   7   0   2  217.99    9.30
  -7   0  -2  215.26    5.64
   7   0   3   -2.90    2.28
   7   0   3   -8.36    5.83
  -7   0  -3    5.53    3.89
  -7   0  -4   30.73    3.04
   7   0   4   27.43    2.68
   7   0   4   25.63    7.45
  -7   0  -5   -2.58    2.86
   7   0   5   -1.31    2.47
   7   0   5   -4.62    4.97
   7   0   6  170.94    7.00
   7   0   6  184.00    9.70
  -7   0  -6  170.59    5.99
   7   0   7    1.94    9.35
   7   1 -10    7.69    5.04
   7  -1 -10    2.81    8.28
   7   1  -9    4.62    7.00
   7  -1  -9   14.92    5.12
   7   1  -8    3.80    4.28
   7  -1  -8    4.21    4.55
  -7   1   7   -1.97    4.32
   7   1  -7   -1.87    3.89
   7  -1  -7    6.76    6.18
  -7  -1   7    8.16    6.21
   7   1  -6   -1.83    5.47
  -7   1   6    0.54    4.04
   7  -1  -6   -2.65    3.75
  -7  -1   6   -1.28    3.73
  -7   1   5  172.82    6.63
   7   1  -5  180.96    6.08
   7  -1  -5  189.72    6.44
  -7  -1   5  178.92    6.40
   7   1  -4    5.13    3.11
  -7   1   4    1.10    5.15
   7  -1  -4    3.06    3.15
  -7  -1   4    3.56    3.24
  -7   1   3  320.19    8.52
   7   1  -3  317.13    7.91
  -7  -1   3  324.85    8.31
   7  -1  -3  329.14    8.31
  -7   1   2   12.68    3.24
   7   1  -2   23.36    3.09
   7  -1  -2   19.62    2.99
  -7  -1   2   20.84    3.25
  -7   1   1  185.69    7.09
   7   1  -1  183.03    5.12
  -7  -1   1  177.41    5.28
   7  -1  -1  182.30    5.14
  -7   1   0    6.47    2.59
   7   1   0   12.10    4.01
   7  -1   0    7.29    3.78
  -7  -1   0   14.47    4.00
   7  -1   0    7.39    2.84
   7   1   1 1291.81   32.63
   7   1   1 1341.50   39.64
  -7   1  -1 1273.40   35.90
  -7  -1  -1 1296.17   33.36
   7  -1   1 1321.14   35.64
   7  -1   1 1270.34   31.58
  -7   1  -2    1.44    3.72
   7   1   2    2.09    3.64
   7   1   2    4.17    3.32
   7  -1   2    3.96    2.21
  -7  -1  -2   10.82    2.67
   7  -1   2    6.09    3.51
  -7   1  -3   14.22    2.61
   7   1   3    9.50    2.62
   7   1   3   10.98    3.90
  -7  -1  -3   17.16    4.27
   7  -1   3   11.84    2.27
   7  -1   3   21.63    4.18
  -7   1  -4   10.87    2.58
   7   1   4    6.29    2.51
   7   1   4    2.35    4.53
   7  -1   4   10.28    3.41
  -7  -1  -4    8.77    2.94
   7  -1   4    6.08    4.50
   7   1   5    6.91    4.92
  -7   1  -5    2.72    2.71
   7   1   5    4.36    2.63
   7  -1   5   21.94    8.11
  -7  -1  -5    7.15    3.10
   7  -1   5    5.68    2.32
  -7   1  -6    2.59    4.13
   7   1   6   -3.68    5.33
   7   1   6    3.62    4.36
  -7  -1  -6    2.35    3.24
   7  -1   6    1.22    2.23
   7  -1   6   -0.33    5.74
   7   1   7   -6.50    6.02
  -7  -1  -7    0.32    4.92
   7  -1   7    5.69    6.32
   7   2 -10   34.58    5.37
   7  -2 -10   39.66    6.47
   7   2  -9   -3.97    6.58
   7  -2  -9    2.23    5.08
   7   2  -8  292.36    9.81
  -7  -2   8  281.09   10.20
   7  -2  -8  289.67   10.97
  -7   2   7   14.43    4.81
   7   2  -7   18.75    3.99
  -7  -2   7   18.44    4.36
   7  -2  -7   15.95    4.56
  -7   2   6   40.76    4.84
   7   2  -6   55.66    6.11
  -7  -2   6   50.98    4.57
   7  -2  -6   57.63    4.87
   7   2  -5    5.38    3.25
  -7   2   5    6.70    3.64
   7  -2  -5   12.76    3.49
  -7  -2   5    1.92    3.39
  -7   2   4  126.31    7.49
   7   2  -4  132.57    4.85
   7  -2  -4  132.85    5.24
  -7  -2   4  133.50    5.21
  -7   2   3   13.77    3.38
   7   2  -3   12.41    3.13
  -7  -2   3    9.50    3.21
   7  -2  -3    8.34    3.18
   7   2  -2   -5.64    4.41
  -7   2   2   -2.20    2.94
  -7  -2   2   -1.77    2.92
   7  -2  -2   -1.36    2.79
   7   2  -1   53.17    3.31
  -7   2   1   52.84    3.24
  -7  -2   1   50.40    3.45
   7  -2  -1   52.90    3.21
   7   2   0   88.64    5.37
  -7   2   0   89.37    3.62
   7  -2   0   86.33    5.04
   7  -2   0   85.07    5.58
  -7  -2   0   87.36    5.59
   7   2   1    3.08    2.56
  -7   2  -1    0.79    2.32
   7   2   1    8.09    2.93
   7  -2   1    5.28    3.26
  -7  -2  -1    6.41    2.71
   7  -2   1    3.98    2.28
   7   2   2  182.32    4.96
   7   2   2  168.75    5.98
  -7   2  -2  174.96    4.70
   7  -2   2  171.06    6.47
   7  -2   2  168.35    5.80
  -7  -2  -2  174.97    5.32
   7   2   3   69.63    3.47
  -7   2  -3   71.01    3.28
   7   2   3   73.74    4.73
   7  -2   3   70.94    7.89
   7  -2   3   67.87    2.90
  -7  -2  -3   65.12    5.47
   7   2   4   49.22    4.90
  -7   2  -4   44.05    4.28
   7   2   4   44.18    3.26
  -7  -2  -4   49.10    3.68
   7  -2   4   40.77    3.59
   7  -2   4   40.55    5.28
   7   2   5   51.13    5.67
  -7   2  -5   50.39    4.45
   7   2   5   42.69    3.40
  -7  -2  -5   47.38    3.94
   7  -2   5   46.11    6.01
   7  -2   5   43.25    2.63
   7   2   6  213.10    8.90
   7   2   6  220.21   14.39
  -7   2  -6  221.70    5.98
   7  -2   6  223.53   15.91
   7  -2   6  195.75    6.67
  -7  -2  -6  224.20    7.58
   7   2   7   -4.98    5.84
  -7  -2  -7    4.03    5.45
   7  -2   7    0.77    6.55
   7   3  -9   17.48    7.01
   7  -3  -9   23.23    5.80
   7   3  -8   20.05    4.14
  -7  -3   8   17.05    6.83
   7  -3  -8    9.37    5.16
   7   3  -7    8.36    3.81
  -7  -3   7    8.75    6.16
   7  -3  -7   12.14    4.53
   7   3  -6   16.20    5.68
  -7   3   6   18.71    6.98
  -7  -3   6   19.47    3.84
   7  -3  -6   20.51    4.39
   7   3  -5   51.44    3.87
  -7   3   5   46.18    4.58
   7  -3  -5   41.65    6.80
  -7  -3   5   47.64    4.06
   7   3  -4   22.75    3.11
  -7   3   4   17.50    4.01
  -7  -3   4   22.83    3.36
   7  -3  -4   10.39    3.61
  -7   3   3  345.57    9.12
   7   3  -3  352.65    8.56
   7  -3  -3  343.53    9.00
  -7  -3   3  348.90    8.79
   7   3  -2   21.85    4.70
  -7   3   2   25.06    3.24
  -7  -3   2   22.34    3.28
   7  -3  -2   26.69    3.09
   7   3  -1  384.90    8.85
  -7   3   1  377.54    8.79
   7  -3  -1  377.60    8.43
  -7  -3   1  374.95    9.08
  -7   3   0  116.85    5.80
   7   3   0  118.78    4.36
   7  -3   0  114.43    4.39
   7  -3   0  119.75    5.51
  -7  -3   0  123.42    4.55
  -7   3  -1  110.92    3.81
   7   3   1  123.38    5.75
   7  -3   1  122.91    5.05
   7  -3   1  115.52    6.84
  -7  -3  -1  114.67    4.39
   7   3   2   10.33    2.78
   7   3   2   11.79    3.38
  -7   3  -2   13.41    2.37
   7  -3   2   13.97    3.95
  -7  -3  -2   10.99    2.96
   7  -3   2    9.38    2.14
  -7   3  -3   34.23    3.93
   7   3   3   32.64    4.12
   7   3   3   28.03    3.18
   7  -3   3   31.73    4.74
   7  -3   3   26.86    2.27
  -7  -3  -3   34.15    3.51
  -7   3  -4   53.71    2.95
   7   3   4   49.41    4.87
   7   3   4   48.22    5.12
   7  -3   4   65.91    5.87
  -7  -3  -4   57.49    4.04
   7  -3   4   52.39    2.49
   7   3   5   10.26    6.91
   7   3   5    0.26    2.90
  -7   3  -5    3.49    2.25
  -7  -3  -5   -3.36    3.38
   7  -3   5   -0.01    1.82
   7  -3   5    0.89    5.47
   7   3   6   19.73    3.55
   7   3   6   23.77    5.66
  -7  -3  -6   20.30    4.05
   7  -3   6   16.83    6.53
   7   3   7   11.50    5.89
  -7  -3  -7    2.76    4.00
   7  -3   7   13.64    6.76
   7   4  -9    7.96    6.43
   7  -4  -9   14.26    5.64
   7   4  -8   54.43    4.70
   7  -4  -8   62.33    6.27
  -7  -4   8   55.70    5.19
   7   4  -7   25.65    4.01
   7  -4  -7   34.45    7.47
  -7  -4   7   32.12    4.33
  -7   4   6  142.21    7.00
   7   4  -6  139.51    7.80
  -7  -4   6  140.06    5.95
   7  -4  -6  145.93    9.67
   7   4  -5   77.15    4.26
  -7   4   5   72.21    5.35
  -7  -4   5   77.03    6.75
   7  -4  -5   80.50    4.99
   7   4  -4   10.17    3.07
  -7   4   4    6.58    3.77
  -7  -4   4    5.08    3.17
   7  -4  -4    9.74    3.60
  -7   4   3   13.26    3.41
   7   4  -3    4.08    3.08
   7  -4  -3    7.92    3.22
  -7  -4   3    9.78    3.08
   7   4  -2    9.84    4.52
  -7   4   2    3.25    4.77
   7  -4  -2   -4.78    4.53
  -7  -4   2    2.94    2.92
   7   4  -1   -0.55    2.82
  -7   4   1    4.75    2.70
   7  -4  -1    3.78    2.49
   7  -4  -1    4.35    2.53
  -7  -4   1   -0.52    2.79
   7   4   0   82.79    3.94
  -7   4   0   78.71    3.50
  -7  -4   0   75.88    4.09
   7  -4   0   76.39    4.65
   7  -4   0   77.13    4.01
  -7   4  -1    3.08    2.30
   7   4   1    2.55    2.71
   7  -4   1    2.97    3.20
   7  -4   1    0.71    3.34
  -7  -4  -1    0.32    4.60
   7   4   2  134.33    6.59
   7   4   2  150.21    5.26
  -7   4  -2  145.22    4.10
   7  -4   2  136.06    3.76
  -7  -4  -2  141.36    5.14
   7  -4   2  158.24    6.22
  -7   4  -3  135.06    3.94
   7   4   3  143.77    5.89
   7   4   3  133.90    4.78
  -7  -4  -3  142.09    5.32
   7  -4   3  130.68    3.47
   7  -4   3  135.20    7.00
   7   4   4  143.61    6.66
   7   4   4  149.71    5.35
  -7   4  -4  148.67    4.16
  -7  -4  -4  158.50    8.37
   7  -4   4  135.38    3.43
   7  -4   4  157.58    8.23
   7   4   5   22.18    3.47
  -7   4  -5   19.73    2.28
   7   4   5   21.58    4.89
   7  -4   5   26.04    5.60
  -7  -4  -5   26.96    5.69
   7  -4   5   20.68    2.80
   7   4   6   71.39    4.71
   7   4   6   73.14    6.72
   7  -4   6   84.09    7.85
  -7  -4  -6   75.81    5.30
   7   4   7   -8.85    5.66
   7  -4   7    7.40   10.65
  -7  -4  -7    4.05    4.14
   7   5  -9   -0.52    6.21
   7  -5  -9    2.33    3.56
   7  -5  -9    7.77    8.77
   7   5  -8   67.86    4.93
   7  -5  -8   69.58    6.97
  -7  -5   8   67.32    7.80
   7   5  -7   10.38    3.65
  -7  -5   7    4.40    4.04
   7  -5  -7    7.31    4.78
   7   5  -6   -0.47    5.09
  -7  -5   6    6.50    3.60
   7  -5  -6   13.50    4.59
  -7   5   5  122.01    9.13
   7   5  -5  127.13    5.05
   7  -5  -5  126.27    6.55
  -7  -5   5  122.93    5.20
   7   5  -4    7.50    3.03
  -7   5   4   10.15    3.97
   7  -5  -4    9.13    3.56
  -7  -5   4    8.12    4.74
   7   5  -3   66.44    3.65
  -7   5   3   66.14    4.34
   7  -5  -3   71.08    6.51
  -7  -5   3   63.03    3.88
  -7   5   2  230.89    6.73
   7   5  -2  223.01    6.39
  -7  -5   2  220.13    6.45
   7  -5  -2  217.98    6.26
   7   5  -1  385.57    9.03
  -7   5   1  344.46   10.94
  -7  -5   1  350.77   11.60
   7  -5  -1  355.74    8.24
   7  -5  -1  363.54    8.42
  -7   5   0  159.58    4.70
   7   5   0  152.20    4.98
   7  -5   0  162.21    6.03
   7  -5   0  159.24    5.28
  -7  -5   0  150.37    5.33
   7   5   1   50.84    3.52
  -7   5  -1   45.87    4.22
   7  -5   1   40.49    4.00
   7  -5   1   46.45    3.82
  -7  -5  -1   55.34    3.73
  -7   5  -2   41.46    3.89
   7   5   2   39.42    3.49
   7   5   2   42.22    3.67
   7  -5   2   35.12    2.36
  -7  -5  -2   34.21    3.67
   7  -5   2   34.09    4.69
   7   5   3   41.89    3.55
   7   5   3   46.24    4.02
  -7   5  -3   39.30    2.55
   7  -5   3   43.22    5.08
   7  -5   3   36.70    2.17
  -7  -5  -3   46.34    5.87
  -7   5  -4    2.44    1.95
   7   5   4   -1.85    3.05
   7   5   4    5.21    3.83
   7  -5   4    0.68    1.58
   7  -5   4   -4.70    5.09
  -7  -5  -4    7.51    3.48
  -7   5  -5    0.16    2.57
   7   5   5    2.21    3.31
  -7   5  -5    0.42    5.32
   7   5   5   -1.57    4.35
  -7  -5  -5   -0.25    3.78
   7  -5   5    2.05    5.53
   7  -5   5    1.65    1.31
   7   5   6    6.16    5.17
   7   5   6    8.47    3.83
  -7   5  -6   10.26    5.97
  -7  -5  -6   19.28    4.22
   7  -5   6   17.23    9.70
   7   5   7   -6.01    5.47
  -7  -5  -7   -0.55    6.85
   7  -5   7   -1.76    7.12
   7   6  -9    1.09    6.12
   7  -6  -9    4.71    6.21
   7  -6  -9    5.17    4.94
   7   6  -8   60.98    6.85
  -7  -6   8   60.53    5.31
   7  -6  -8   63.73    7.11
   7   6  -7   19.17    5.54
  -7  -6   7   19.52    4.08
   7  -6  -7   26.27    8.41
   7   6  -6  191.31    6.38
  -7  -6   6  190.82    6.81
   7  -6  -6  203.36   11.61
   7   6  -5  185.28    5.93
  -7   6   5  172.47    7.60
  -7  -6   5  175.74    6.15
   7  -6  -5  195.97   10.34
   7   6  -4   59.25    3.73
  -7   6   4   52.88    4.91
  -7  -6   4   58.31    4.01
   7  -6  -4   60.03    4.81
  -7   6   3   40.70    4.18
   7   6  -3   48.41    3.55
  -7  -6   3   42.77    5.52
   7  -6  -3   41.12    3.93
   7   6  -2  189.62    5.76
  -7   6   2  179.71    5.97
   7  -6  -2  190.48    4.89
  -7  -6   2  180.16    5.95
   7  -6  -2  191.60    5.87
   7   6  -1   -3.21    2.96
  -7   6   1    1.48    2.99
   7  -6  -1    6.65    2.67
   7  -6  -1    2.93    4.22
  -7  -6   1    2.51    3.09
   7   6   0   61.76    3.68
  -7   6   0   50.74    3.20
   7  -6   0   58.21    3.72
  -7  -6   0   55.60    5.84
   7  -6   0   53.94    3.09
  -7   6  -1    4.00    2.39
   7   6   1   10.23    3.11
  -7  -6  -1    8.42    3.32
   7  -6   1   14.63    3.45
   7  -6   1    6.92    3.36
   7   6   2   16.58    5.05
  -7   6  -2   26.23    3.55
   7   6   2   20.82    3.43
   7  -6   2   25.34    4.19
   7  -6   2   22.32    2.09
  -7  -6  -2   24.93    5.55
  -7   6  -3  122.62    3.53
   7   6   3  119.71    5.35
   7   6   3  127.29    7.33
   7  -6   3  120.40    6.70
   7  -6   3  118.82    4.05
  -7  -6  -3  128.22    5.68
  -7   6  -4  228.94    9.21
   7   6   4  222.67    9.64
   7   6   4  227.29   10.78
  -7   6  -4  212.64    5.82
  -7  -6  -4  217.54   10.69
   7  -6   4  214.45   10.10
  -7   6  -5    1.81    1.22
   7   6   5   -0.72    4.33
  -7   6  -5    9.52    5.26
   7   6   5    6.06    5.43
   7  -6   5   -5.95    9.07
   7  -6   5    1.93    1.01
  -7  -6  -5    4.07    6.12
   7   6   6   -1.13    4.89
   7   6   6   -2.35    5.93
  -7   6  -6    2.98    6.01
  -7  -6  -6   11.61    4.36
   7  -6   6    7.04    6.65
   7   7  -9    0.94    3.78
   7  -7  -9   -5.89    5.08
  -7  -7   9    1.92    4.26
   7  -7  -9   19.71    6.32
   7   7  -8    0.63    5.43
  -7  -7   8    2.30    4.15
   7  -7  -8    1.79    5.77
   7   7  -7    5.24    5.19
   7  -7  -7   13.34    5.29
  -7  -7   7    6.35    3.82
   7   7  -6   28.15    3.57
  -7  -7   6   21.85    4.05
   7  -7  -6   28.94    5.58
   7   7  -5  147.67    7.31
   7  -7  -5  129.22    6.83
  -7  -7   5  137.85    5.62
   7   7  -4   71.35    4.16
  -7   7   4   83.65    5.46
   7  -7  -4   86.97    7.73
  -7  -7   4   73.89    4.42
  -7   7   3  110.63    5.24
   7   7  -3   98.27    4.47
  -7  -7   3   92.12    4.52
   7  -7  -3   94.58    5.05
   7   7  -2   13.70    3.17
  -7   7   2   23.81    3.51
  -7  -7   2   18.83    3.35
   7  -7  -2    7.56    3.84
   7  -7  -2   21.16    3.24
  -7   7   1  306.85    7.89
   7   7  -1  319.67    8.36
  -7  -7   1  308.65    8.69
   7  -7  -1  313.34    7.60
   7  -7  -1  317.80    7.71
  -7   7   0   22.64    2.99
   7   7   0   23.27    3.55
  -7  -7   0   25.00    3.85
   7  -7   0   26.04    2.72
   7  -7   0   24.20    3.43
   7   7   1   -4.02    4.83
  -7   7  -1    3.09    3.65
   7  -7   1    2.01    2.09
  -7  -7  -1    0.66    3.45
   7  -7   1    9.97    5.31
   7   7   2   22.29    3.47
   7   7   2   13.66    3.24
  -7   7  -2   16.27    3.48
   7  -7   2   12.53    4.36
   7  -7   2   17.31    3.10
  -7  -7  -2   15.61    3.72
   7   7   3  369.91   10.37
  -7   7  -3  377.17    8.90
  -7   7  -3  378.65   12.12
   7   7   3  364.07   10.26
  -7  -7  -3  387.39   14.43
   7  -7   3  354.17    6.63
   7  -7   3  371.88   12.89
   7   7   4    0.13    3.82
  -7   7  -4    1.65    2.37
  -7   7  -4   -7.90    5.00
   7   7   4    7.39    3.79
  -7  -7  -4   -0.56    3.82
   7  -7   4    1.63    1.22
   7  -7   4    2.68    5.33
  -7   7  -5   -5.89    5.51
   7   7   5    2.76    3.61
   7   7   5   12.47    6.54
   7  -7   5    6.01    6.04
  -7  -7  -5   -0.86    4.29
   7   7   6   14.20    5.11
  -7   7  -6   14.37    6.63
   7   7   6   20.24    6.58
   7  -7   6   17.13    7.31
  -7  -7  -6   14.93    5.04
   7   8  -9    6.29    3.58
   7  -8  -9   -2.76    6.57
   7  -8  -9   -7.56    5.30
  -7  -8   9    2.80    4.19
   7  -8  -8    6.87    6.41
  -7  -8   8    9.04    4.24
   7  -8  -8   10.34    3.82
   7   8  -7   26.70    3.60
  -7  -8   7   25.54    4.16
   7  -8  -7   12.54    8.76
   7   8  -6  153.32    5.72
   7  -8  -6  172.01   11.24
  -7  -8   6  142.88    5.98
   7   8  -5   14.03    5.06
   7  -8  -5   21.23    7.20
  -7  -8   5   15.59    3.57
   7   8  -4   12.50    3.18
   7  -8  -4   13.85    4.35
  -7  -8   4    7.62    5.17
   7   8  -3   94.23    4.50
  -7   8   3   89.31    5.25
   7  -8  -3   96.41    3.36
   7  -8  -3   93.18    7.54
  -7  -8   3   88.94    4.59
   7   8  -2  103.04    6.27
  -7   8   2   87.91    4.70
   7  -8  -2   90.85    6.58
  -7  -8   2   90.85    6.45
   7  -8  -2   87.82    3.59
   7   8  -1    9.20    3.11
  -7   8   1    4.20    3.05
   7  -8  -1    1.57    2.81
  -7  -8   1   -1.47    3.51
   7  -8  -1    6.83    2.87
   7   8   0  116.47    6.75
  -7   8   0  113.97    6.04
   7  -8   0   98.92    4.66
  -7  -8   0  104.82    7.51
   7  -8   0   98.87    3.89
   7   8   1   88.24    4.60
  -7   8  -1   81.89    3.50
  -7  -8  -1   82.31    4.85
   7  -8   1   83.27    4.91
   7  -8   1   82.26    3.15
   7   8   2   20.64    3.26
   7   8   2   20.04    3.70
  -7   8  -2   10.76    2.36
   7  -8   2   21.30    3.01
   7  -8   2   13.75    4.42
  -7  -8  -2   16.60    5.99
  -7   8  -3   89.46    4.09
   7   8   3   89.15    6.94
  -7   8  -3  102.41    6.18
   7   8   3   93.93    7.42
  -7  -8  -3   95.88    5.48
   7  -8   3   88.68    6.81
   7  -8   3   79.74    3.31
   7   8   4   80.26    5.19
   7   8   4   71.24    5.03
  -7   8  -4   70.04    6.54
  -7  -8  -4   71.59    5.48
   7  -8   4   72.63    6.83
   7   8   5   -0.27    3.92
   7   8   5    8.65    6.52
  -7   8  -5    2.36    9.10
   7  -8   5    8.64    6.31
  -7  -8  -5    1.78    4.59
   7   8   6   -1.48    6.35
   7   8   6    5.10    4.56
  -7   8  -6  -12.98    9.80
  -7  -8  -6   -3.66    4.92
   7  -8   6   -2.71   10.36
   7   9  -9    7.31    3.41
   7  -9  -9   -3.98    8.49
   7  -9  -9    8.18    6.84
  -7  -9   9    3.04    3.89
   7   9  -8   -3.12    3.52
  -7  -9   8    5.70    3.97
   7  -9  -8    3.86    9.64
   7   9  -7   53.68    4.18
  -7  -9   7   53.43    4.67
   7  -9  -7   61.21    7.20
   7   9  -6   12.22    3.44
  -7  -9   6   20.39    5.78
   7  -9  -6    9.88    5.47
   7   9  -5   21.89    3.53
   7  -9  -5   22.94    5.38
  -7  -9   5   33.46    3.87
   7   9  -4  113.14    6.91
   7  -9  -4  123.28    9.19
   7  -9  -4  112.85    3.27
  -7  -9   4  101.55    5.01
   7   9  -3  389.15   12.68
   7  -9  -3  374.90   10.84
  -7  -9   3  375.96   10.24
   7  -9  -3  368.52    9.69
   7   9  -2   40.31    5.66
  -7   9   2   38.04    4.15
   7  -9  -2   39.96    4.06
   7  -9  -2   46.10    3.03
  -7  -9   2   42.43    4.07
  -7   9   1  108.78    4.72
   7   9  -1  123.60    4.96
   7  -9  -1  117.23    6.16
  -7  -9   1  118.91    5.50
   7  -9  -1  120.22    4.79
   7   9   0   10.65    3.50
  -7   9   0   -1.06    2.84
  -7  -9   0    0.05    3.67
   7  -9   0    7.81    3.31
   7  -9   0    1.80    4.05
  -7   9  -1    2.38    2.48
   7   9   1    9.33    3.52
  -7  -9  -1   -1.25    3.73
   7  -9   1    3.71    2.21
   7  -9   1    1.05    3.78
  -7   9  -2   27.68    2.48
  -7   9  -2   38.47    4.39
   7   9   2   34.25    4.07
  -7  -9  -2   37.43    4.51
   7  -9   2   30.27    4.96
   7  -9   2   30.24    2.21
  -7   9  -3  371.47   12.29
   7   9   3  365.68   10.74
   7   9   3  351.16    9.79
  -7   9  -3  356.53    6.82
   7  -9   3  372.90   17.34
   7  -9   3  316.22    6.04
  -7  -9  -3  362.53   11.42
   7   9   4   11.79    6.71
   7   9   4    7.13    3.86
  -7   9  -4   11.78    8.36
  -7  -9  -4   11.41    7.14
   7  -9   4   18.44    5.76
   7   9   5   14.43    4.36
  -7   9  -5   11.22    5.84
   7   9   5   14.37    4.32
   7  -9   5   13.50    6.72
  -7  -9  -5   15.92    7.62
   7   9   6   10.27    7.28
  -7   9  -6   25.03   10.60
   7   9   6   10.98    4.85
  -7  -9  -6   17.22    5.47
   7  -9   6   13.87    7.38
   7  10  -9   13.47    7.44
   7 -10  -9   -0.87    7.40
   7 -10  -9   10.10    6.00
   7  10  -8   17.94    3.72
  -7 -10   8   28.83    6.55
   7 -10  -8   16.66    7.22
   7 -10  -8   27.12    5.75
   7  10  -7   47.00    4.11
  -7 -10   7   47.57    4.48
   7 -10  -7   43.42    7.27
   7  10  -6  109.67    5.00
   7 -10  -6  102.29    2.90
   7 -10  -6  123.66    7.91
  -7 -10   6  111.12    5.55
   7  10  -5   -1.55    3.26
   7 -10  -5   10.32    4.75
   7 -10  -5    4.50    2.71
  -7 -10   5    5.82    3.54
   7  10  -4   18.58    5.39
  -7 -10   4   22.88    3.78
   7 -10  -4   20.80    2.19
   7 -10  -4   27.28    4.82
   7  10  -3   88.62    4.43
  -7 -10   3   87.52    4.66
   7 -10  -3   87.92    8.02
   7 -10  -3   79.03    3.32
   7  10  -2  184.62    8.77
   7 -10  -2  184.26    9.32
  -7 -10   2  183.91    9.06
   7 -10  -2  180.01    6.78
   7  10  -1   -0.71    3.34
   7 -10  -1    4.13    3.08
   7 -10  -1    3.89    4.47
  -7 -10   1    6.27    3.60
  -7  10   0  158.77    5.22
   7  10   0  149.79    5.92
   7 -10   0  160.12    4.86
  -7 -10   0  148.26    6.46
   7 -10   0  162.45    5.89
   7  10   1  130.91    5.66
  -7 -10  -1  118.59    6.23
   7 -10   1  126.55    5.93
   7 -10   1  131.20    5.45
   7  10   2   29.07    4.18
  -7  10  -2   21.16    4.28
   7 -10   2   19.60    2.18
  -7 -10  -2   24.42    4.47
   7 -10   2   26.65    4.87
   7  10   3   16.60    3.55
   7  10   3   17.35    4.24
  -7  10  -3    9.12    7.48
  -7 -10  -3    2.54    7.13
   7 -10   3   10.42    2.23
   7 -10   3    9.42    5.34
  -7  10  -4   52.57    6.28
   7  10   4   43.02    5.08
   7  10   4   35.58    6.57
   7 -10   4   43.77    6.65
  -7 -10  -4   41.13    5.54
  -7  10  -5    5.28    6.46
   7  10   5    6.96    4.16
   7  10   5   17.14    4.62
  -7 -10  -5    5.49    5.20
   7 -10   5    9.85    7.14
  -7  10  -6   -7.45    7.04
   7  10   6   12.03    6.96
   7  10   6   -0.33    4.89
   7 -10   6    9.65    7.61
  -7 -10  -6    0.07    8.27
   7  11  -8   26.83    5.54
   7 -11  -8   31.80    7.77
  -7 -11   8   22.16    4.41
   7 -11  -8   21.95    6.08
   7  11  -7   36.47    4.07
  -7 -11   7   43.75    6.88
   7 -11  -7   48.86    7.23
   7  11  -6   18.52    5.26
   7 -11  -6   15.22    9.03
   7 -11  -6   12.00    1.48
  -7 -11   6   16.95    3.97
   7  11  -5  140.06    5.53
   7 -11  -5  131.68    4.36
  -7 -11   5  146.30    5.97
   7 -11  -5  142.19   11.82
   7  11  -4  120.05    7.04
  -7 -11   4  111.08    5.42
   7 -11  -4  108.65    6.70
   7 -11  -4  108.02    4.56
   7  11  -3  125.09    5.06
  -7 -11   3  114.38    5.50
   7 -11  -3  118.31    6.24
   7 -11  -3  114.03    5.12
   7  11  -2  117.72    5.16
   7 -11  -2  111.62    4.23
  -7 -11   2   95.20    5.49
   7 -11  -2  115.98    5.53
   7  11  -1   40.47    6.15
   7 -11  -1   31.16    3.82
  -7 -11   1   40.76    6.51
   7 -11  -1   33.82    3.54
   7  11   0    4.64    3.70
   7 -11   0    5.35    2.84
   7 -11   0    6.36    3.48
  -7 -11   0  -12.46    6.26
   7  11   1   33.49    4.47
   7 -11   1   34.48    2.80
  -7 -11  -1   32.31    7.24
   7 -11   1   30.10    4.57
   7  11   2  133.19    6.39
  -7  11  -2  124.58    6.62
  -7 -11  -2  121.32    6.73
   7 -11   2  128.96    4.85
   7 -11   2  128.65    6.95
   7  11   3   30.92    3.78
  -7  11  -3   37.25    8.33
   7  11   3   32.06    4.92
  -7 -11  -3   33.86    5.15
   7 -11   3   28.01    1.64
   7 -11   3   39.88    5.99
   7  11   4    4.01    4.59
   7  11   4    0.79    5.54
  -7  11  -4   11.19    5.51
  -7 -11  -4    1.06    4.84
   7 -11   4    2.36    6.01
   7  11   5   43.66    5.06
  -7  11  -5   52.25    7.79
   7  11   5   58.22    8.98
  -7 -11  -5   69.13    6.55
   7 -11   5   55.44    8.16
  -7  11  -6   10.44    7.34
   7  11   6    2.09    5.10
   7  11   6    0.86    4.47
  -7 -11  -6    3.78    5.71
   7  12  -8   33.02    5.71
   7 -12  -8   45.95    8.08
  -7 -12   8   32.71    4.61
   7 -12  -8   46.34    6.67
   7  12  -7   10.34    5.51
   7 -12  -7   21.48    5.62
  -7 -12   7   25.19    4.25
   7 -12  -7   25.88   10.83
   7  12  -6   -2.09    5.01
  -7 -12   6    9.00    3.78
   7 -12  -6    3.82    1.34
   7 -12  -6    4.59    6.24
   7  12  -5    6.26    3.34
   7 -12  -5    6.92    2.28
  -7 -12   5    7.39    3.74
   7 -12  -5   10.80    5.61
   7  12  -4  123.15    7.42
   7 -12  -4  114.68    4.49
   7 -12  -4  125.54   10.39
  -7 -12   4  109.53    7.96
   7  12  -3   57.73    4.30
  -7 -12   3   48.26    6.85
   7 -12  -3   71.12    5.53
   7 -12  -3   60.84    3.01
   7  12  -2   92.12    5.00
   7 -12  -2   99.82    5.53
  -7 -12   2   99.21    5.39
   7 -12  -2   95.07    4.13
   7  12  -1    8.77    3.78
   7 -12  -1    6.87    3.17
   7 -12  -1    7.70    3.55
  -7 -12   1   14.85    4.05
   7  12   0  236.86    8.17
   7 -12   0  218.67    8.65
   7 -12   0  220.03   10.10
  -7 -12   0  223.78    8.38
   7  12   1   58.70    7.71
   7 -12   1   69.20    7.62
  -7 -12  -1   54.36    5.58
   7 -12   1   57.29    3.24
   7  12   2   62.11    5.21
  -7  12  -2   60.78    5.29
   7 -12   2   56.64    3.82
  -7 -12  -2   55.08    5.77
   7 -12   2   50.60    5.81
  -7  12  -3    0.20    5.00
   7  12   3   14.49    4.75
   7  12   3    2.01    5.23
   7 -12   3    3.17    1.95
   7 -12   3    2.48    1.78
  -7 -12  -3   -2.88    4.99
   7 -12   3    0.89    5.28
   7  12   4   -0.29    7.27
   7  12   4    8.14    5.68
  -7  12  -4    0.56    5.89
  -7 -12  -4   -8.54    5.19
   7 -12   4   -2.24    6.11
  -7  12  -5   29.35    7.12
   7  12   5    9.73    5.50
   7  12   5   16.97    4.31
  -7 -12  -5   21.42    6.19
   7 -12   5   15.37    7.43
   7  13  -8    6.39    3.20
   7 -13  -8   19.83    6.18
   7 -13  -8    1.97   12.20
  -7 -13   8    8.64    5.85
   7  13  -7  131.73    7.89
   7 -13  -7  132.10   10.93
  -7 -13   7  134.46    9.26
   7 -13  -7  159.87   12.25
   7  13  -6   19.34    3.69
   7 -13  -6   24.06    5.29
  -7 -13   6   22.68    4.13
   7 -13  -6   13.47    6.67
   7  13  -5   45.81    4.06
  -7 -13   5   46.85    4.59
   7 -13  -5   49.85    6.65
   7  13  -4   57.23    6.27
   7 -13  -4   50.86    6.08
  -7 -13   4   55.47    4.74
   7 -13  -4   55.47    2.51
   7  13  -3   99.93    5.05
   7 -13  -3  103.78    6.50
  -7 -13   3   94.51    5.57
   7 -13  -3  101.13    3.67
   7  13  -2    7.64    3.74
   7 -13  -2    6.16    4.04
  -7 -13   2    2.36    6.27
   7 -13  -2    6.14    2.72
   7  13  -1    6.27    3.97
   7 -13  -1    7.17    5.46
   7 -13  -1    6.14    3.25
  -7 -13   1   10.65    4.13
   7  13   0   15.39    4.29
  -7 -13   0   20.89    4.77
   7 -13   0   21.19    3.38
   7 -13   0   21.78    5.95
   7  13   1   90.50    5.72
  -7 -13  -1   80.25    6.24
   7 -13   1   87.03    5.68
   7 -13   1   73.99    5.35
   7  13   2   41.16    5.24
  -7  13  -2   43.95    5.15
   7 -13   2   40.05    2.59
  -7 -13  -2   53.55    8.61
   7 -13   2   41.01    5.80
  -7  13  -3    6.73    5.23
   7  13   3    6.66    7.27
   7  13   3   -1.83    5.15
   7 -13   3    0.70    1.62
  -7 -13  -3    1.17    5.15
   7 -13   3    2.51    5.37
   7 -13   3    1.13    1.16
  -7  13  -4    8.19    6.01
   7  13   4    5.31    5.69
   7  13   4    5.10    4.70
   7 -13   4   -0.26    6.28
  -7 -13  -4    7.68    5.48
   7  13   5   83.64    7.25
   7  13   5   59.71    5.44
  -7  13  -5   97.01    8.77
  -7 -13  -5   91.75    7.85
   7  14  -7    0.12    3.44
  -7 -14   7    6.32    3.99
   7 -14  -7   -2.09    5.75
   7 -14  -7    9.98    7.27
   7  14  -6    1.68    3.39
   7 -14  -6   15.92    6.66
  -7 -14   6    1.02    6.11
   7 -14  -6    5.16    5.35
   7  14  -5    6.16    3.62
  -7 -14   5   13.87    4.11
   7 -14  -5   12.38    4.85
   7 -14  -5   16.93    6.08
   7  14  -4  133.41    8.04
   7 -14  -4  122.93    7.94
  -7 -14   4  124.54    6.31
   7  14  -3   61.90    4.79
   7 -14  -3   60.99    4.50
  -7 -14   3   64.61    5.10
   7 -14  -3   71.28    8.91
   7  14  -2   52.31    4.67
  -7 -14   2   52.69    5.11
   7 -14  -2   53.28    5.11
   7 -14  -2   58.30    5.04
   7  14  -1    2.63    6.21
  -7 -14   1    7.69    4.38
   7 -14  -1    3.94    3.70
   7 -14  -1    4.66    3.25
   7  14   0  200.71   10.87
   7 -14   0  200.80    6.47
   7 -14   0  207.13   10.31
  -7 -14   0  195.48    8.42
   7  14   1    4.49    7.13
  -7 -14  -1    2.32    5.14
   7 -14   1    8.96    2.90
   7 -14   1   13.07    4.44
   7  14   2   21.67    5.58
  -7  14  -2   24.89    5.08
   7 -14   2   36.58    5.49
   7 -14   2   25.10    3.67
  -7 -14  -2   30.02    8.78
  -7  14  -3    5.51    5.39
   7  14   3   -0.45    5.28
   7  14   3   11.03    4.98
  -7 -14  -3   -8.85    5.51
   7 -14   3   13.76    8.62
   7  14   4    2.55    5.24
  -7  14  -4   -6.24    6.09
   7  14   4    2.28    5.50
   7 -14   4    3.40    6.47
  -7 -14  -4    3.89    5.95
  -7  14  -5    7.31    7.19
   7  14   5   18.95    9.07
   7  14   5    1.84    5.62
  -7 -14  -5   11.17    6.16
   7  15  -7   21.46    3.80
   7 -15  -7   42.96    8.46
   7 -15  -7   34.35    9.82
   7  15  -6   19.32    3.82
   7 -15  -6   30.44    7.34
  -7 -15   6   16.68    4.48
   7 -15  -6   17.27    5.84
   7  15  -5   77.42    5.01
  -7 -15   5   83.60    5.62
   7 -15  -5   83.98    6.48
   7 -15  -5   83.15    7.97
   7  15  -4    3.59    3.88
   7 -15  -4    8.20    4.56
  -7 -15   4   15.57    6.53
   7 -15  -4    8.50    5.59
   7 -15  -4    9.10    2.42
   7  15  -3   61.19    4.77
   7 -15  -3   59.09    3.10
   7 -15  -3   63.35    6.09
  -7 -15   3   67.67    5.47
   7  15  -2   -0.94    6.08
   7 -15  -2    6.02    4.48
  -7 -15   2   -1.32    4.28
   7 -15  -2   -0.09    2.78
   7  15  -1   74.20    5.37
   7 -15  -1   80.22    4.47
  -7 -15   1   68.66    6.01
   7 -15  -1   76.28    5.12
   7  15   0   -2.20    4.33
  -7 -15   0    7.50    4.78
   7 -15   0    0.19    5.97
   7 -15   0   -0.56    2.84
   7 -15   0   11.42    5.37
   7  15   1  107.74    6.41
   7 -15   1   93.39    4.24
   7 -15   1  100.70    6.36
  -7 -15  -1  101.33    7.12
   7 -15   1   90.93    3.77
  -7  15  -2   19.55    7.73
   7  15   2   22.50    5.56
   7 -15   2   23.60    8.19
  -7 -15  -2   19.03    5.66
   7 -15   2   18.79    2.46
   7 -15   2   15.25    3.18
   7  15   3   13.56    5.58
  -7  15  -3   18.62    5.66
   7  15   3   12.50    3.75
   7 -15   3    8.51    6.13
  -7 -15  -3   17.69    6.16
  -7  15  -4    7.23    6.25
   7  15   4    4.22    5.57
   7  15   4    7.08    8.14
  -7 -15  -4    8.96    6.47
   7  16  -7   -1.06    3.24
  -7 -16   7    3.17    3.90
   7 -16  -7    6.30    7.60
   7 -16  -7   -2.21    6.35
   7  16  -6   26.92    4.16
   7 -16  -6   28.77    6.24
  -7 -16   6   27.36    4.82
   7 -16  -6   27.46   12.30
   7  16  -5   41.60    4.42
  -7 -16   5   42.82    7.31
   7 -16  -5   51.14   11.47
   7 -16  -5   40.92    6.13
   7  16  -4  124.25    6.08
   7 -16  -4  123.54    8.69
   7 -16  -4  128.05   10.03
  -7 -16   4  134.15    9.46
   7  16  -3   -3.11    5.93
   7 -16  -3   -1.35    2.24
  -7 -16   3    1.31    6.66
   7 -16  -3  -10.15    5.22
   7 -16  -3   -2.10    4.21
   7  16  -2  119.54    5.90
  -7 -16   2   99.66    6.52
   7 -16  -2  103.15    4.54
   7 -16  -2  116.92    6.63
   7 -16  -2  103.02    5.50
   7  16  -1    0.32    4.10
   7 -16  -1    2.15    3.41
   7 -16  -1    8.08    4.01
   7 -16  -1   -5.22    5.08
  -7 -16   1    4.94    4.68
   7  16   0   36.28    5.33
   7 -16   0   40.12    4.28
   7 -16   0   41.59    4.85
  -7 -16   0   42.54    5.84
   7 -16   0   43.19    3.55
   7 -16   1    0.95    2.51
   7 -16   1    1.67    4.81
  -7 -16  -1   -4.40    5.48
   7 -16   1   12.53    7.04
   7  16   2   16.35    5.76
  -7  16  -2   21.51    7.70
   7 -16   2   17.73    3.77
   7 -16   2   15.52    5.62
   7 -16   2   18.38    2.24
  -7 -16  -2   23.89    6.24
   7  16   3    9.13    5.44
   7  16   3    9.34    5.79
  -7  16  -3   12.87    5.70
  -7 -16  -3   -4.41    6.31
  -7  16  -4   -4.21    6.13
   7  16   4   -4.95    5.13
   7  16   4    0.84    5.89
  -7 -16  -4   10.93    6.43
   7  17  -6   13.88    3.82
   7 -17  -6   10.66    6.07
   7 -17  -6   13.73   11.98
  -7 -17   6    9.26    4.75
   7  17  -5   74.89    5.14
   7 -17  -5   91.01   10.65
  -7 -17   5   85.90    5.98
   7 -17  -5   82.40   13.04
   7  17  -4   21.79    4.47
   7 -17  -4   37.82    5.32
   7 -17  -4   27.34    6.79
  -7 -17   4   37.75    4.97
   7  17  -3    5.36    6.24
  -7 -17   3   -7.00    7.06
   7 -17  -3    1.98    4.36
   7 -17  -3    3.49    5.41
   7  17  -2   37.73    5.00
   7 -17  -2   38.40    8.17
  -7 -17   2   34.27    5.58
   7 -17  -2   40.54    4.57
   7  17  -1    1.57    7.05
   7 -17  -1    1.36    3.48
  -7 -17   1   10.17    5.13
   7 -17  -1   11.41    6.52
   7 -17  -1    2.83    3.62
   7  17   0   30.05    5.23
   7 -17   0   20.89    3.45
   7 -17   0   24.73    4.15
  -7 -17   0   24.71    5.85
   7 -17   0   22.58    4.55
   7  17   1   51.71    6.41
   7 -17   1   36.15    3.86
  -7 -17  -1   48.37    6.52
   7  17   2    0.65    5.52
  -7  17  -2   -5.00    5.03
  -7 -17  -2  -11.58    5.97
  -7  17  -3   13.28    6.12
   7  17   3   11.18    5.54
   7  17   3    4.24    6.10
  -7 -17  -3   11.55    6.53
   7  18  -5   11.26    4.18
  -7 -18   5   11.36    4.76
   7 -18  -5    7.22    5.97
   7 -18  -5   23.38   11.11
   7  18  -4   41.50    4.81
   7 -18  -4   39.16    5.96
  -7 -18   4   41.81    5.51
   7 -18  -4   59.33   11.28
   7  18  -3    9.79    4.44
   7 -18  -3   14.81    4.70
  -7 -18   3    7.62    5.03
   7 -18  -3   -0.67    6.04
   7  18  -2  105.94    6.31
   7 -18  -2  108.89   10.20
  -7 -18   2   78.60    7.16
   7 -18  -2   93.87    5.81
   7  18  -1   -4.97    4.69
   7 -18  -1   -2.08    6.97
  -7 -18   1    4.48    5.16
   7 -18  -1   -5.08    3.67
   7  18   0   70.04    6.92
  -7 -18   0   65.25    7.24
   7 -18   0   80.57    5.32
   7 -18   0   61.05    4.21
   7  18   1    8.11    5.54
  -7 -18  -1    2.95    6.13
   7 -18   1    6.95    3.47
   7 -18   1    4.82    2.85
   7  18   2   16.25    8.52
  -7  18  -2    0.27    5.24
  -7 -18  -2   12.45   10.26
  -7  18  -3    8.99    6.08
   7  18   3   13.01    9.77
  -7 -18  -3    2.94    6.97
   7  19  -5   51.72    7.15
   7 -19  -5   54.69    6.80
  -7 -19   5   40.39    5.71
   7 -19  -5   57.63   12.97
   7  19  -4   13.73    4.54
   7 -19  -4   20.42   11.01
   7 -19  -4   20.12    8.62
  -7 -19   4   17.91    5.21
   7  19  -3    8.38    4.41
   7 -19  -3    1.95    5.89
   7 -19  -3    5.66    7.27
  -7 -19   3   -1.75    5.05
   7  19  -2   22.70    4.89
   7 -19  -2   25.47    6.75
  -7 -19   2    3.24    5.70
   7 -19  -2    7.53    8.65
   7  19  -1    5.63    5.54
  -7 -19   1    8.78    5.67
   7 -19  -1   12.39    7.41
   7 -19  -1   12.46    3.85
   7  19   0   19.52    9.05
   7 -19   0   19.14    5.66
   7 -19   0   23.84    4.49
  -7 -19   0   13.70    6.45
   7  19   1   -3.48    5.47
   7 -19   1   -0.24    3.08
  -7 -19  -1    2.49    6.17
   7 -19   1    2.69    3.53
   7  19   2    5.69    5.94
  -7  19  -2    2.20    5.24
  -7 -19  -2   -3.02   10.36
   7  20  -4   22.65    7.17
  -7 -20   4   13.20    5.15
   7 -20  -4    7.69    5.64
   7 -20  -4   16.40   11.12
   7  20  -3   21.60    8.08
   7 -20  -3   18.48    5.10
  -7 -20   3   20.43    5.69
   7 -20  -3    6.47    6.70
   7  20  -2  123.46    7.81
  -7 -20   2  109.91    8.08
   7 -20  -2  106.09   11.45
   7  20  -1    7.58    8.30
  -7 -20   1   -2.66    5.74
   7 -20  -1    2.11    4.06
   7 -20  -1    2.01    7.72
   7  20   0   92.84    7.89
   7 -20   0   84.33    6.22
   7 -20   0   97.93    7.58
  -7 -20   0   97.67    8.39
   7  20   1   -9.38    5.72
   7 -20   1   -3.21    5.36
  -7 -20  -1   -4.93    6.48
   7 -20   1    4.14    2.90
   7  21  -2   14.67    5.30
   7 -21  -2   10.49    4.91
  -7 -21   2    8.31    6.08
   7 -21  -2    4.37    9.37
   7  21  -1   12.94    5.85
   7 -21  -1   26.73    7.00
   7 -21  -1   28.75    8.61
  -7 -21   1   21.77    6.48
   8   0  -9    1.82    7.80
  -8   0   8  121.73    7.44
   8   0  -8  127.32    7.21
  -8   0   7    4.33    4.66
   8   0  -7    1.96    4.32
   8   0  -6   13.11    6.04
  -8   0   6    0.52    4.36
  -8   0   5   -6.12    4.13
   8   0  -5   -6.84    3.89
   8   0  -4   79.06    4.85
  -8   0   4   86.40    5.07
  -8   0   3    2.80    5.20
   8   0  -3   -4.04    3.28
  -8   0   2   47.24    4.00
   8   0  -2   46.04    3.79
   8   0  -1    0.27    2.93
  -8   0   1   -1.23    4.73
   8   0   0  305.12    7.84
  -8   0   0  308.93    7.95
  -8   0  -1    0.75    2.86
   8   0   1   -0.14    5.43
   8   0   1    3.09    2.66
  -8   0  -2  234.32    6.43
   8   0   2  211.96    5.97
   8   0   2  222.55   10.94
   8   0   3    1.04    3.91
  -8   0  -3   -7.01    4.54
   8   0   3    3.37    6.39
   8   0   4   94.88    6.48
  -8   0  -4   80.23    4.39
   8   0   4   80.44    5.44
   8   0   5    0.70    2.85
  -8   0  -5    4.57    3.24
   8   0   5    2.76    5.35
   8   0   6   31.33    7.03
   8   0   6   31.41    3.29
  -8   0  -6   37.07    5.72
   8   1  -9   41.99    5.64
   8  -1  -9   40.12    6.13
   8   1  -8   -3.73    4.43
  -8  -1   8   -1.97    7.40
   8  -1  -8   17.43    7.28
   8   1  -7    7.18    4.28
  -8   1   7   12.07    4.87
   8  -1  -7   13.03    6.93
  -8  -1   7    8.71    4.61
   8   1  -6    8.89    4.04
  -8   1   6    4.15    4.32
  -8  -1   6    8.69    4.33
   8  -1  -6    4.07    4.12
   8   1  -5  642.45   16.84
  -8   1   5  621.54   17.56
  -8  -1   5  609.17   17.38
   8  -1  -5  616.46   16.88
   8   1  -4   33.70    3.66
  -8   1   4   22.77    4.04
  -8  -1   4   25.69    6.14
   8  -1  -4   27.03    3.89
  -8   1   3  196.58    9.50
   8   1  -3  204.08    6.55
  -8  -1   3  202.21    6.93
   8  -1  -3  197.23    6.68
   8   1  -2   43.34    3.75
  -8   1   2   48.12    3.87
   8  -1  -2   46.83    3.64
  -8  -1   2   39.67    3.88
  -8   1   1    4.94    4.79
   8   1  -1    9.96    3.10
   8  -1  -1   15.71    3.02
  -8  -1   1   19.06    4.99
   8   1   0   13.26    3.04
  -8   1   0    7.58    3.11
   8  -1   0    8.23    2.93
   8  -1   0    8.00    3.16
  -8  -1   0    6.24    3.11
  -8   1  -1   -0.61    2.78
   8   1   1    4.89    3.31
   8   1   1   -1.02    2.73
   8  -1   1   -7.00    4.14
  -8  -1  -1    0.86    3.02
   8  -1   1   -0.19    3.52
   8   1   2   -3.04    4.11
   8   1   2    1.07    3.87
   8  -1   2   -1.06    2.53
   8  -1   2   -0.16    4.05
  -8  -1  -2    1.44    2.98
   8   1   3   27.39    4.60
   8   1   3   18.04    3.05
  -8   1  -3   22.66    3.09
  -8  -1  -3   13.77    5.09
   8  -1   3   25.69    2.70
   8  -1   3   15.53    4.77
  -8   1  -4    4.30    4.53
   8   1   4    1.11    4.43
   8   1   4   -1.17    4.93
   8  -1   4    6.60    2.55
   8  -1   4    5.76    5.05
  -8  -1  -4    7.88    3.25
   8   1   5   97.80    4.51
  -8   1  -5   87.68    6.33
   8   1   5   86.18    7.31
   8  -1   5   83.89    4.09
  -8  -1  -5   92.74    4.90
   8  -1   5   90.83    7.71
   8   1   6    0.99    9.37
   8   1   6    8.35    3.05
  -8   1  -6    1.78    4.62
  -8  -1  -6    3.80    5.54
   8  -1   6    4.23    6.13
   8  -1   6    3.18    3.85
   8   2  -9   13.21    5.12
   8  -2  -9   19.71    5.71
   8   2  -8  114.08    6.47
   8  -2  -8  103.01    7.28
  -8  -2   8  102.96    6.72
  -8   2   7    9.31    7.47
   8   2  -7    2.21    4.00
   8  -2  -7   -6.20    4.43
  -8  -2   7    9.65    4.32
   8   2  -6    1.94    3.85
  -8   2   6    0.15    4.52
  -8  -2   6    9.19    4.13
   8  -2  -6   -1.16    4.32
  -8   2   5   92.26    8.84
   8   2  -5  107.97    5.21
  -8  -2   5  108.80    8.23
   8  -2  -5  108.18    8.40
   8   2  -4   42.82    5.67
  -8   2   4   28.61    4.20
  -8  -2   4   33.38    3.89
   8  -2  -4   35.56    4.00
   8   2  -3   50.83    4.12
  -8   2   3   54.55    6.53
  -8  -2   3   52.21    4.26
   8  -2  -3   59.17    4.08
  -8   2   2   22.08    3.60
   8   2  -2   22.70    3.43
  -8  -2   2   23.24    3.71
   8  -2  -2   25.33    5.29
   8   2  -1   49.23    3.70
  -8   2   1   53.43    5.65
   8  -2  -1   52.86    3.59
  -8  -2   1   61.25    3.87
  -8   2   0  562.69   16.17
   8   2   0  563.57   13.45
   8  -2   0  571.25   12.92
  -8  -2   0  563.53   13.89
   8  -2   0  561.93   14.18
  -8   2  -1   -5.77    2.75
   8   2   1    2.05    3.33
   8   2   1   -0.29    2.88
   8  -2   1    0.47    2.58
  -8  -2  -1   -3.80    3.04
   8  -2   1   -1.15    3.55
   8   2   2   88.66    4.20
   8   2   2   99.44    7.41
  -8   2  -2   87.09    5.65
   8  -2   2   91.13    5.69
   8  -2   2   89.77    5.21
  -8  -2  -2   91.78    4.47
   8   2   3    5.66    6.38
   8   2   3    2.28    4.36
  -8   2  -3    0.90    2.74
  -8  -2  -3   -3.90    3.16
   8  -2   3   -0.60    2.35
   8  -2   3   -6.35    6.70
   8   2   4  117.30   10.23
  -8   2  -4  115.51    6.40
   8   2   4  113.39    4.73
  -8  -2  -4  118.40    7.51
   8  -2   4  111.88    3.91
   8  -2   4  117.83    7.60
  -8   2  -5   25.20    4.74
   8   2   5   20.41    5.23
   8   2   5   24.18    8.64
   8  -2   5   19.20    6.48
   8  -2   5   18.57    2.74
  -8  -2  -5   21.61    3.94
   8   2   6   31.60    3.82
   8   2   6   49.29    6.68
   8  -2   6   33.30    7.43
  -8  -2  -6   34.24    6.74
   8   3  -9    2.64    4.64
   8  -3  -9    6.50    8.86
   8   3  -8   27.19    4.74
   8  -3  -8   20.93    5.71
  -8  -3   8   34.13    7.81
  -8   3   7   60.65    6.39
   8   3  -7   71.71    5.09
   8  -3  -7   61.99    6.23
  -8  -3   7   66.08    5.57
   8   3  -6    2.73    3.66
  -8   3   6    3.81    4.48
  -8  -3   6    2.57    3.92
   8  -3  -6   -9.09    4.39
   8   3  -5  451.58   12.31
  -8   3   5  435.89   13.23
  -8  -3   5  449.27   12.82
   8  -3  -5  475.66   13.37
   8   3  -4   -9.42    5.26
  -8   3   4   -3.70    4.06
  -8  -3   4   -2.00    3.70
   8  -3  -4    3.56    3.87
   8   3  -3  108.41    4.93
  -8   3   3  116.20    5.53
   8  -3  -3  116.95    5.27
  -8  -3   3  101.82    5.11
  -8   3   2    1.29    3.23
   8   3  -2    1.82    3.10
   8  -3  -2   -7.64    4.75
  -8  -3   2    2.86    3.27
   8   3  -1   64.87    4.03
  -8   3   1   68.40    3.89
   8  -3  -1   61.30    3.75
  -8  -3   1   63.76    4.05
   8   3   0   49.40    5.84
  -8   3   0   48.33    5.55
   8  -3   0   60.17    5.12
  -8  -3   0   62.98    5.89
   8  -3   0   59.10    6.04
   8   3   1   52.21    4.12
   8   3   1   50.22    5.42
  -8   3  -1   61.50    5.28
  -8  -3  -1   44.49    3.97
   8  -3   1   53.80    3.19
   8  -3   1   56.41    4.63
   8   3   2   26.03    3.27
  -8   3  -2   23.85    2.96
   8   3   2   24.42    3.98
   8  -3   2   29.65    4.72
  -8  -3  -2   20.50    5.49
   8  -3   2   20.48    2.71
   8   3   3   -2.53    4.01
  -8   3  -3    2.01    2.63
   8   3   3    0.48    3.02
  -8  -3  -3    8.07    3.36
   8  -3   3   -0.43    4.55
   8  -3   3    0.83    2.25
  -8   3  -4    8.50    2.70
   8   3   4    8.41    3.13
   8   3   4   10.10    4.76
   8  -3   4    0.14    8.50
   8  -3   4    8.11    3.38
  -8  -3  -4   10.76    5.67
   8   3   5   34.04    5.93
  -8   3  -5   31.96    3.09
   8   3   5   42.46    5.93
  -8  -3  -5   35.79    6.52
   8  -3   5   30.53    3.95
   8  -3   5   41.00    6.64
   8   3   6   41.09    6.71
   8   3   6   37.88    4.16
   8  -3   6   55.63   11.48
  -8  -3  -6   43.30    4.92
   8   4  -9   62.11    5.74
   8  -4  -9   69.98    7.51
  -8  -4   9   74.31    6.40
   8   4  -8   60.35    5.39
   8  -4  -8   67.13    6.88
  -8  -4   8   71.83    5.97
   8   4  -7    4.14    3.97
   8  -4  -7    2.47    7.66
  -8  -4   7    8.68    4.41
   8   4  -6   49.75    4.56
  -8   4   6   49.67    5.75
   8  -4  -6   52.07    5.54
  -8  -4   6   47.71    4.91
  -8   4   5   97.10    6.35
   8   4  -5   92.69    5.12
   8  -4  -5  109.14    6.14
  -8  -4   5   98.86    5.50
   8   4  -4    9.62    5.11
  -8   4   4   -4.05    6.57
  -8  -4   4    1.28    3.46
   8  -4  -4    8.31    3.89
  -8   4   3  110.42    5.34
   8   4  -3  100.66    7.02
  -8  -4   3  101.73    4.96
   8  -4  -3  103.22    7.29
  -8   4   2   90.31    4.62
   8   4  -2   76.75    4.51
  -8  -4   2   89.36    6.88
   8  -4  -2   83.36    4.38
   8   4  -1   11.48    5.01
  -8   4   1    7.58    3.12
   8  -4  -1    7.94    4.50
  -8  -4   1   -1.79    3.49
   8   4   0  170.56    5.75
  -8   4   0  167.07    5.39
   8  -4   0  169.94    5.22
   8  -4   0  172.90    6.04
  -8  -4   0  170.78    6.01
   8   4   1    3.91    3.14
  -8   4  -1    8.27    2.90
   8  -4   1    6.19    2.52
  -8  -4  -1    5.29    3.40
   8  -4   1    8.95    3.80
   8   4   2  267.07   10.81
   8   4   2  259.71    7.36
  -8   4  -2  259.63    6.48
  -8  -4  -2  249.66    7.89
   8  -4   2  247.05    6.15
   8  -4   2  260.04    9.11
  -8   4  -3   16.49    2.79
   8   4   3   20.58    3.51
   8   4   3   26.85    4.42
  -8  -4  -3   17.94    3.68
   8  -4   3   16.59    2.32
   8  -4   3   21.11    7.93
   8   4   4   41.65    5.48
  -8   4  -4   43.76    4.67
   8   4   4   50.51    5.91
  -8  -4  -4   54.33    4.62
   8  -4   4   59.62    6.43
   8  -4   4   47.91    3.86
   8   4   5   37.89    5.85
  -8   4  -5   36.85    2.93
   8   4   5   34.38    4.08
   8  -4   5   32.22    3.61
   8  -4   5   38.00    7.10
  -8  -4  -5   37.32    4.71
   8   4   6   14.79    3.85
   8   4   6   15.91    6.04
   8  -4   6    6.54    7.09
  -8  -4  -6   14.33    4.58
   8   5  -9    6.63    4.46
  -8  -5   9    0.18    4.96
   8  -5  -9   -2.69    9.44
   8   5  -8   51.94    5.24
   8  -5  -8   58.90    7.00
  -8  -5   8   63.16    5.80
   8   5  -7   62.39    5.03
  -8  -5   7   68.26    7.94
   8  -5  -7   64.33    6.62
  -8   5   6    2.97    4.92
   8   5  -6   -4.07    3.63
  -8  -5   6    1.55    6.09
   8  -5  -6   -3.73    4.74
  -8   5   5  123.74    7.03
   8   5  -5  147.61    5.83
   8  -5  -5  144.66    9.75
  -8  -5   5  138.06    8.69
   8   5  -4   12.62    5.58
  -8   5   4   28.72    6.62
   8  -5  -4   17.02    4.29
  -8  -5   4   23.95    5.76
  -8   5   3  269.63    8.65
   8   5  -3  285.64   10.61
   8  -5  -3  290.07    8.51
  -8  -5   3  280.18   11.13
  -8   5   2    9.12    3.34
   8   5  -2    2.09    3.42
  -8  -5   2   -0.33    3.46
   8  -5  -2    6.01    3.16
  -8   5   1  114.88    4.95
   8   5  -1  118.59    5.10
  -8  -5   1  113.53    5.03
   8  -5  -1  118.79    4.62
   8  -5  -1  120.40    4.66
  -8   5   0  114.53    4.53
   8   5   0  121.70    4.95
  -8  -5   0  110.98    5.09
   8  -5   0  102.13    5.24
   8  -5   0  111.88    4.17
   8   5   1    6.19    3.31
  -8   5  -1    2.83    2.67
   8  -5   1    3.79    3.73
   8  -5   1    1.06    3.78
  -8  -5  -1   -0.06    3.55
  -8   5  -2   -0.08    2.58
   8   5   2    2.05    3.32
   8   5   2   -1.52    3.52
   8  -5   2  -12.38    6.80
  -8  -5  -2    1.78    3.62
   8  -5   2    1.57    3.47
   8   5   3   87.82    4.78
  -8   5  -3   96.36    5.28
   8   5   3   88.67    8.08
   8  -5   3   83.29    3.17
  -8  -5  -3   89.36    5.22
   8  -5   3   82.86    6.70
  -8   5  -4    2.38    3.67
   8   5   4    2.87    3.47
   8   5   4    0.54    4.45
  -8  -5  -4   -2.05    5.92
   8  -5   4    1.01    2.98
   8  -5   4    3.20    5.51
   8   5   5   35.15    4.34
   8   5   5   42.65    5.87
  -8  -5  -5   50.40    5.05
   8  -5   5   48.87    7.31
   8  -5   5   36.29    2.15
   8   5   6   30.66    6.42
   8   5   6   37.77    4.49
  -8  -5  -6   28.61    7.94
   8  -5   6   38.70    7.81
   8   6  -9   23.16    4.80
   8  -6  -9   23.43    6.95
  -8  -6   9   30.33    8.13
   8   6  -8   41.56    4.74
   8  -6  -8   39.54    6.59
  -8  -6   8   38.48    5.34
   8   6  -7   -0.86    3.86
   8  -6  -7    8.26    8.39
  -8  -6   7    7.66    4.24
   8   6  -6   94.38    5.26
   8  -6  -6  103.20   10.19
  -8  -6   6   88.34    5.62
   8   6  -5   10.38    3.74
  -8   6   5   25.75    7.46
  -8  -6   5   12.07    4.04
   8  -6  -5   20.79    4.81
  -8   6   4    1.06    4.52
   8   6  -4    6.03    5.20
  -8  -6   4    7.99    3.59
   8  -6  -4   -8.03    4.05
  -8   6   3  284.08    8.90
   8   6  -3  271.16   10.73
  -8  -6   3  271.88    8.26
   8  -6  -3  269.70    8.69
   8   6  -2  225.74    6.92
  -8   6   2  222.96    7.35
  -8  -6   2  229.81    7.27
   8  -6  -2  224.24    6.95
   8  -6  -2  213.38    8.04
   8   6  -1    0.19    3.47
  -8   6   1    5.78    3.19
  -8  -6   1    1.80    3.55
   8  -6  -1    4.76    2.96
   8  -6  -1    7.47    3.00
   8   6   0   71.58    4.44
  -8   6   0   63.14    5.74
   8  -6   0   61.60    4.52
  -8  -6   0   65.53    6.89
   8  -6   0   69.12    3.56
  -8   6  -1   22.74    3.09
   8   6   1   29.53    5.74
   8  -6   1   16.39    6.62
  -8  -6  -1   22.38    5.93
   8  -6   1   23.41    2.69
   8   6   2  323.74    9.15
  -8   6  -2  315.64    7.60
   8   6   2  315.29    9.42
  -8  -6  -2  329.69    9.86
   8  -6   2  314.78   10.86
   8  -6   2  315.41    7.08
   8   6   3   -0.60    3.97
  -8   6  -3   -0.40    2.41
   8   6   3   -2.23    3.55
   8  -6   3   14.71    8.00
   8  -6   3    4.89    2.01
  -8  -6  -3    2.01    3.96
  -8   6  -4   53.38    4.10
   8   6   4   51.05    4.43
   8   6   4   57.41    7.89
   8  -6   4   57.10    6.85
   8  -6   4   42.25    2.35
  -8  -6  -4   55.14    5.08
   8   6   5   42.60    4.72
   8   6   5   43.60    8.61
  -8  -6  -5   49.67    5.42
   8  -6   5   54.88    7.61
   8   6   6   -1.55    8.11
   8   6   6    5.48    4.17
   8  -6   6  -14.28   11.12
  -8  -6  -6    0.59    4.72
   8   7  -9   12.60    4.35
   8  -7  -9   10.27   10.51
  -8  -7   9   10.43    5.08
   8   7  -8   19.94    4.29
  -8  -7   8   27.56    4.93
   8  -7  -8   33.06    6.67
   8   7  -7   90.04    5.27
   8  -7  -7   78.89    7.55
  -8  -7   7   84.36    8.46
   8   7  -6   26.59    4.08
   8  -7  -6   32.65    5.66
  -8  -7   6   36.59    4.55
  -8   7   5    8.41    4.85
   8   7  -5    6.92    3.56
   8  -7  -5    1.19    4.66
  -8  -7   5   -2.48    3.81
   8   7  -4   15.75    5.71
  -8   7   4    8.42    4.58
  -8  -7   4   19.78    3.90
   8   7  -3  588.87   18.57
  -8   7   3  567.77   16.27
   8  -7  -3  582.69   13.21
  -8  -7   3  566.72   15.33
   8  -7  -3  601.40   19.78
  -8   7   2   30.19    3.94
   8   7  -2   35.99    3.80
   8  -7  -2   22.40    4.78
  -8  -7   2   41.59    4.23
   8  -7  -2   29.66    3.86
  -8   7   1   74.48    4.38
   8   7  -1   76.94    4.73
   8  -7  -1   84.55    4.24
   8  -7  -1   77.03    4.27
  -8  -7   1   82.06    4.92
  -8   7   0    2.92    3.17
   8   7   0   14.26    5.33
  -8  -7   0    5.44    3.74
   8  -7   0    7.84    2.78
   8  -7   0   10.73    3.62
   8   7   1   43.21    4.10
  -8   7  -1   43.91    3.49
   8  -7   1   45.03    4.62
  -8  -7  -1   38.12    4.58
   8  -7   1   51.05    3.05
  -8   7  -2   72.53    3.60
   8   7   2   77.69    6.75
   8   7   2   74.29    4.92
   8  -7   2   68.81    3.13
  -8  -7  -2   80.15    5.28
   8  -7   2   78.03    6.03
  -8   7  -3  244.81    5.94
   8   7   3  241.15    8.13
   8   7   3  255.65    8.60
   8  -7   3  228.47    6.74
   8  -7   3  249.86   10.69
  -8  -7  -3  253.83    8.94
   8   7   4   16.88    6.48
   8   7   4   28.57    4.70
  -8   7  -4   22.07    3.38
   8  -7   4   39.77    6.62
  -8  -7  -4   19.09    7.20
   8   7   5    3.27    4.82
   8   7   5    7.34    4.01
   8  -7   5  -10.42   10.26
  -8  -7  -5   -3.64    7.10
   8   7   6   47.64    5.22
   8   7   6   49.02    9.52
  -8  -7  -6   47.68    8.93
   8  -7   6   41.85    8.61
   8   8  -9   -0.41    4.13
   8  -8  -9  -10.91    7.18
  -8  -8   9   -3.56    4.74
   8   8  -8   14.88    4.15
   8  -8  -8   18.98    6.79
  -8  -8   8   10.12    7.46
   8   8  -7   40.46    4.47
   8  -8  -7   27.45    6.93
  -8  -8   7   46.83    5.01
   8   8  -6   89.19    5.12
  -8  -8   6   79.51    5.55
   8  -8  -6   97.81    7.18
   8   8  -5    3.68    3.54
  -8  -8   5    2.86    3.87
   8  -8  -5   -4.44    4.96
   8   8  -4    2.36    5.47
  -8   8   4    5.57    4.51
  -8  -8   4    6.31    5.79
   8  -8  -4   -2.01    4.39
  -8   8   3   31.92    4.71
   8   8  -3   34.07    6.00
   8  -8  -3   28.96    2.99
   8  -8  -3   30.96    4.40
  -8  -8   3   26.88    4.20
  -8   8   2  219.45    7.77
   8   8  -2  240.84    9.96
   8  -8  -2  223.43    7.50
   8  -8  -2  220.38    8.38
  -8  -8   2  239.26    7.68
  -8   8   1  103.86    7.20
   8   8  -1  107.04    5.23
  -8  -8   1  105.28    5.75
   8  -8  -1   99.35    4.70
   8  -8  -1  109.32    6.69
  -8   8   0   25.12    3.31
   8   8   0   18.55    3.95
  -8  -8   0   24.39    6.40
   8  -8   0   20.61    4.62
   8  -8   0   21.60    6.01
   8   8   1    1.13    3.82
  -8   8  -1   10.27    4.30
   8  -8   1    7.09    2.51
   8  -8   1   18.36    4.25
  -8  -8  -1   16.10    6.29
   8   8   2  261.05   11.94
   8   8   2  263.52    8.40
  -8   8  -2  270.84    8.59
   8  -8   2  253.17    7.50
  -8  -8  -2  274.37    9.58
   8  -8   2  272.85   10.42
   8   8   3   25.44    6.31
  -8   8  -3   21.72    2.47
   8   8   3   16.60    4.24
   8  -8   3   15.19    2.11
  -8  -8  -3   24.30    4.68
   8  -8   3   18.91    8.97
  -8   8  -4   20.47    2.03
   8   8   4   17.04    4.71
   8   8   4   25.70    4.67
  -8  -8  -4   15.97    5.05
   8  -8   4   21.00    6.75
   8  -8   4   16.94    2.28
   8   8   5   14.39    7.01
   8   8   5   12.72    5.12
  -8  -8  -5   15.41    5.14
   8  -8   5   19.34    7.18
   8   8   6    8.97    4.68
   8   8   6   -5.90    8.19
   8  -8   6    7.55    7.83
  -8  -8  -6    9.77    5.33
   8   9  -9   19.81    4.39
  -8  -9   9   22.21    7.71
   8   9  -8    5.35    3.88
   8  -9  -8   11.77    9.98
  -8  -9   8   -4.07    4.65
   8   9  -7   78.85    5.08
   8  -9  -7   68.45    7.78
  -8  -9   7   72.05    8.44
   8   9  -6   12.34    3.82
  -8  -9   6   -1.97    4.24
   8  -9  -6    2.17    5.73
   8   9  -5   11.22    3.74
  -8  -9   5   10.12    4.09
   8  -9  -5    7.27    8.02
   8   9  -4  101.10    7.31
   8  -9  -4   93.77    3.58
   8  -9  -4   93.67    6.24
  -8  -9   4   93.07    5.39
   8   9  -3  212.03    7.32
  -8   9   3  212.92    8.21
   8  -9  -3  229.79   11.08
  -8  -9   3  212.19    7.59
   8  -9  -3  200.14    5.60
  -8   9   2  116.62    5.94
   8   9  -2  132.65    5.74
   8  -9  -2  120.51    4.77
   8  -9  -2  123.51    8.15
  -8  -9   2  123.89    5.93
  -8   9   1   42.72    4.13
   8   9  -1   44.47    6.43
  -8  -9   1   47.65    4.56
   8  -9  -1   47.23    3.89
   8  -9  -1   47.45    3.95
  -8   9   0   11.63    3.36
   8   9   0    5.80    3.99
   8  -9   0   10.19    2.90
  -8  -9   0   11.44    4.01
   8  -9   0   23.73    5.78
  -8   9  -1   -0.40    2.84
   8   9   1   -5.77    5.85
   8  -9   1    0.35    3.76
  -8  -9  -1    2.02    4.10
   8  -9   1    3.69    4.07
  -8   9  -2    7.89    2.62
   8   9   2    3.49    3.65
   8   9   2    6.31    4.20
  -8  -9  -2   -5.20    6.73
   8  -9   2    7.03    4.93
   8  -9   2    5.13    2.23
   8   9   3   64.36    4.97
  -8   9  -3   63.52    3.00
   8   9   3   76.22    7.92
   8  -9   3   57.96    3.63
   8  -9   3   63.22    6.86
  -8  -9  -3   73.59    5.88
   8   9   4   25.61    4.88
   8   9   4   19.83    4.70
  -8  -9  -4   22.18    5.35
   8  -9   4   18.61    6.66
   8   9   5   11.48    4.47
   8   9   5   -1.13    4.89
  -8  -9  -5    9.62    5.19
   8  -9   5    7.06    7.00
   8  10  -8   17.78    4.23
  -8 -10   8   21.76    4.98
   8 -10  -8   30.21    7.46
   8  10  -7   66.21    5.04
   8 -10  -7   78.55    7.91
  -8 -10   7   73.69    5.61
   8  10  -6  116.70    5.71
  -8 -10   6  117.63    6.16
   8 -10  -6  100.49    3.50
   8 -10  -6  114.89    8.02
   8  10  -5   16.14    3.99
  -8 -10   5   19.94    4.23
   8 -10  -5   26.83    5.54
   8 -10  -5   16.41    2.38
   8  10  -4    9.69    3.67
   8 -10  -4   -2.93    7.43
   8 -10  -4    3.67    3.63
  -8 -10   4   -8.43    6.01
   8  10  -3   15.41    3.74
   8 -10  -3   15.04    4.31
  -8 -10   3    5.58    4.09
   8  10  -2  125.81    6.01
  -8  10   2  120.92    6.18
  -8 -10   2  139.39    6.23
   8 -10  -2  137.39    4.94
   8 -10  -2  131.07    5.98
  -8  10   1   92.11    4.99
   8  10  -1   91.66    5.21
   8 -10  -1   94.38    4.82
  -8 -10   1   91.88    5.75
   8 -10  -1  108.50    6.96
   8  10   0   51.40    4.89
  -8  10   0   60.97    5.97
   8 -10   0   49.68    5.59
  -8 -10   0   52.44    5.32
   8 -10   0   58.06    4.74
   8  10   1   10.86    4.36
  -8  10  -1   16.27    4.60
   8 -10   1   10.24    2.71
  -8 -10  -1   18.47    4.66
   8 -10   1   12.76    6.96
   8  10   2   47.83    7.52
  -8  10  -2   46.57    3.24
   8 -10   2   45.12    3.98
   8 -10   2   43.57    8.70
  -8 -10  -2   47.06    5.41
   8  10   3   68.11    5.66
   8  10   3   73.37    5.07
   8 -10   3   60.04    2.58
   8 -10   3   71.43    7.02
  -8 -10  -3   62.50    6.20
   8  10   4    4.55    7.57
   8  10   4    6.85    6.72
   8 -10   4    8.22    6.58
  -8 -10  -4    5.34    7.91
   8  10   5    0.97    4.55
  -8  10  -5    7.69    6.43
   8  10   5   -3.74    4.66
   8 -10   5  -10.05    7.41
  -8 -10  -5   -0.91    8.27
   8  11  -8   13.21    4.03
   8 -11  -8   -0.17    7.42
  -8 -11   8    7.39    4.73
   8  11  -7   12.80    4.07
   8 -11  -7   29.61    7.00
  -8 -11   7   29.32    4.71
   8  11  -6   26.28    4.12
  -8 -11   6   25.41    7.12
   8 -11  -6   25.35    6.79
   8 -11  -6   21.15    3.23
   8  11  -5   23.70    4.03
  -8 -11   5   27.64    4.50
   8 -11  -5   25.61    5.99
   8 -11  -5   22.05    2.45
   8  11  -4   38.48    4.36
   8 -11  -4   36.06    2.87
  -8 -11   4   43.75    4.70
   8 -11  -4   42.86    5.78
   8  11  -3   38.93    4.36
   8 -11  -3   42.90    3.26
   8 -11  -3   51.44    5.16
  -8 -11   3   44.67    7.14
   8  11  -2  147.98    6.35
  -8 -11   2  137.98    6.72
   8 -11  -2  147.83    6.38
   8 -11  -2  143.12    5.27
   8  11  -1   34.09    4.42
   8 -11  -1   40.19    4.01
   8 -11  -1   33.34    3.93
  -8 -11   1   33.34    7.28
   8  11   0    5.96    4.28
  -8 -11   0   -5.50    6.64
   8 -11   0    2.39    3.07
   8 -11   0    4.87    3.96
   8  11   1   51.54    7.88
   8 -11   1   56.87    5.46
  -8 -11  -1   63.29    8.61
   8 -11   1   57.13    4.90
   8  11   2   12.12    4.47
   8 -11   2   13.30    5.00
  -8 -11  -2    6.03    4.89
   8 -11   2    2.10    2.26
   8  11   3   21.23    5.16
   8  11   3   22.77    4.13
  -8 -11  -3    4.36    8.74
   8 -11   3   28.91    6.20
   8 -11   3   18.58    2.77
   8  11   4   51.13    7.58
   8  11   4   44.29    5.54
  -8  11  -4   37.08    6.95
  -8 -11  -4   39.39    6.37
   8 -11   4   36.08    7.49
   8  11   5   13.04    5.07
   8  11   5   32.91    5.56
  -8  11  -5   30.03    7.64
  -8 -11  -5   35.13    6.38
   8 -11   5   34.90    8.19
   8  12  -8   22.85    4.16
   8 -12  -8   22.63    8.18
   8 -12  -8   34.70    6.49
  -8 -12   8   20.38    4.94
   8  12  -7  109.80    5.79
  -8 -12   7  107.16    9.29
   8 -12  -7   99.25   14.76
   8  12  -6   43.59    4.43
  -8 -12   6   38.49    4.93
   8 -12  -6   43.81    7.35
   8  12  -5    9.44    5.90
   8 -12  -5   22.48    8.74
   8 -12  -5   11.27    2.25
  -8 -12   5   16.86    4.37
   8  12  -4  104.08    5.54
   8 -12  -4   98.43    5.31
  -8 -12   4  108.86    6.11
   8 -12  -4  101.11    6.89
   8  12  -3    6.97    3.93
   8 -12  -3    6.62    4.31
  -8 -12   3   12.12    4.13
   8 -12  -3    1.94    7.28
   8  12  -2   19.81    4.41
   8 -12  -2   34.40    4.51
   8 -12  -2   26.15    3.45
  -8 -12   2   40.10    7.05
   8  12  -1   49.74    5.05
  -8 -12   1   54.97    5.35
   8 -12  -1   44.92    4.46
   8 -12  -1   58.65    6.58
   8  12   0  118.93    6.31
   8 -12   0  124.13    7.08
  -8 -12   0  113.76    7.06
   8 -12   0  113.27    6.05
   8  12   1   -1.24    4.31
  -8 -12  -1    1.37    4.92
   8 -12   1   -6.40    4.54
   8 -12   1    0.62    2.73
   8  12   2   -0.01    4.62
   8 -12   2   -3.59    5.06
  -8 -12  -2   -0.41    5.08
   8 -12   2   -1.19    2.30
   8  12   3   -3.05    5.12
   8  12   3    5.74    3.92
   8 -12   3    4.78    2.35
  -8 -12  -3   19.42    8.22
   8 -12   3    7.53    6.00
   8  12   4    6.35    5.00
  -8  12  -4    4.01    6.16
   8  12   4    2.57    6.53
   8 -12   4   -9.27    6.66
  -8 -12  -4    2.79    5.71
  -8  12  -5   12.84    6.90
   8  12   5    4.51    4.78
   8  12   5    5.03    8.47
   8 -12   5    5.16    7.66
  -8 -12  -5    8.26    6.29
   8  13  -7   -0.23    3.90
  -8 -13   7    4.58    4.51
   8 -13  -7    5.55    5.58
   8 -13  -7   13.95    7.27
   8  13  -6    9.73    3.99
   8 -13  -6    6.63    6.83
  -8 -13   6    6.71    4.56
   8  13  -5   32.87    6.24
   8 -13  -5   22.72    3.27
  -8 -13   5   17.94    7.12
   8 -13  -5   15.99    6.31
   8  13  -4   42.48    4.61
   8 -13  -4   42.50    4.45
   8 -13  -4   49.15    9.31
   8  13  -3   18.52    4.28
   8 -13  -3   14.41    5.03
  -8 -13   3   18.86    4.50
   8 -13  -3   17.51    3.01
   8  13  -2   13.78    6.45
   8 -13  -2   18.55    4.99
  -8 -13   2    7.73    4.77
   8 -13  -2    6.51    4.44
   8  13  -1   20.77    6.94
   8 -13  -1   22.08    4.16
  -8 -13   1   27.04    5.14
   8 -13  -1   31.34    4.14
   8  13   0   18.78    7.12
  -8 -13   0   17.79    5.20
   8 -13   0   11.11    4.52
   8 -13   0   21.16    3.55
   8  13   1  162.86    8.01
   8 -13   1  177.60    7.62
   8 -13   1  168.99    8.05
  -8 -13  -1  169.59    8.72
   8  13   2   17.26    5.17
  -8 -13  -2   18.19    5.70
   8 -13   2   25.21    2.65
   8 -13   2   45.30    8.82
  -8  13  -3    8.24    5.60
   8  13   3   -5.71    5.62
   8  13   3   12.87    4.01
   8 -13   3    4.39    6.20
  -8 -13  -3    7.92    6.08
   8  13   4   46.54    9.68
   8  13   4   40.55    7.41
  -8  13  -4   53.30    7.28
  -8 -13  -4   49.14    7.10
   8 -13   4   36.13    8.17
   8  14  -7   -2.41    3.79
   8 -14  -7    8.94    7.69
  -8 -14   7    2.63    4.59
   8 -14  -7    1.35    6.15
   8  14  -6   24.38    4.39
  -8 -14   6   33.50    7.71
   8 -14  -6   37.41    7.39
   8  14  -5    2.07    6.08
   8 -14  -5   -1.53    6.16
   8 -14  -5    0.61    2.42
  -8 -14   5    2.70    4.43
   8  14  -4  141.69    6.43
  -8 -14   4  137.34    7.00
   8 -14  -4  122.88    4.23
   8 -14  -4  133.21    8.56
   8  14  -3   -4.56    6.17
   8 -14  -3   -0.28    2.80
   8 -14  -3    1.90    4.88
  -8 -14   3   -0.78    6.63
   8  14  -2   15.10    4.40
  -8 -14   2    3.77    5.01
   8 -14  -2   29.56    5.36
   8 -14  -2   19.75    4.75
   8  14  -1   58.35    5.59
   8 -14  -1   71.95    5.05
  -8 -14   1   58.92    6.01
   8 -14  -1   56.98    4.77
   8  14   0  150.29    7.66
   8 -14   0  150.23    7.00
  -8 -14   0  145.48    8.12
   8 -14   0  171.98    8.40
   8  14   1   -0.56    4.68
  -8 -14  -1    0.86    5.38
   8 -14   1    0.24    2.99
   8 -14   1    4.99    7.43
   8  14   2    6.56    5.01
   8 -14   2   -1.17    2.32
   8 -14   2    1.76    2.03
  -8 -14  -2   -4.93    8.61
   8 -14   2    8.81    5.38
  -8  14  -3    2.49    5.85
   8  14   3    9.50    8.46
   8  14   3    7.73    6.16
   8 -14   3   11.99    6.42
  -8 -14  -3    2.10    6.05
   8  14   4    5.33    5.46
   8  14   4   -5.94    6.36
  -8  14  -4    2.43    6.39
   8 -14   4    1.97    6.98
  -8 -14  -4    2.75    6.27
   8  15  -7   14.03    4.09
   8 -15  -7    6.95    8.10
   8 -15  -7    4.59    6.45
  -8 -15   7    6.82    7.43
   8  15  -6    0.07    4.00
   8 -15  -6    4.89    5.78
  -8 -15   6   -1.59    4.55
   8 -15  -6   -4.96    6.96
   8  15  -5   36.54    7.04
  -8 -15   5   38.12    5.16
   8 -15  -5   25.34    7.43
   8  15  -4   21.01    4.58
   8 -15  -4   22.87    6.09
  -8 -15   4   22.40    5.05
   8 -15  -4   13.70    2.44
   8  15  -3   14.29    4.51
   8 -15  -3   12.84    2.95
   8 -15  -3    8.05    5.45
  -8 -15   3   14.95    4.89
   8  15  -2    2.26    4.46
   8 -15  -2    9.25    7.04
  -8 -15   2    9.18    4.94
   8 -15  -2    1.76    3.29
   8  15  -1   17.79    4.82
  -8 -15   1   13.18    5.42
   8 -15  -1   28.00    6.54
   8 -15  -1   14.17    4.18
   8  15   0   41.19    5.90
   8 -15   0   45.68    7.92
  -8 -15   0   53.38    6.44
   8 -15   0   53.65    4.54
   8  15   1  210.78    9.59
   8 -15   1  189.55    8.62
  -8 -15  -1  203.78   10.46
   8 -15   1  199.42    9.00
   8  15   2   -0.48    5.76
   8 -15   2    3.08    2.34
   8 -15   2    7.17    5.70
   8 -15   2    3.21    3.19
  -8 -15  -2    7.66    9.12
   8  15   3   17.91    6.40
  -8  15  -3    4.84    5.93
   8  15   3    9.72    6.02
   8 -15   3    6.15   10.12
  -8 -15  -3   20.33    6.27
   8  15   4    0.70    5.77
   8  15   4    1.62    6.27
  -8  15  -4   -0.57    6.73
   8 -15   4   -2.90    7.09
  -8 -15  -4   -8.02    6.64
   8  16  -6    4.25    4.14
  -8 -16   6    0.27    4.83
   8 -16  -6   10.23    7.40
   8 -16  -6    1.25    5.89
   8  16  -5   13.63    4.43
   8 -16  -5   15.22    7.00
   8 -16  -5   12.34    5.47
  -8 -16   5   14.12    5.01
   8  16  -4  179.41    7.58
   8 -16  -4  179.61   10.26
  -8 -16   4  160.23    8.38
   8 -16  -4  173.78    8.26
   8  16  -3    6.99    4.33
   8 -16  -3   12.03    8.40
   8 -16  -3    2.15    2.90
  -8 -16   3   11.46    4.92
   8  16  -2   24.40    5.04
   8 -16  -2   17.25    3.68
  -8 -16   2   22.74    5.59
   8 -16  -2   21.04    5.09
   8  16  -1   13.68    7.74
  -8 -16   1   26.27    8.58
   8 -16  -1   11.34    6.95
   8 -16  -1   12.98    3.78
   8 -16  -1   21.74    4.23
   8  16   0  106.37    7.16
   8 -16   0  118.42    9.40
  -8 -16   0  104.99    8.12
   8 -16   0   97.99    4.82
   8 -16   0   98.49    5.63
   8  16   1   -5.05    5.43
   8 -16   1   -0.47    5.19
   8 -16   1    2.36    3.17
   8 -16   1   -0.14    2.75
  -8 -16  -1   10.72    5.99
   8  16   2    1.20    6.28
   8 -16   2   26.07    9.00
  -8 -16  -2    8.63    9.69
   8  16   3   -1.20    6.03
   8  16   3    0.25    3.93
  -8  16  -3    2.54    5.95
   8 -16   3   -2.29    6.47
  -8 -16  -3    3.28    6.49
   8  17  -6    2.03    4.20
  -8 -17   6    0.97    4.99
   8 -17  -6   -6.06    7.55
   8 -17  -6   -2.80    6.00
   8  17  -5   17.36    4.43
   8 -17  -5    2.55    7.25
   8 -17  -5   14.83    5.67
  -8 -17   5   21.42    7.88
   8  17  -4    9.62    6.78
   8 -17  -4   -0.48    7.80
  -8 -17   4   -0.28    4.97
   8 -17  -4   11.86    6.31
   8  17  -3    5.87    4.49
  -8 -17   3   -1.75    5.05
   8 -17  -3    1.61    4.49
   8 -17  -3   -0.56    8.75
   8 -17  -3    2.55    4.13
   8  17  -2    7.27    7.34
  -8 -17   2    7.16    5.42
   8 -17  -2    1.73    3.53
   8 -17  -2    6.60    4.09
   8 -17  -2    6.93    5.06
   8  17  -1   30.86    5.61
  -8 -17   1   36.69    9.36
   8 -17  -1   42.42    5.08
   8 -17  -1   32.45    4.70
   8 -17  -1   25.19    6.33
   8  17   0   36.88    5.85
  -8 -17   0   42.87   10.00
   8 -17   0   31.95    4.69
   8 -17   0   32.72    3.87
   8 -17   0   39.75    8.03
   8  17   1  106.58    8.08
  -8 -17  -1   90.44    8.50
   8 -17   1   92.81    4.88
   8 -17   1   87.75    4.26
   8 -17   1   91.35    7.28
   8  17   2   40.02    6.68
   8 -17   2   29.64    6.70
  -8 -17  -2   35.40   11.17
   8  18  -5    5.45    4.51
  -8 -18   5   13.67    8.02
   8 -18  -5    1.03    8.96
   8 -18  -5   19.86   11.07
   8  18  -4   61.16    5.81
  -8 -18   4   64.68    9.86
   8 -18  -4   65.55    8.34
   8 -18  -4   64.08    6.40
   8  18  -3   22.43    7.75
  -8 -18   3   25.18    5.66
   8 -18  -3   10.52    6.33
   8 -18  -3   20.08    5.08
   8  18  -2   64.56    6.28
   8 -18  -2   73.68    6.64
   8 -18  -2   62.66    5.60
  -8 -18   2   83.73   10.72
   8  18  -1   19.97    5.64
   8 -18  -1   28.57    5.22
   8 -18  -1   29.51    4.74
  -8 -18   1   37.07    9.69
   8 -18  -1   28.86    6.52
   8  18   0   12.45    8.99
   8 -18   0   14.03    5.08
   8 -18   0   15.74    6.69
   8 -18   0   17.11    3.71
  -8 -18   0   10.29    9.75
   8  18   1   -0.29    6.31
   8 -18   1    5.82    3.34
  -8 -18  -1   -6.31    6.35
   8 -18   1    0.69    2.87
   8  18   2   -9.16    6.59
  -8 -18  -2  -10.05   10.63
   8  19  -4   10.03    4.88
   8 -19  -4    3.48    5.62
   8 -19  -4    4.95    6.87
  -8 -19   4    3.42    8.17
   8  19  -3    6.80    4.78
   8 -19  -3   -1.30    6.08
  -8 -19   3   -1.40    5.33
   8 -19  -3   -3.11    4.97
   8  19  -2   26.04    5.34
   8 -19  -2   19.40    5.80
  -8 -19   2   11.31    9.68
   8 -19  -2   16.10    4.89
   8  19  -1   19.40    6.01
   8 -19  -1   23.32    5.35
  -8 -19   1   21.22    9.74
   8 -19  -1   21.35    4.43
   8  19   0    3.97    5.94
   8 -19   0   -4.10    3.53
   8 -19   0   -2.95    6.50
  -8 -19   0   -4.62    9.77
   8  19   1   21.15    6.70
   8 -19   1   30.99    5.70
   8 -19   1   26.30    3.30
  -8 -19  -1   25.83    7.41
   8  20  -2   60.73    9.59
  -8 -20   2   54.95   11.15
   8 -20  -2   57.54    8.31
   8 -20  -2   52.25    6.97
   8  20  -1   31.41    6.49
  -8 -20   1   24.61   10.38
   8 -20  -1   20.78    4.54
   8 -20  -1   19.40    5.43
   9   0  -9    1.18    5.50
   9   0  -8    7.49    5.16
  -9   0   8    7.05    5.63
  -9   0   7    4.25    5.19
   9   0  -7    1.72    4.68
   9   0  -6    8.30    6.86
  -9   0   6    4.96    4.85
   9   0  -5    9.77    4.16
  -9   0   5   18.44    7.02
   9   0  -4  186.82    6.85
  -9   0   4  168.76    7.20
  -9   0   3   11.57    6.08
   9   0  -3    1.49    3.82
  -9   0   2  167.72    6.69
   9   0  -2  178.26    6.48
   9   0  -1   -4.58    3.30
  -9   0   1    1.17    3.51
  -9   0   0  311.54    8.98
   9   0   0  319.52    9.50
   9   0   0  306.25   10.90
   9   0   1   -1.83    3.16
  -9   0  -1    2.23    3.29
   9   0   1   -0.12    3.89
   9   0   2   10.00    3.13
   9   0   2   10.70    4.55
  -9   0  -2   14.81    3.49
   9   0   3   -5.54    4.57
  -9   0  -3    4.55    5.10
   9   0   3   -4.74    7.58
   9   0   4   11.03    3.11
   9   0   4    6.32    5.53
  -9   0  -4   13.96    5.62
   9   0   5    0.82    6.23
   9   0   5    0.96    3.24
  -9   0  -5    0.47    5.54
   9   0   6    0.65    4.55
   9   0   6    7.66   10.29
  -9   0  -6   -3.03    3.54
   9   1  -9   22.12    5.85
   9  -1  -9   23.89    9.39
   9   1  -8    4.43    5.05
  -9   1   8    8.19    5.70
   9  -1  -8    5.16    8.08
  -9  -1   8   -0.16    5.42
   9   1  -7   33.75    5.19
  -9   1   7   33.66    5.78
   9  -1  -7   32.16    8.20
  -9  -1   7   30.18    5.50
  -9   1   6   18.28    4.93
   9   1  -6   17.03    4.60
   9  -1  -6    9.19    4.78
  -9  -1   6   20.07    7.45
   9   1  -5  239.24    8.64
  -9   1   5  242.38    9.22
  -9  -1   5  258.27    9.31
   9  -1  -5  261.19    8.89
   9   1  -4    3.98    6.24
  -9   1   4    8.97    4.37
   9  -1  -4    6.00    3.97
  -9  -1   4   -1.06    4.16
   9   1  -3    2.36    5.75
  -9   1   3   -0.06    4.07
  -9  -1   3    8.23    3.94
   9  -1  -3    8.13    3.59
   9   1  -2    5.47    3.55
  -9   1   2    3.22    3.79
  -9  -1   2   10.44    3.86
   9  -1  -2    5.24    3.55
   9   1  -1    8.49    5.31
  -9   1   1    3.24    3.54
  -9  -1   1   -3.78    3.70
   9  -1  -1    4.69    3.29
  -9   1   0   11.43    3.71
   9   1   0   18.59    3.63
   9  -1   0   12.37    5.99
  -9  -1   0   10.14    3.73
   9  -1   0    8.25    3.43
   9   1   1   34.28    3.66
  -9   1  -1   36.64    3.82
   9   1   1   38.74    4.62
  -9  -1  -1   30.62    3.93
   9  -1   1   31.45    4.69
   9  -1   1   39.04    3.51
   9   1   2   25.42    4.69
   9   1   2   19.92    4.94
   9  -1   2   13.73    4.77
   9  -1   2   19.87    4.71
  -9  -1  -2   18.68    3.66
  -9   1  -3   12.89    5.24
   9   1   3   19.22    3.24
   9   1   3   16.06    4.99
   9  -1   3   12.97    5.28
   9  -1   3   10.88    3.09
  -9  -1  -3   19.17    3.72
  -9   1  -4    0.37    5.06
   9   1   4    1.15    5.38
   9   1   4    0.12    4.70
   9  -1   4    0.37    2.89
  -9  -1  -4    7.82    5.54
   9  -1   4    6.62    8.67
   9   1   5  166.95    6.52
   9   1   5  189.90   14.56
  -9   1  -5  164.78    8.95
   9  -1   5  156.80    5.94
   9  -1   5  185.66   10.78
  -9  -1  -5  174.55    9.76
   9   1   6    4.47    4.96
   9   1   6   -5.16    6.45
  -9  -1  -6   -1.55    3.91
   9  -1   6    1.68    6.84
   9   2  -9   -0.48    5.20
  -9  -2   9    2.97    5.62
   9  -2  -9    5.97    5.76
  -9   2   8   10.73    5.86
   9   2  -8    1.91    7.34
  -9  -2   8    8.17    8.23
   9  -2  -8    3.84    5.44
  -9   2   7   -3.46    5.47
   9   2  -7    2.71    4.47
  -9  -2   7    0.36    7.50
   9  -2  -7    9.42    4.97
  -9   2   6    2.51    5.08
   9   2  -6   19.47    4.57
   9  -2  -6   16.49    4.93
  -9  -2   6   20.76    4.91
   9   2  -5    4.89    6.16
  -9   2   5   -3.47    4.67
  -9  -2   5    3.50    4.28
   9  -2  -5   -8.08    6.60
  -9   2   4  104.86    8.73
   9   2  -4   92.39    5.78
  -9  -2   4  105.34    8.56
   9  -2  -4  105.08    5.73
   9   2  -3  211.53    7.48
  -9   2   3  216.23    7.89
   9  -2  -3  209.86    7.53
  -9  -2   3  206.12    7.84
  -9   2   2   69.62    4.85
   9   2  -2   67.28    4.83
   9  -2  -2   75.00    6.81
  -9  -2   2   69.79    7.31
   9   2  -1   74.47    4.48
  -9   2   1   65.29    4.47
  -9  -2   1   67.69    4.74
   9  -2  -1   67.56    4.37
  -9   2   0  648.59   16.84
   9   2   0  677.04   17.11
   9  -2   0  674.14   16.51
   9  -2   0  665.50   18.06
  -9  -2   0  634.13   17.35
   9   2   1   93.37    5.50
   9   2   1   82.37    4.64
  -9   2  -1   97.55    4.77
  -9  -2  -1   78.55    4.91
   9  -2   1   93.24    5.62
   9  -2   1   87.47    4.24
  -9   2  -2    2.28    3.13
   9   2   2   -0.81    4.35
   9   2   2   -1.25    3.13
  -9  -2  -2   -1.34    3.49
   9  -2   2    4.23    2.85
   9  -2   2   10.27    4.49
  -9   2  -3    7.71    3.19
   9   2   3    4.83    3.37
   9   2   3    6.88    4.74
   9  -2   3    7.42    2.76
  -9  -2  -3    4.48    3.67
   9  -2   3    2.67    5.16
  -9   2  -4   15.54    5.27
   9   2   4   19.30    8.27
   9   2   4   11.67    3.43
   9  -2   4   10.03    6.26
  -9  -2  -4   19.17    6.12
   9  -2   4   15.80    4.40
   9   2   5   -1.55    3.57
   9   2   5    1.21    5.75
  -9   2  -5   -2.85    3.28
   9  -2   5    2.01    2.74
   9  -2   5   -3.52    9.99
  -9  -2  -5    1.94    6.19
   9   2   6   16.06    6.56
   9   2   6    3.68    5.28
  -9  -2  -6    3.87    4.13
   9  -2   6    2.51    7.07
   9   3  -9   62.49    9.51
  -9  -3   9   61.42    7.06
   9  -3  -9   69.85    7.47
   9   3  -8   33.67    8.15
   9  -3  -8   30.74    6.26
  -9  -3   8   37.05    6.15
  -9   3   7   77.65   10.74
   9   3  -7   83.10    8.70
  -9  -3   7   87.96    6.53
   9  -3  -7   90.08    6.84
   9   3  -6   68.02    5.36
  -9   3   6   67.23    6.57
  -9  -3   6   74.69    5.85
   9  -3  -6   57.56    6.14
  -9   3   5   74.79    6.37
   9   3  -5   96.02    5.33
  -9  -3   5   73.70    8.36
   9  -3  -5   96.34    6.14
   9   3  -4    5.95    3.78
  -9   3   4    0.21    4.47
  -9  -3   4   -3.80    4.24
   9  -3  -4    3.57    6.43
   9   3  -3  170.46    6.55
  -9   3   3  164.02    7.24
  -9  -3   3  170.82    6.81
   9  -3  -3  176.09    9.55
  -9   3   2   19.89    4.13
   9   3  -2   35.34    5.93
  -9  -3   2   33.07    4.17
   9  -3  -2   20.17    3.78
  -9   3   1    1.97    3.59
   9   3  -1    3.17    3.51
   9  -3  -1    8.90    3.40
   9  -3  -1    0.02    3.18
  -9  -3   1    4.35    3.69
  -9   3   0   20.49    3.77
   9   3   0   16.22    3.78
   9  -3   0   31.24    4.24
  -9  -3   0   29.12    4.09
   9  -3   0   26.22    3.55
   9   3   1   -0.10    5.12
   9   3   1   -0.10    3.87
  -9   3  -1    1.93    3.13
  -9  -3  -1    6.37    3.66
   9  -3   1    2.17    2.89
   9  -3   1    4.45    6.40
  -9   3  -2   33.10    3.53
   9   3   2   30.43    4.74
   9   3   2   37.94    3.83
   9  -3   2   36.16    3.26
   9  -3   2   30.10    5.27
  -9  -3  -2   38.66    6.47
   9   3   3   40.21    3.97
  -9   3  -3   45.99    3.82
   9   3   3   33.44    5.60
  -9  -3  -3   42.20    4.65
   9  -3   3   41.63    6.11
   9  -3   3   49.10    3.20
   9   3   4   10.23    5.15
   9   3   4   13.76    3.47
  -9   3  -4    8.27    3.17
   9  -3   4    5.62    6.03
  -9  -3  -4    9.50    4.11
   9  -3   4   10.19    4.04
   9   3   5   83.12    5.31
  -9   3  -5   84.72    4.44
   9   3   5   93.22    7.73
   9  -3   5   84.43    8.58
  -9  -3  -5   80.99    5.79
   9  -3   5   69.45    3.93
   9   3   6   10.89    5.79
   9   3   6   13.47    6.54
   9  -3   6    8.88    7.69
  -9  -3  -6   15.54    4.77
   9   4  -9   -2.86    5.01
  -9  -4   9   10.24    8.43
   9  -4  -9    8.05    6.07
   9   4  -8    3.30    4.65
   9  -4  -8   -4.92    5.65
  -9  -4   8    6.81    7.81
   9   4  -7    0.28    4.37
  -9   4   7   -3.15    5.78
  -9  -4   7    5.02    7.53
   9  -4  -7    9.68    8.05
   9   4  -6   26.56    4.87
  -9   4   6   19.46    5.79
   9  -4  -6   37.79    5.51
  -9  -4   6   39.01    5.18
   9   4  -5   18.53    4.28
  -9   4   5   13.03    5.28
   9  -4  -5   21.97    4.75
  -9  -4   5   19.09    4.59
  -9   4   4   70.78    5.69
   9   4  -4   62.38    5.08
   9  -4  -4   78.16    5.35
  -9  -4   4   65.81    5.24
  -9   4   3  236.71    8.54
   9   4  -3  258.50    8.08
   9  -4  -3  245.99    8.39
  -9  -4   3  231.07   11.41
  -9   4   2  131.72    6.12
   9   4  -2  138.22    5.96
   9  -4  -2  134.51    5.88
  -9  -4   2  131.42    6.08
  -9   4   1   23.32    3.82
   9   4  -1   27.61    3.90
  -9  -4   1   26.46    4.04
   9  -4  -1   20.58    5.47
   9  -4  -1   18.12    3.86
   9   4   0  236.99   10.44
  -9   4   0  226.00    7.24
   9  -4   0  228.97   10.87
   9  -4   0  244.88    9.36
  -9  -4   0  248.91   11.26
  -9   4  -1    8.60    3.24
   9   4   1    5.39    3.65
   9   4   1    9.69    3.85
   9  -4   1   14.49    4.28
  -9  -4  -1    2.42    3.81
   9  -4   1   11.10    2.89
  -9   4  -2   92.21    6.43
   9   4   2   85.51    4.87
   9   4   2   85.52    5.53
   9  -4   2   82.41    6.48
  -9  -4  -2   81.06    5.31
   9  -4   2   82.15    3.77
   9   4   3   26.76    5.17
  -9   4  -3   27.87    3.39
   9   4   3   31.43    3.96
   9  -4   3   31.10    6.01
  -9  -4  -3   24.89    6.79
   9  -4   3   25.77    2.87
   9   4   4    3.78    5.14
  -9   4  -4    3.19    4.52
   9   4   4    2.14    3.60
   9  -4   4   -6.08    6.04
  -9  -4  -4    7.69    4.16
   9  -4   4    2.44    2.35
   9   4   5    4.52    5.82
   9   4   5    9.06    6.12
   9  -4   5    2.65    6.64
  -9  -4  -5    4.24    4.61
   9   5  -9   39.59    5.77
   9  -5  -9   37.22    7.37
  -9  -5   9   39.44    6.09
   9   5  -8   29.99    5.30
  -9  -5   8   38.95    5.67
   9  -5  -8   33.74    6.75
   9   5  -7   95.84    6.11
   9  -5  -7   98.87    7.58
  -9  -5   7   88.07    6.37
  -9   5   6   -0.33    5.46
   9   5  -6    6.58    6.43
  -9  -5   6    5.34    4.55
   9  -5  -6    5.84    5.36
  -9   5   5  137.05    7.62
   9   5  -5  159.41    6.51
   9  -5  -5  162.88   10.92
  -9  -5   5  142.40    7.03
  -9   5   4   76.80    6.20
   9   5  -4   79.28    5.04
  -9  -5   4   89.64    7.95
   9  -5  -4   80.20    5.89
  -9   5   3   65.83    5.41
   9   5  -3   70.01    4.94
  -9  -5   3   69.68    5.16
   9  -5  -3   56.01    4.99
   9   5  -2    4.17    3.53
  -9   5   2   -2.33    3.94
  -9  -5   2    6.50    3.92
   9  -5  -2   -3.01    3.22
   9  -5  -2    3.30    3.66
   9   5  -1   36.97    5.99
  -9   5   1   33.15    3.99
   9  -5  -1   23.86    3.74
  -9  -5   1   33.63    4.49
   9  -5  -1   38.65    5.91
   9   5   0   35.40    4.05
  -9   5   0   34.44    3.78
   9  -5   0   34.58    3.65
   9  -5   0   39.06    4.31
  -9  -5   0   36.47    4.47
   9   5   1    2.71    3.63
  -9   5  -1    2.23    3.15
   9  -5   1   -3.07    4.24
  -9  -5  -1    4.76    3.88
   9  -5   1   -0.07    2.76
   9   5   2   35.98    4.13
  -9   5  -2   32.40    3.51
   9   5   2   25.63    7.21
   9  -5   2   31.05    5.56
   9  -5   2   31.14    3.05
  -9  -5  -2   31.76    4.61
  -9   5  -3   26.31    3.27
   9   5   3   34.17    7.71
   9   5   3   27.97    6.31
  -9  -5  -3   33.17    4.79
   9  -5   3   20.43    6.22
   9  -5   3   36.99    4.16
  -9   5  -4    4.68    2.77
   9   5   4    4.16    4.94
   9   5   4   -2.74    5.56
   9  -5   4   -1.02    2.25
  -9  -5  -4    0.23    4.38
   9  -5   4   -2.50    6.33
   9   5   5   37.19    7.02
   9   5   5   35.15    9.43
  -9  -5  -5   35.39    5.47
   9  -5   5   37.54   11.75
   9   6  -9    8.16    4.66
   9  -6  -9   -2.40    6.69
  -9  -6   9   -0.59    5.36
   9   6  -8   20.67    4.95
   9  -6  -8   22.75    6.81
  -9  -6   8   22.70    8.30
   9   6  -7    2.63    4.27
   9  -6  -7   13.95    8.89
  -9  -6   7   -2.45    7.27
   9   6  -6   51.66    7.59
  -9   6   6   54.76    6.58
   9  -6  -6   50.42    6.39
  -9  -6   6   58.80    8.14
  -9   6   5   12.06    5.33
   9   6  -5    9.00    4.10
   9  -6  -5    6.47    5.08
  -9  -6   5    2.67    4.41
  -9   6   4   43.82    5.63
   9   6  -4   45.42    4.55
   9  -6  -4   50.25    5.12
  -9  -6   4   46.81    5.12
  -9   6   3   75.61    5.51
   9   6  -3   75.31    5.12
  -9  -6   3   66.67    5.25
   9  -6  -3   69.67    7.85
  -9   6   2  235.23    8.28
   9   6  -2  242.64    8.27
   9  -6  -2  238.13    7.85
  -9  -6   2  250.49    8.58
   9  -6  -2  234.01    7.32
  -9   6   1   14.65    3.75
   9   6  -1   17.01    4.11
  -9  -6   1   18.04    6.32
   9  -6  -1   13.80    3.51
   9  -6  -1   19.72    3.65
   9   6   0   28.74    4.06
  -9   6   0   26.33    3.75
   9  -6   0   23.95    4.32
   9  -6   0   19.52    3.38
  -9  -6   0   18.10    4.36
  -9   6  -1   16.44    4.85
   9   6   1    2.80    5.67
   9  -6   1    2.00    2.80
   9  -6   1    5.14    6.81
  -9  -6  -1    7.89    6.25
   9   6   2  176.81    6.99
   9   6   2  176.27    7.47
  -9   6  -2  176.97    5.78
   9  -6   2  166.62    6.93
   9  -6   2  182.27    8.90
  -9  -6  -2  171.47    7.60
  -9   6  -3  118.33    4.70
   9   6   3  125.46    6.97
   9  -6   3  123.60    8.50
  -9  -6  -3  136.67    9.54
   9  -6   3  113.20    4.08
   9   6   4    2.30    3.96
  -9   6  -4    2.21    3.98
   9   6   4    0.80    7.46
  -9  -6  -4    1.58    4.41
   9  -6   4   -4.62    9.62
   9  -6   4    1.83    2.08
   9   6   5   11.27    4.38
   9   6   5    8.52    8.56
   9  -6   5    3.17    7.35
  -9  -6  -5    3.20    4.97
   9   7  -9   29.86    5.23
  -9  -7   9   24.42    6.01
   9  -7  -9   23.46   11.99
   9   7  -8   -5.26    4.33
  -9  -7   8   -2.09    5.06
   9  -7  -8   -3.47    6.43
   9   7  -7  127.45    6.61
   9  -7  -7  112.72    8.83
  -9  -7   7  123.89    7.27
   9   7  -6   13.78    6.36
   9  -7  -6   -0.32    5.59
  -9  -7   6    0.75    4.59
   9   7  -5    1.94    3.95
  -9   7   5    5.98    8.00
   9  -7  -5    8.98    7.69
  -9  -7   5    4.15    4.29
  -9   7   4   38.61    8.36
   9   7  -4   54.28    4.86
  -9  -7   4   49.18    5.21
   9  -7  -4   51.51    5.49
  -9   7   3  214.68   11.52
   9   7  -3  205.90    7.56
  -9  -7   3  196.78    7.68
   9  -7  -3  205.25    7.86
   9  -7  -3  207.67    6.27
   9   7  -2   22.98    4.12
  -9   7   2   13.17    4.28
  -9  -7   2   17.29    4.41
   9  -7  -2   20.34    3.97
   9  -7  -2   15.48    3.48
  -9   7   1   24.09    4.13
   9   7  -1   21.95    4.22
  -9  -7   1   26.87    4.59
   9  -7  -1   31.23    4.10
   9  -7  -1   29.49    5.72
   9   7   0   29.18    6.47
  -9   7   0   16.07    3.74
   9  -7   0   22.31    4.90
   9  -7   0   24.92    4.42
  -9  -7   0   22.21    4.51
  -9   7  -1    4.05    3.24
   9   7   1    1.29    4.06
   9  -7   1    4.22    4.51
  -9  -7  -1    9.99    4.33
   9  -7   1   11.54    2.92
   9   7   2   26.50    4.48
  -9   7  -2   20.35    3.36
   9   7   2   26.84    4.45
  -9  -7  -2   31.30    4.85
   9  -7   2   25.06    2.92
   9  -7   2   20.53    8.58
  -9   7  -3   89.49    4.03
   9   7   3   98.22    8.43
   9   7   3   92.15    6.17
   9  -7   3   78.31    4.89
   9  -7   3   84.76    7.91
  -9  -7  -3   94.11    6.28
   9   7   4    8.23    4.12
  -9   7  -4    3.17    3.63
   9   7   4    6.58    4.89
   9  -7   4    2.35    1.90
  -9  -7  -4    5.12    4.79
   9  -7   4   -0.17    6.54
   9   7   5   14.15    4.54
   9   7   5   -1.19    5.71
   9  -7   5   13.89    7.69
  -9  -7  -5   18.66    5.28
   9   8  -8   24.13    5.02
  -9  -8   8   32.19    5.64
   9  -8  -8   26.71    7.10
   9   8  -7    5.39    4.36
   9  -8  -7    1.76    6.15
  -9  -8   7    7.23    7.38
   9   8  -6   65.61    5.28
   9  -8  -6   65.99    7.05
  -9  -8   6   58.63    8.36
   9   8  -5   27.73    4.43
  -9   8   5   33.82    6.19
   9  -8  -5   39.47    5.83
  -9  -8   5   20.85    4.78
  -9   8   4   56.47    5.82
   9   8  -4   52.30    7.06
  -9  -8   4   44.19    5.14
   9  -8  -4   39.75    3.64
   9  -8  -4   48.56    8.15
  -9   8   3    2.59    7.20
   9   8  -3   18.28    6.23
   9  -8  -3   11.30    6.72
  -9  -8   3   14.80    4.47
  -9   8   2  173.58    7.17
   9   8  -2  164.95    9.73
  -9  -8   2  163.69    7.31
   9  -8  -2  162.99    6.06
   9  -8  -2  168.76    9.30
   9   8  -1   -1.93    4.08
  -9   8   1    8.18    3.66
   9  -8  -1    2.30    3.40
  -9  -8   1    2.14    6.65
   9  -8  -1   -6.29    3.63
   9   8   0    4.78    4.16
  -9   8   0   -2.71    5.25
  -9  -8   0   -9.38    6.65
   9  -8   0    0.98    3.02
   9  -8   0    1.51    6.24
  -9   8  -1   62.52    4.09
   9   8   1   50.71    5.12
   9  -8   1   60.49    5.66
   9  -8   1   46.34    5.24
  -9  -8  -1   69.25    8.29
   9   8   2  205.17    8.05
   9   8   2  202.35   10.94
  -9   8  -2  202.29    6.34
  -9  -8  -2  204.71    9.03
   9  -8   2  194.97    7.38
   9  -8   2  214.72    9.80
   9   8   3   17.07    4.82
  -9   8  -3   17.12    4.47
   9   8   3   24.26    4.66
   9  -8   3   22.97    3.72
  -9  -8  -3   29.16    7.85
   9  -8   3   26.44    6.58
   9   8   4    0.80    4.64
   9   8   4   -3.77    6.58
   9  -8   4    5.63   10.22
  -9  -8  -4   -0.21    5.01
   9   8   5   14.37    5.78
   9   8   5   11.13    5.02
  -9  -8  -5   15.01    5.55
   9  -8   5   11.21    7.69
   9   9  -8    8.38    4.48
  -9  -9   8    2.70    7.71
   9  -9  -8    0.93   10.99
   9   9  -7   31.16    4.84
  -9  -9   7   28.37    5.34
   9  -9  -7   31.49    7.36
   9   9  -6    4.44    4.30
   9  -9  -6   18.40    9.24
  -9  -9   6   13.87    4.72
   9   9  -5   14.26    4.16
   9  -9  -5   10.27    2.76
  -9  -9   5    6.73    4.69
   9  -9  -5    9.62    5.36
  -9   9   4   84.09    6.96
   9   9  -4   92.35    8.41
   9  -9  -4   97.14    6.88
  -9  -9   4   95.05    5.98
   9  -9  -4  105.37    4.31
   9   9  -3  157.39    6.75
  -9   9   3  148.38    7.45
  -9  -9   3  145.16    7.11
   9  -9  -3  156.05    7.22
   9  -9  -3  142.30    7.50
  -9   9   2   15.83    4.34
   9   9  -2    6.80    4.39
   9  -9  -2   15.85    4.27
   9  -9  -2   17.42    3.58
  -9  -9   2   19.02    4.66
   9   9  -1   75.77    7.86
  -9   9   1   71.05    5.16
   9  -9  -1   76.80    6.93
  -9  -9   1   77.10    5.85
   9  -9  -1   66.08    5.04
   9   9   0    5.77    4.31
  -9   9   0   12.26    3.81
   9  -9   0   -4.30    4.98
  -9  -9   0   14.64    4.93
   9  -9   0   10.30    4.05
  -9   9  -1    1.63    5.05
   9   9   1   -1.55    4.27
  -9  -9  -1    0.44    4.65
   9  -9   1   -0.67    2.76
   9  -9   1   -3.53    7.25
   9   9   2    9.21    4.49
  -9   9  -2    1.76    3.13
   9   9   2    5.04    4.20
   9  -9   2    6.66    5.34
   9  -9   2   -1.28    2.57
  -9  -9  -2    8.17    4.73
   9   9   3  104.60    6.66
   9   9   3  118.71    9.68
  -9   9  -3  108.87    5.93
   9  -9   3   96.63    3.51
  -9  -9  -3  106.80    7.38
   9  -9   3  120.35    8.62
   9   9   4   22.05    5.34
   9   9   4   21.27    5.14
  -9  -9  -4   17.75    5.68
   9  -9   4   16.18    7.30
   9   9   5   26.64    5.93
   9   9   5   23.00    8.35
   9  -9   5   19.12    8.64
  -9  -9  -5   31.34    6.18
   9  10  -8   46.47    5.32
  -9 -10   8   52.46    6.02
   9 -10  -8   37.27    8.59
   9  10  -7   -0.07    4.43
  -9 -10   7    3.05    4.89
   9 -10  -7    6.81    6.77
   9  10  -6   58.82    5.26
  -9 -10   6   62.80    6.00
   9 -10  -6   62.52    4.89
   9 -10  -6   70.05    7.86
   9  10  -5  110.42    5.92
  -9 -10   5  112.10    6.66
   9 -10  -5  105.10    7.77
   9 -10  -5  104.31    5.93
   9  10  -4   10.49    4.10
   9 -10  -4    6.01    4.53
  -9 -10   4    7.58    4.49
   9 -10  -4    9.30    5.08
  -9  10   3   -4.39    4.65
   9  10  -3    8.92    4.19
   9 -10  -3    3.59    6.85
  -9 -10   3    8.00    4.41
   9 -10  -3    4.47    4.82
   9  10  -2   50.80    5.14
  -9  10   2   56.00    7.83
   9 -10  -2   52.28    7.42
   9 -10  -2   55.35    4.28
  -9 -10   2   59.14    5.28
  -9  10   1   28.76    4.29
   9  10  -1   23.48    4.76
   9 -10  -1   28.49    4.18
   9 -10  -1   25.80    4.03
  -9 -10   1   23.55    5.15
  -9  10   0    4.63    3.66
   9  10   0    5.37    6.76
   9 -10   0    8.27    3.25
  -9 -10   0   -0.84    4.78
   9 -10   0   11.54    4.32
  -9  10  -1   24.04    3.71
   9  10   1   40.29    4.93
   9 -10   1   22.15    3.28
   9 -10   1   27.54    5.40
  -9 -10  -1   27.65    5.34
   9  10   2  118.40    6.73
   9  10   2  113.22    6.20
  -9  10  -2  105.20    4.60
  -9 -10  -2  110.01    7.12
   9 -10   2  125.47    7.78
   9 -10   2  104.20    5.62
   9  10   3    9.00    6.89
   9  10   3    3.69    4.86
  -9  10  -3    7.70    2.55
  -9 -10  -3   14.56    5.36
   9 -10   3   13.68    6.22
   9 -10   3    5.73    3.14
   9  10   4    0.94    5.39
   9  10   4    9.66    4.89
   9 -10   4    5.24   10.50
  -9 -10  -4    0.82    5.59
   9  11  -8   22.24    4.78
   9 -11  -8   15.27    8.35
  -9 -11   8   15.01    5.43
   9  11  -7   -0.69    4.29
   9 -11  -7  -11.34    7.07
  -9 -11   7    1.67    7.47
   9  11  -6    5.47    4.16
   9 -11  -6   -1.21    6.61
   9 -11  -6    3.89    2.40
  -9 -11   6   -4.76    4.76
   9  11  -5   21.12    6.67
  -9 -11   5   24.16    4.93
   9 -11  -5   18.27    6.33
   9 -11  -5   16.02    2.91
   9  11  -4   89.48    5.75
   9 -11  -4   81.65   10.30
  -9 -11   4   86.19    9.00
   9 -11  -4   85.17    4.20
   9  11  -3   48.41    5.09
   9 -11  -3   54.10    4.03
   9 -11  -3   44.38    5.62
  -9 -11   3   58.53    5.81
   9  11  -2   17.15    4.32
   9 -11  -2    6.89    4.43
  -9 -11   2    0.14    7.35
   9 -11  -2   11.61    3.60
  -9  11   1   42.34    4.64
   9  11  -1   35.22    5.23
   9 -11  -1   38.30    4.62
   9 -11  -1   35.53    6.43
  -9 -11   1   42.62    5.57
   9  11   0    5.85    4.70
  -9  11   0   10.58    3.88
  -9 -11   0   21.23    7.77
   9 -11   0   11.30    4.66
   9 -11   0    6.75    5.27
  -9  11  -1   71.39    4.33
   9  11   1   63.57    6.07
  -9 -11  -1   73.98    6.56
   9 -11   1   65.84    6.29
   9 -11   1   69.33    3.95
   9  11   2   -0.88    4.99
   9  11   2    9.20    4.24
   9 -11   2    3.44    2.56
   9 -11   2    9.66    5.75
  -9 -11  -2    3.22    5.47
   9  11   3   20.64    5.17
   9  11   3   12.45    4.55
   9 -11   3    8.68    6.66
  -9 -11  -3    4.70    5.63
   9  11   4   26.11    8.08
   9  11   4   12.74    9.23
   9 -11   4   31.10    7.80
  -9 -11  -4   25.89    9.61
   9  12  -7   -0.10    4.27
   9 -12  -7    4.10   10.98
  -9 -12   7    0.48    4.96
   9  12  -6   86.22    5.65
   9 -12  -6   82.30   12.16
  -9 -12   6   61.60    6.16
   9  12  -5   32.28    7.28
   9 -12  -5   35.48    6.49
   9 -12  -5   31.06    4.52
  -9 -12   5   23.34    5.29
   9  12  -4   14.22    4.46
  -9 -12   4   17.03    4.91
   9 -12  -4   16.12    5.72
   9 -12  -4   17.98    3.10
   9  12  -3    9.78    4.27
   9 -12  -3    6.23    4.89
   9 -12  -3    2.41    3.26
  -9 -12   3    2.95    4.74
   9  12  -2    2.03    4.31
   9 -12  -2    0.08    3.61
  -9 -12   2    0.94    4.67
   9 -12  -2   -1.63    4.35
   9  12  -1   97.41    9.29
   9 -12  -1   87.55    5.73
   9 -12  -1  100.19    5.52
  -9 -12   1   95.15    6.95
   9  12   0   38.43    5.66
   9 -12   0   32.41    7.95
   9 -12   0   44.77    4.07
  -9 -12   0   42.99    5.66
   9  12   1   53.44    6.12
   9 -12   1   48.16    5.58
  -9 -12  -1   64.65    9.57
   9 -12   1   67.11    9.27
   9  12   2   53.60    5.35
   9  12   2   51.40    5.97
   9 -12   2   47.78   10.46
   9 -12   2   47.75    4.78
  -9 -12  -2   58.16    6.75
   9  12   3    7.83    8.19
   9  12   3   10.24    4.59
   9 -12   3    5.24    9.69
  -9 -12  -3   -0.29    9.06
   9  12   4   24.53    5.98
   9  12   4   16.73    7.77
   9 -12   4   36.36   11.30
  -9 -12  -4   12.44    6.32
   9  13  -7    0.83    4.23
  -9 -13   7   -6.59    5.05
   9 -13  -7    4.89    7.62
   9  13  -6   13.26    4.38
  -9 -13   6    8.83    4.96
   9 -13  -6   -1.09    6.76
   9  13  -5   59.04    5.39
   9 -13  -5   60.90   11.69
  -9 -13   5   71.84    6.06
   9 -13  -5   53.59    3.32
   9  13  -4    7.79    4.39
  -9 -13   4   16.19    5.09
   9 -13  -4   13.60    4.70
   9 -13  -4   10.96    6.02
   9  13  -3    8.31    6.82
   9 -13  -3    9.34    3.55
   9 -13  -3   10.02    8.01
  -9 -13   3    8.46    4.89
   9  13  -2   -2.01    4.64
  -9 -13   2   -5.64    5.03
   9 -13  -2    4.85    6.74
   9 -13  -2   -5.37    3.62
   9  13  -1   97.87    6.47
   9 -13  -1   93.95    8.38
  -9 -13   1   79.78    6.92
   9 -13  -1   86.32    5.39
   9  13   0    2.76    5.01
   9 -13   0    7.00    7.15
   9 -13   0    0.77    5.29
  -9 -13   0   -6.42    5.45
   9  13   1   68.45   10.18
   9 -13   1   81.10    4.32
   9 -13   1   86.76    6.99
  -9 -13  -1   75.85    7.64
   9  13   2   17.90    8.58
   9  13   2   24.54    4.82
  -9 -13  -2   18.49    6.46
   9 -13   2   35.16    6.47
   9 -13   2   27.27    2.78
   9  13   3    4.39    5.77
   9  13   3   -3.40    4.50
  -9 -13  -3    9.08    6.05
   9 -13   3   10.27    6.57
   9  13   4   19.90    6.34
   9  13   4   18.37    7.82
  -9 -13  -4   26.20    6.94
   9 -13   4   25.31    7.91
   9  14  -7    4.55    4.32
  -9 -14   7    6.12    8.04
   9 -14  -7   -2.71    7.82
   9  14  -6   76.70    5.92
   9 -14  -6   70.97    9.25
  -9 -14   6   81.10    9.83
   9  14  -5    9.65    4.48
  -9 -14   5    1.77    7.79
   9 -14  -5   11.53    6.42
   9  14  -4   49.64    5.39
   9 -14  -4   53.82    6.91
   9 -14  -4   42.36    3.66
  -9 -14   4   49.36    5.89
   9  14  -3    5.59    4.51
   9 -14  -3   -3.26    5.24
   9 -14  -3    0.98    5.08
  -9 -14   3    0.40    4.99
   9  14  -2    7.71    4.74
  -9 -14   2   15.79    5.41
   9 -14  -2   12.52    4.82
   9 -14  -2   10.88    3.94
   9  14  -1    3.91    4.87
   9 -14  -1    3.87    6.42
   9 -14  -1   -0.29    6.47
  -9 -14   1   11.52    5.71
   9  14   0   84.70    6.56
  -9 -14   0   57.00    7.07
   9 -14   0   64.82    4.82
   9 -14   0   70.84    6.21
   9  14   1   29.07    5.53
   9 -14   1   25.78    5.78
  -9 -14  -1   19.44    6.19
   9 -14   1   14.18    5.16
   9  14   2    7.55    5.74
  -9 -14  -2    1.27    9.88
   9 -14   2   13.73    6.04
   9 -14   2    3.10    2.52
   9  14   3    2.86    6.19
   9  14   3    2.31    4.50
   9 -14   3    7.46   10.49
  -9 -14  -3   -1.13    6.46
   9  15  -6   12.99    4.70
   9 -15  -6   21.05    7.41
  -9 -15   6    3.45    5.29
   9  15  -5   43.15    5.30
   9 -15  -5   30.12    7.77
  -9 -15   5   39.62    5.82
   9  15  -4    0.48    7.03
  -9 -15   4   -3.59    7.74
   9 -15  -4   -7.54    9.00
   9 -15  -4    2.87    4.16
   9  15  -3   20.89    5.23
  -9 -15   3   29.22    5.65
   9 -15  -3   28.01    6.04
   9 -15  -3   29.71    3.78
   9  15  -2    0.97    4.80
   9 -15  -2    2.79    4.84
   9 -15  -2    4.82    3.82
  -9 -15   2    0.29    5.27
   9  15  -1   81.46    9.99
  -9 -15   1   92.85   11.08
   9 -15  -1   79.82    8.65
   9 -15  -1   80.91    5.89
   9  15   0    8.68    8.23
  -9 -15   0   -2.72    6.07
   9 -15   0    4.36    4.92
   9 -15   0    7.22    3.84
   9  15   1   82.92   10.83
   9 -15   1   73.55    4.55
   9 -15   1   86.67    7.27
  -9 -15  -1  101.71    8.04
   9  15   2   34.11   10.04
   9 -15   2   29.03   10.17
  -9 -15  -2   15.16   10.73
   9  15   3   -0.67    4.66
   9  15   3   10.61    6.32
  -9 -15  -3    0.06    6.79
   9 -15   3   12.38    7.06
   9  16  -6   46.53    5.56
  -9 -16   6   41.72    6.27
   9 -16  -6   52.51    8.69
   9 -16  -6   37.57    7.01
   9  16  -5    1.95    4.66
  -9 -16   5    1.52    5.27
   9 -16  -5   12.26    7.08
   9  16  -4   45.02    5.54
  -9 -16   4   36.87    6.22
   9 -16  -4   43.64    7.25
   9  16  -3   10.34    5.01
   9 -16  -3    5.87    3.44
   9 -16  -3    8.53    5.72
  -9 -16   3   15.49    5.63
   9  16  -2   -3.72    7.68
   9 -16  -2    1.64    3.79
   9 -16  -2    1.59    5.06
  -9 -16   2    2.24    8.23
   9  16  -1   14.69    5.62
   9 -16  -1   18.28    7.02
   9 -16  -1   20.09    4.85
  -9 -16   1   14.71    9.37
   9  16   0   20.85    6.05
  -9 -16   0    4.70   10.11
   9 -16   0   21.64    5.37
   9 -16   0   23.93    6.39
   9  16   1   -4.46    5.92
  -9 -16  -1   -1.06    6.53
   9 -16   1    4.79    3.01
   9 -16   1    0.56    3.40
   9 -16   1   -5.70    8.72
   9  16   2    2.48    6.41
   9 -16   2   -0.02    6.26
  -9 -16  -2    0.14   10.36
   9  17  -5   40.59    5.60
   9 -17  -5   48.82    6.63
   9 -17  -5   34.74    8.27
  -9 -17   5   26.47    6.27
   9  17  -4    3.91    4.97
   9 -17  -4    6.70    5.16
  -9 -17   4   13.85    5.46
   9 -17  -4   -5.74    6.45
   9  17  -3   14.06    7.84
   9 -17  -3    1.84    5.17
   9 -17  -3   15.20    6.01
   9 -17  -3   11.44    4.84
  -9 -17   3    6.47    5.74
   9  17  -2    1.85    5.13
  -9 -17   2   -2.40    5.97
   9 -17  -2    3.05    4.22
   9 -17  -2    0.40    3.88
   9 -17  -2    4.61    7.91
   9  17  -1  101.50    7.56
   9 -17  -1   93.27    9.53
  -9 -17   1   99.79    8.28
   9 -17  -1  115.41    6.76
   9 -17  -1   95.12    5.85
   9  17   0    1.48    8.73
   9 -17   0    1.25    6.08
   9 -17   0    1.62    5.29
   9 -17   0   -2.31    5.08
  -9 -17   0    0.35    9.77
   9  17   1   64.25   11.18
  -9 -17  -1   67.75    8.06
   9 -17   1   46.60    5.67
   9 -17   1   65.86    7.07
   9 -17   1   52.33    6.39
   9  18  -4   16.52    5.22
   9 -18  -4   15.54    7.05
  -9 -18   4   15.64    6.04
   9 -18  -4   27.91    8.62
   9  18  -3    9.34    5.31
   9 -18  -3   12.06    9.39
  -9 -18   3   11.27    9.27
   9 -18  -3   22.15    7.94
   9  18  -2    8.31    5.47
  -9 -18   2    5.30    6.31
   9 -18  -2    8.67    6.77
   9 -18  -2   -6.02    6.19
   9 -18  -2    1.61    8.40
   9  18  -1   41.84   10.09
  -9 -18   1   48.30    7.12
   9 -18  -1   39.77    8.34
   9 -18  -1   38.14    4.78
   9 -18  -1   43.63    8.68
   9  18   0    8.27    6.08
   9 -18   0   16.98    8.19
   9 -18   0   11.45    4.47
   9 -18   0    8.85    5.66
  -9 -18   0    1.13   10.63
   9  19  -2   -2.01    8.79
   9 -19  -2   -4.28    4.61
  -9 -19   2   15.14    6.59
   9 -19  -2    1.85    5.64
   9  19  -1   42.25    7.02
  -9 -19   1   47.60    7.74
   9 -19  -1   53.22    7.65
   9 -19  -1   48.97    5.76
   9 -19  -1   47.61    9.23
 -10   0   9   -4.09    6.42
  10   0  -9   -0.01    6.01
 -10   0   8    8.71    5.95
  10   0  -8   11.30    5.70
  10   0  -7   -5.57    5.18
 -10   0   7    8.36    5.50
 -10   0   6   78.14    6.93
  10   0  -6   79.38    6.50
 -10   0   5    7.77    4.85
  10   0  -5   -0.23    4.67
  10   0  -4  164.60   10.47
 -10   0   4  158.52    7.89
  10   0  -3  -12.78    6.65
 -10   0   3   -1.02    7.04
 -10   0   2  111.97    6.08
  10   0  -2  109.39    5.84
 -10   0   1    0.16    4.05
  10   0  -1    7.06    3.77
 -10   0   0  271.52    9.08
  10   0   0  280.18    9.60
  10   0   0  276.46    8.63
 -10   0  -1    3.89    5.77
  10   0   1   -3.34    4.57
  10   0   1   -2.01    3.47
  10   0   2   30.59    5.65
 -10   0  -2   32.19    4.43
  10   0   2   33.57    3.69
 -10   0  -3   -4.81    5.93
  10   0   3   -0.97    5.00
  10   0   3    8.21    8.26
  10   0   4   51.25    7.26
 -10   0  -4   35.90    7.11
  10   0   4   42.23    4.02
  10   0   5    3.97    6.80
  10   0   5    4.45    5.40
 -10   0  -5   -3.03    6.21
  10   1  -9   99.30   11.38
 -10  -1   9   96.80    8.74
  10  -1  -9  110.96    8.61
  10   1  -8  -11.00    8.23
 -10   1   8   -4.82    6.08
  10  -1  -8    5.48    5.60
 -10  -1   8   -1.93    5.93
 -10   1   7    4.37    6.01
  10   1  -7   12.25    5.19
 -10  -1   7    0.73    5.59
  10  -1  -7    6.75    5.35
  10   1  -6    9.51    4.90
 -10   1   6    5.54    5.50
 -10  -1   6    5.77    5.31
  10  -1  -6   -3.57    7.85
  10   1  -5   30.81    7.80
 -10   1   5   36.29    5.68
 -10  -1   5   38.96    8.61
  10  -1  -5   44.00    5.29
 -10   1   4   17.85    7.57
  10   1  -4    8.17    4.46
  10  -1  -4    6.24    4.49
 -10  -1   4    4.35    4.76
 -10   1   3   -3.75    4.24
  10   1  -3    0.10    4.16
 -10  -1   3    8.86    4.40
  10  -1  -3    0.42    4.04
  10   1  -2   11.63    6.11
 -10   1   2   12.14    4.36
  10  -1  -2    3.01    4.09
 -10  -1   2    5.89    6.67
  10   1  -1  145.53    6.24
 -10   1   1  144.91    6.50
 -10  -1   1  138.19    9.49
  10  -1  -1  142.56    6.13
  10   1   0    3.50    4.55
  10   1   0    8.78    3.78
 -10   1   0   11.52    4.08
  10  -1   0    5.65    5.76
  10  -1   0    8.32    4.42
 -10  -1   0   15.18    6.35
 -10   1  -1  144.00    8.83
  10   1   1  138.28   10.23
  10   1   1  143.62    5.93
  10  -1   1  145.09   10.69
 -10  -1  -1  150.36    6.50
  10  -1   1  144.65    8.19
  10   1   2    5.93    3.31
  10   1   2    0.81    4.79
 -10   1  -2    5.76    3.72
  10  -1   2    3.97    5.29
 -10  -1  -2    0.79    4.01
  10  -1   2   -0.29    3.25
  10   1   3   54.29    4.34
  10   1   3   45.28    6.62
 -10   1  -3   58.42    7.02
  10  -1   3   56.60    6.84
 -10  -1  -3   52.65    4.98
  10  -1   3   52.04    3.97
  10   1   4    3.63    3.47
 -10   1  -4   -1.49    5.87
  10   1   4    7.50    6.02
  10  -1   4    0.10    3.23
 -10  -1  -4    5.73    6.43
  10  -1   4   -0.75    9.62
 -10   1  -5   69.45    7.71
  10   1   5   59.92   12.51
  10   1   5   72.95    5.05
  10  -1   5   61.14    6.50
 -10  -1  -5   64.73    8.41
  10  -1   5   78.38    8.65
  10   2  -9   36.06    6.33
 -10  -2   9   43.81   10.96
  10  -2  -9   38.94    7.11
 -10   2   8   -4.24    6.31
  10   2  -8   -0.15    5.16
  10  -2  -8    3.47    8.89
 -10  -2   8    2.17    5.97
 -10   2   7    1.80    6.30
  10   2  -7   14.46    5.05
 -10  -2   7   13.72    5.78
  10  -2  -7   19.47    5.50
 -10   2   6  192.70    9.84
  10   2  -6  193.66    8.54
 -10  -2   6  196.41   12.98
  10  -2  -6  191.70    9.36
 -10   2   5   16.63    7.92
  10   2  -5    1.67    4.59
 -10  -2   5    6.24    4.91
  10  -2  -5   -2.00    7.31
  10   2  -4  118.06    6.33
 -10   2   4  101.93    7.00
  10  -2  -4  114.33    6.65
 -10  -2   4  106.02    9.65
  10   2  -3    1.92    4.21
 -10   2   3    4.98    4.51
 -10  -2   3    1.90    4.55
  10  -2  -3    3.83    4.13
 -10   2   2   85.67    5.51
  10   2  -2   85.01    5.44
 -10  -2   2   79.73    5.78
  10  -2  -2   87.55    7.66
 -10   2   1   62.11    4.80
  10   2  -1   50.30    4.69
 -10  -2   1   44.38    5.17
  10  -2  -1   48.25    4.77
  10  -2  -1   46.72    4.53
 -10   2   0  188.66    6.94
  10   2   0  174.99    6.85
 -10  -2   0  186.45    7.29
  10  -2   0  172.47   10.58
  10  -2   0  174.80    6.47
  10   2   1    2.82    4.37
  10   2   1    2.40    3.70
 -10   2  -1    1.26    3.65
  10  -2   1   -0.70    4.78
  10  -2   1   -3.13    3.31
 -10  -2  -1    0.08    4.05
 -10   2  -2   25.42    4.04
  10   2   2   31.53    5.25
  10   2   2   23.45    3.83
  10  -2   2   16.67    3.43
  10  -2   2   19.10    5.81
 -10  -2  -2   20.44    4.36
  10   2   3   10.07    5.62
  10   2   3   11.95    3.82
 -10   2  -3   12.71    5.90
  10  -2   3   28.68    5.74
  10  -2   3    8.94    3.30
 -10  -2  -3   19.43    4.37
 -10   2  -4   31.33    6.40
  10   2   4   33.86   10.12
  10   2   4   29.73    6.20
 -10  -2  -4   31.36    4.82
  10  -2   4   34.32    5.27
  10  -2   4   31.79    7.17
  10   2   5    8.08    4.31
  10   2   5   11.54    6.89
 -10   2  -5   19.02    3.86
  10  -2   5   10.04    4.96
  10  -2   5   21.66    7.35
 -10  -2  -5   17.17    4.85
  10   3  -9   54.00    6.86
  10  -3  -9   51.67    7.83
 -10  -3   9   57.85    7.33
 -10   3   8    5.40    6.44
  10   3  -8   -5.30    5.17
  10  -3  -8    0.58    6.01
 -10  -3   8    3.89    5.50
  10   3  -7   12.61    5.05
 -10   3   7   10.94    6.08
 -10  -3   7    8.28    5.62
  10  -3  -7   15.37    5.74
 -10   3   6   14.16    8.86
  10   3  -6   -0.61    7.39
  10  -3  -6   17.14    5.20
 -10  -3   6   -2.35    5.25
 -10   3   5   18.59    5.46
  10   3  -5    6.93    4.49
  10  -3  -5   -3.49    4.93
 -10  -3   5   15.41    4.78
  10   3  -4   16.19    4.94
 -10   3   4   32.04    5.48
 -10  -3   4   22.25    4.98
  10  -3  -4   31.68    7.08
 -10   3   3    6.13    4.51
  10   3  -3    0.56    4.05
 -10  -3   3   14.42    6.72
  10  -3  -3    1.25    6.47
 -10   3   2   19.84    4.44
  10   3  -2   12.13    4.39
  10  -3  -2   11.88    4.13
 -10  -3   2   11.47    4.69
  10   3  -1   45.91    7.04
 -10   3   1   40.13    4.65
  10  -3  -1   34.62    4.37
 -10  -3   1   39.18    4.88
  10  -3  -1   34.63    6.66
 -10   3   0   74.02    5.20
  10   3   0   85.63    5.35
  10  -3   0   79.15    4.71
 -10  -3   0   86.21    5.51
  10  -3   0   91.39    5.84
  10   3   1  240.40    8.27
 -10   3  -1  232.28    7.82
  10   3   1  249.10    9.27
 -10  -3  -1  247.90    8.96
  10  -3   1  246.82    9.50
  10  -3   1  247.39    7.57
  10   3   2    8.28    7.60
  10   3   2   10.53    3.68
 -10   3  -2    8.55    3.67
  10  -3   2   -0.79    5.48
  10  -3   2    1.26    3.09
 -10  -3  -2   12.46    6.40
  10   3   3   39.27    4.33
 -10   3  -3   40.67    6.42
  10   3   3   51.71    9.25
  10  -3   3   34.59    6.80
 -10  -3  -3   43.98    4.99
  10  -3   3   33.11    5.25
  10   3   4    6.01    3.94
  10   3   4   14.01    5.97
 -10   3  -4   12.85    5.68
 -10  -3  -4   16.79    4.63
  10  -3   4   12.51    7.00
  10  -3   4   11.49    4.67
  10   3   5   19.73    7.20
  10   3   5   20.24    4.66
  10  -3   5   31.69    8.08
 -10  -3  -5   25.43    5.12
  10   4  -9   16.86    5.88
 -10  -4   9   22.81    6.50
  10  -4  -9   25.04    6.93
  10   4  -8    5.97    5.46
 -10  -4   8   10.11    5.73
  10  -4  -8   15.67    9.73
  10   4  -7   11.78    5.07
 -10   4   7    0.63    9.59
  10  -4  -7    7.78    8.66
 -10  -4   7    3.02    5.39
 -10   4   6   81.09    7.70
  10   4  -6   85.34    6.30
 -10  -4   6   81.49    9.69
  10  -4  -6   88.05    7.19
  10   4  -5    2.41    4.55
 -10   4   5    2.60    5.15
 -10  -4   5   10.47    4.84
  10  -4  -5    8.88    5.12
  10   4  -4  190.81   10.78
 -10   4   4  205.48    9.05
 -10  -4   4  185.22    8.12
  10  -4  -4  195.18    8.52
  10   4  -3    3.89    6.66
 -10   4   3  -12.86    4.54
  10  -4  -3    0.69    4.32
  10   4  -2   60.51    5.24
 -10   4   2   54.22    5.35
  10  -4  -2   62.91    4.70
 -10  -4   2   52.29    7.79
 -10   4   1   40.00    4.56
  10   4  -1   32.17    4.60
 -10  -4   1   38.66    4.94
  10  -4  -1   44.50    6.42
  10  -4  -1   44.37    4.61
  10   4   0    7.79    4.01
 -10   4   0    3.17    3.84
 -10  -4   0    6.15    4.46
  10  -4   0    5.28    4.47
  10  -4   0    8.83    5.31
 -10   4  -1    6.50    5.72
  10   4   1   14.18    3.98
  10   4   1    6.87    4.46
 -10  -4  -1    2.97    6.77
  10  -4   1    4.97    5.01
  10  -4   1    7.04    3.29
  10   4   2   21.12    4.21
  10   4   2   19.84    4.96
 -10   4  -2   20.92    3.93
  10  -4   2   26.84    3.36
 -10  -4  -2   21.01    4.70
  10  -4   2   15.48    5.52
  10   4   3   12.89    5.39
  10   4   3   10.07    3.96
 -10   4  -3    2.01    3.62
  10  -4   3    8.27    6.18
 -10  -4  -3   11.18    7.07
  10  -4   3    1.43    2.97
  10   4   4    1.78    5.47
 -10   4  -4    0.67    3.51
  10   4   4    3.25    3.90
  10  -4   4    0.13    2.70
 -10  -4  -4  -10.91    7.12
  10  -4   4    7.19    6.68
  10   4   5   37.28    7.45
  10   4   5   46.68    5.20
  10  -4   5   41.16    8.60
 -10  -4  -5   52.97    8.69
  10   5  -8   -3.27    7.69
  10  -5  -8   -6.09    6.19
 -10  -5   8    6.72    8.54
  10   5  -7   50.44    5.85
 -10   5   7   55.43    7.66
 -10  -5   7   49.07    6.36
  10  -5  -7   42.26    7.11
  10   5  -6   23.95    5.08
 -10   5   6   27.65    6.37
  10  -5  -6   22.35    6.11
 -10  -5   6   31.78    5.49
  10   5  -5   21.04    4.77
 -10   5   5   22.65    6.02
  10  -5  -5   25.77    5.75
 -10  -5   5   30.49    5.30
  10   5  -4    4.45    4.48
 -10   5   4   10.78    7.70
 -10  -5   4    0.06    4.82
  10  -5  -4    1.01    4.66
  10   5  -3   15.33    4.57
 -10   5   3   27.53    7.75
  10  -5  -3   18.19    4.62
 -10  -5   3   23.24    4.92
 -10   5   2   -5.54    6.54
  10   5  -2   -5.70    6.63
  10  -5  -2   -3.16    3.59
 -10  -5   2    0.40    4.54
  10  -5  -2   -3.00    6.18
  10   5  -1   74.46    5.25
 -10   5   1   77.94    5.23
 -10  -5   1   77.57    5.77
  10  -5  -1   65.48    4.79
  10  -5  -1   69.01    5.25
 -10   5   0   10.28    4.10
  10   5   0   23.86    4.36
 -10  -5   0   22.16    4.61
  10  -5   0   19.24    3.63
  10  -5   0   20.21    4.65
 -10   5  -1   45.34    6.49
  10   5   1   46.78    4.65
  10   5   1   33.88    5.12
  10  -5   1   40.53    5.90
  10  -5   1   47.22    3.85
 -10  -5  -1   49.83    5.24
  10   5   2    8.39    4.82
[truncated: 83,873 more chars]
