# Supplementary material for: Bis[S-octyl 3-(2-methyl­propyl­idene)di­thio­carb­az­ato-κ2 N 3,S]nickel(II)
Source: IUCrdata. 2024 Mar 6;9(Pt 3):x240186. doi: 10.1107/S241431462400186X (PMC10993564; doi:10.1107/S241431462400186X)
Supplement: Supplementary file 2 [file x-09-x240186-Isup2.hkl]

data_I                                                                          
_shelx_title ' SH221'                                                           
_shelx_refln_list_code          4                                               
_shelx_F_calc_maximum      235.18                                               
_exptl_crystal_F_000       652.00                                               
_reflns_d_resolution_high  0.7706                                               
                                                                                
loop_                                                                           
 _space_group_symop_operation_xyz                                               
 'x, y, z'                                                                      
 '-x, y+1/2, -z+1/2'                                                            
 '-x, -y, -z'                                                                   
 'x, -y-1/2, z-1/2'                                                             
                                                                                
_cell_length_a    11.5962                                                       
_cell_length_b    18.4606                                                       
_cell_length_c     7.8973                                                       
_cell_angle_alpha  90.000                                                       
_cell_angle_beta  106.532                                                       
_cell_angle_gamma  90.000                                                       
                                                                                
_shelx_F_squared_multiplier     1.000                                           
                                                                                
loop_                                                                           
 _refln_index_h                                                                 
 _refln_index_k                                                                 
 _refln_index_l                                                                 
 _refln_F_squared_calc                                                          
 _refln_F_squared_meas                                                          
 _refln_F_squared_sigma                                                         
 _refln_observed_status                                                         
   2   0   0       8412.08       8724.33       112.61 o                         
   3   0   0        480.33        639.48        14.42 o                         
   4   0   0       3122.25       3127.37        38.66 o                         
   5   0   0        622.94        612.06        16.72 o                         
   6   0   0        104.28        115.53        21.87 o                         
   7   0   0          9.74         35.91        13.88 o                         
   8   0   0       2079.06       1986.30        36.12 o                         
   9   0   0       2013.83       2025.08        36.23 o                         
  10   0   0       1803.95       1785.45        33.91 o                         
  11   0   0         27.55         10.79        18.72 o                         
  12   0   0         40.10         60.28        22.00 o                         
  13   0   0        615.51        608.18        45.39 o                         
  14   0   0         91.16        105.11        26.56 o                         
   2   1   0       5460.40       5542.55        43.27 o                         
   3   1   0         45.61         81.01         5.76 o                         
   4   1   0        276.21        273.30         7.10 o                         
   5   1   0          0.81         -6.65         6.65 o                         
   6   1   0          0.78         16.27         8.06 o                         
   7   1   0         60.14         60.02         9.51 o                         
   8   1   0         42.27         58.64         8.87 o                         
   9   1   0         83.85         83.83        11.21 o                         
  10   1   0         66.53         56.16        12.13 o                         
  11   1   0        161.45        172.82        16.40 o                         
  12   1   0        109.66        110.61        17.09 o                         
  13   1   0         12.93         25.21        18.99 o                         
  14   1   0          2.52         -6.28        15.97 o                         
   0   2   0      30824.83      28539.41      5057.32 o                         
   1   2   0       8371.57       9113.44        82.90 o                         
   2   2   0       1569.35       1518.98        11.47 o                         
   3   2   0       1580.60       1642.23        16.58 o                         
   4   2   0       1558.00       1603.92        14.42 o                         
   5   2   0        337.92        321.25         8.10 o                         
   6   2   0         10.51         -7.87         7.87 o                         
   7   2   0        541.89        567.91        13.97 o                         
   8   2   0       3756.83       3655.03        40.52 o                         
   9   2   0       4306.32       4272.96        49.62 o                         
  10   2   0       1180.63       1166.31        21.43 o                         
  11   2   0         21.31         53.54        13.26 o                         
  12   2   0         48.20         60.18        14.05 o                         
  13   2   0        714.02        701.01        20.93 o                         
  14   2   0        139.42        129.76        19.69 o                         
   1   3   0       1446.71       1421.48         9.19 o                         
   2   3   0       7010.97       7125.50        54.96 o                         
   3   3   0       1043.57       1082.39        13.73 o                         
   4   3   0        466.76        453.87        13.95 o                         
   5   3   0        208.97        227.21         8.68 o                         
   6   3   0         98.65        104.19         8.19 o                         
   7   3   0        790.36        768.22        13.94 o                         
   8   3   0        334.73        366.50        18.03 o                         
   9   3   0        148.54        164.99        15.77 o                         
  10   3   0        551.85        537.49        17.46 o                         
  11   3   0          4.51          7.77        12.45 o                         
  12   3   0        135.31        171.01        18.82 o                         
  13   3   0          0.05         -8.82        14.72 o                         
  14   3   0         16.49         22.46        17.88 o                         
   0   4   0       2748.18       2858.46        28.93 o                         
   1   4   0      15734.97      16717.41       223.56 o                         
   2   4   0       1482.77       1512.54        11.76 o                         
   3   4   0        244.63        244.32         6.27 o                         
   4   4   0       4281.52       4303.91        35.83 o                         
   5   4   0       3615.17       3593.06        43.74 o                         
   6   4   0        995.86       1004.85        12.49 o                         
   7   4   0        500.77        507.44        11.54 o                         
   8   4   0       1086.16       1100.62        16.36 o                         
   9   4   0       1488.61       1524.71        27.34 o                         
  10   4   0         26.81         39.47        12.55 o                         
  11   4   0          4.32         10.18        13.67 o                         
  12   4   0         59.95         45.88        14.29 o                         
  13   4   0        201.72        237.80        33.08 o                         
  14   4   0        123.27        117.08        17.37 o                         
   1   5   0        141.15        141.62         8.37 o                         
   2   5   0        560.44        535.22         8.38 o                         
   3   5   0       1372.94       1424.13        15.91 o                         
   4   5   0       2247.99       2516.82        45.71 o                         
   5   5   0        775.89        880.31        18.00 o                         
   6   5   0        384.23        385.69        13.98 o                         
   7   5   0       1034.79       1013.54        15.08 o                         
   8   5   0        727.96        729.91        15.57 o                         
   9   5   0        221.90        232.07        11.62 o                         
  10   5   0        112.69        128.29        12.20 o                         
  11   5   0        172.36        206.03        16.92 o                         
  12   5   0          3.71          9.66        17.20 o                         
  13   5   0         96.20        126.10        16.86 o                         
  14   5   0          0.37         15.91        21.53 o                         
   0   6   0        101.47        116.89         9.77 o                         
   1   6   0        388.10        421.28         6.86 o                         
   2   6   0        230.55        267.12         7.96 o                         
   3   6   0        484.57        446.66         8.12 o                         
   4   6   0       3649.68       3812.27        30.67 o                         
   5   6   0       2646.54       2535.58        29.22 o                         
   6   6   0        562.12        567.28        10.90 o                         
   7   6   0        380.96        361.45        10.53 o                         
   8   6   0        405.55        434.52        13.49 o                         
   9   6   0        149.02        154.67        11.34 o                         
  10   6   0         53.94         66.10        12.02 o                         
  11   6   0         50.38         56.99        13.35 o                         
  12   6   0        146.67        146.66        15.72 o                         
  13   6   0        116.70        115.71        17.49 o                         
   1   7   0       1197.44       1254.68        20.90 o                         
   2   7   0         23.79         22.22         6.09 o                         
   3   7   0        141.70         77.74         6.00 o                         
   4   7   0         26.65         53.61         9.46 o                         
   5   7   0        881.05        858.64        12.45 o                         
   6   7   0        289.86        288.14         9.34 o                         
   7   7   0        159.63        157.77         9.35 o                         
   8   7   0         47.44         49.85        10.85 o                         
   9   7   0        160.46        145.40        13.28 o                         
  10   7   0        295.36        302.11        15.83 o                         
  11   7   0          0.20         -8.25        13.69 o                         
  12   7   0         81.94         87.28        17.33 o                         
  13   7   0          1.47         19.27        17.31 o                         
   0   8   0          5.04         12.30         8.52 o                         
   1   8   0         14.16         20.94         6.59 o                         
   2   8   0        204.09        182.22         5.11 o                         
   3   8   0       1547.74       1412.58        16.51 o                         
   4   8   0       2641.39       2482.71        25.06 o                         
   5   8   0       2501.90       2459.98        24.64 o                         
   6   8   0       1734.98       1651.52        20.54 o                         
   7   8   0        714.57        675.60        21.38 o                         
   8   8   0        151.07        145.65        12.83 o                         
   9   8   0          7.23         -1.27        12.89 o                         
  10   8   0         62.06         63.91        13.02 o                         
  11   8   0          1.55        -10.58        14.14 o                         
  12   8   0         59.62         47.79        17.31 o                         
  13   8   0        125.42        112.97        18.61 o                         
   1   9   0        427.41        443.51        12.29 o                         
   2   9   0        102.47         80.83         7.49 o                         
   3   9   0       1607.30       1543.69        14.68 o                         
   4   9   0        894.75        823.62        10.96 o                         
   5   9   0        501.30        462.92        10.14 o                         
   6   9   0        399.56        443.11        12.31 o                         
   7   9   0         23.30         24.45        13.88 o                         
   8   9   0         72.93         78.62        13.67 o                         
   9   9   0         52.57         52.46        17.87 o                         
  10   9   0         74.55         81.57        13.84 o                         
  11   9   0        115.85        143.99        14.67 o                         
  12   9   0        240.83        269.35        17.65 o                         
  13   9   0         11.39         -5.72        19.28 o                         
   0  10   0          3.15         21.57         9.84 o                         
   1  10   0        181.13        150.84         6.43 o                         
   2  10   0        661.08        585.41        15.69 o                         
   3  10   0        739.03        743.36         9.64 o                         
   4  10   0       1344.73       1235.71        17.64 o                         
   5  10   0        435.83        451.15        12.22 o                         
   6  10   0       1647.64       1707.22        25.69 o                         
   7  10   0       1014.53       1014.50        17.13 o                         
   8  10   0        351.67        353.99        15.18 o                         
   9  10   0         24.51         39.27        12.04 o                         
  10  10   0         40.12         86.98        15.90 o                         
  11  10   0        128.78        145.27        21.99 o                         
  12  10   0         86.49         96.63        19.16 o                         
  13  10   0         63.46         74.78        19.59 o                         
   1  11   0        214.94        254.20        12.62 o                         
   2  11   0          2.18         -7.14         7.14 o                         
   3  11   0       1240.45       1257.13        14.48 o                         
   4  11   0        209.27        192.74         8.60 o                         
   5  11   0        827.26        752.46        15.33 o                         
   6  11   0       2159.54       2192.93        48.82 o                         
   7  11   0          6.32         18.00        21.71 o                         
   8  11   0         14.45         17.29        13.02 o                         
   9  11   0         59.43         67.11        14.11 o                         
  10  11   0          2.08         13.73        14.55 o                         
  11  11   0        192.36        203.29        17.96 o                         
  12  11   0        300.97        287.02        19.50 o                         
   0  12   0       1290.67       1233.41        24.60 o                         
   1  12   0       1799.78       1660.54        24.92 o                         
   2  12   0       3264.49       3220.54        36.72 o                         
   3  12   0       1281.46       1297.22        24.44 o                         
   4  12   0         51.62         74.71         8.67 o                         
   5  12   0        109.07        112.42        10.84 o                         
   6  12   0        608.16        596.43        17.82 o                         
   7  12   0       1547.23       1460.62        28.27 o                         
   8  12   0        764.30        759.64        21.28 o                         
   9  12   0        276.30        271.30        17.38 o                         
  10  12   0        289.48        273.91        19.41 o                         
  11  12   0        291.61        310.90        24.68 o                         
  12  12   0        133.19        144.53        18.49 o                         
   1  13   0        123.24        119.40         8.27 o                         
   2  13   0         52.01         60.88         8.32 o                         
   3  13   0        431.75        421.02        12.19 o                         
   4  13   0        305.71        321.92         9.28 o                         
   5  13   0        475.32        452.44        10.75 o                         
   6  13   0        737.04        754.44        19.71 o                         
   7  13   0        137.14        129.80        13.98 o                         
   8  13   0        120.03        118.20        15.04 o                         
   9  13   0         22.15          4.52        18.03 o                         
  10  13   0         18.39          9.90        15.80 o                         
  11  13   0        131.33        147.36        28.81 o                         
  12  13   0        158.84        174.79        25.44 o                         
   0  14   0       1935.54       2003.98        31.06 o                         
   1  14   0       3331.13       3336.64        49.51 o                         
   2  14   0       2579.98       2580.36        28.39 o                         
   3  14   0        554.39        553.48        14.38 o                         
   4  14   0        643.56        607.02        22.47 o                         
   5  14   0        150.30        164.76         9.09 o                         
   6  14   0        286.16        250.55        14.15 o                         
   7  14   0       1331.94       1297.70        27.37 o                         
   8  14   0       1004.85        998.85        32.45 o                         
   9  14   0        436.50        453.89        31.49 o                         
  10  14   0        603.46        638.95        25.81 o                         
  11  14   0        684.24        705.88        32.71 o                         
   1  15   0        372.87        375.81         9.35 o                         
   2  15   0        134.07        132.04        10.08 o                         
   3  15   0        186.12        186.02        10.60 o                         
   4  15   0        337.13        345.55        14.31 o                         
   5  15   0        125.98        132.86        12.43 o                         
   6  15   0          0.33          8.74        13.31 o                         
   7  15   0         30.79         17.06        15.61 o                         
   8  15   0        317.40        323.80        18.89 o                         
   9  15   0          8.01         29.10        16.65 o                         
  10  15   0         23.56         36.90        20.70 o                         
  11  15   0          0.20         13.19        25.61 o                         
   0  16   0       1920.24       1918.62        38.62 o                         
   1  16   0       2918.68       2926.17        31.72 o                         
   2  16   0       4685.27       4682.98        56.44 o                         
   3  16   0        296.42        324.17        12.08 o                         
   4  16   0         64.48         65.50        10.71 o                         
   5  16   0         55.49         46.86         9.67 o                         
   6  16   0        167.57        154.87        13.39 o                         
   7  16   0        271.91        266.90        13.18 o                         
   8  16   0        656.07        664.12        19.83 o                         
   9  16   0        134.97        127.86        20.85 o                         
  10  16   0        217.30        256.27        22.63 o                         
   1  17   0        291.46        293.34        13.22 o                         
   2  17   0        703.77        687.86        17.23 o                         
   3  17   0          0.02        -10.12        10.12 o                         
   4  17   0        338.81        316.89        13.55 o                         
   5  17   0         52.79         49.34        10.33 o                         
   6  17   0        106.23        105.79        12.82 o                         
   7  17   0        128.00        156.55        12.78 o                         
   8  17   0        195.57        225.23        15.83 o                         
   9  17   0          0.64          2.21        18.29 o                         
  10  17   0         71.78         75.47        21.09 o                         
   0  18   0        186.54        204.48        17.41 o                         
   1  18   0        773.92        805.67        16.56 o                         
   2  18   0       1321.18       1330.13        18.63 o                         
   3  18   0         10.89         27.72         9.89 o                         
   4  18   0         14.37         24.19        10.20 o                         
   5  18   0          2.28         -3.34        10.79 o                         
   6  18   0        641.13        711.84        48.73 o                         
   7  18   0        428.42        448.15        22.70 o                         
   8  18   0        107.51         97.23        16.35 o                         
   9  18   0         81.29         63.49        17.80 o                         
   1  19   0        398.06        372.72        13.03 o                         
   2  19   0        203.78        204.85        11.72 o                         
   3  19   0         67.57         84.20        15.25 o                         
   4  19   0         83.28         78.88        17.66 o                         
   5  19   0         67.19         80.78        14.05 o                         
   6  19   0        157.57        200.14        19.69 o                         
   7  19   0        117.24        131.75        18.91 o                         
   8  19   0          1.17        -12.98        17.12 o                         
   0  20   0        335.79        380.08        32.41 o                         
   1  20   0         33.63         23.44        12.21 o                         
   2  20   0        113.97        136.81        11.12 o                         
   3  20   0        354.05        372.43        15.99 o                         
   4  20   0         44.82         52.36        12.19 o                         
   5  20   0        189.86        195.74        14.64 o                         
   6  20   0        484.49        508.93        21.63 o                         
   7  20   0        564.21        597.62        23.86 o                         
   1  21   0          0.39        -10.61        14.77 o                         
   2  21   0        108.50        103.23        14.39 o                         
   3  21   0         24.64         34.96        11.73 o                         
   4  21   0          9.76         -1.16        13.95 o                         
   5  21   0        122.58        148.11        13.73 o                         
   6  21   0        200.07        217.54        17.09 o                         
   0  22   0          1.28        -12.48        21.14 o                         
   1  22   0         12.88         -1.62        11.79 o                         
   2  22   0        204.38        201.58        13.39 o                         
   3  22   0        359.67        372.47        15.11 o                         
   4  22   0        124.95        113.45        13.32 o                         
   5  22   0        235.92        261.54        22.35 o                         
   1  23   0        112.24        114.25        15.53 o                         
   2  23   0         50.43         70.81        14.00 o                         
   3  23   0          1.46         20.12        12.04 o                         
   4  23   0          0.08         15.72        13.40 o                         
 -14   1   1         10.90         17.98        19.38 o                         
 -13   1   1        123.45        127.46        15.77 o                         
 -12   1   1        852.98        880.37        22.41 o                         
 -11   1   1       1982.47       2049.66        34.67 o                         
 -10   1   1        940.29        928.78        21.93 o                         
  -9   1   1         33.64         18.07        13.65 o                         
  -8   1   1         98.04         85.83        18.56 o                         
  -7   1   1       1202.09       1175.80        17.82 o                         
  -6   1   1        446.97        454.29        13.39 o                         
  -5   1   1        744.86        758.46        19.80 o                         
  -4   1   1       1238.19       1240.78        14.38 o                         
  -3   1   1      55311.02      63902.73      2186.65 o                         
  -2   1   1       5688.75       6079.30        54.19 o                         
  -1   1   1       3439.85       3600.56        34.33 o                         
   0   1   1        254.26        245.58         2.19 o                         
   1   1   1       1739.03       1682.51         8.42 o                         
   2   1   1       2202.62       2175.77        14.36 o                         
   3   1   1          3.77          6.77         4.24 o                         
   4   1   1         22.42         13.30         5.61 o                         
   5   1   1       2761.63       2832.11        22.71 o                         
   6   1   1       7387.45       7407.68        70.44 o                         
   7   1   1       8423.72       8389.91        91.13 o                         
   8   1   1          6.90         -1.98         8.33 o                         
   9   1   1        236.93        230.34        10.48 o                         
  10   1   1       1003.54        939.06        20.65 o                         
  11   1   1        247.91        290.88        17.06 o                         
  12   1   1         43.60         63.12        17.41 o                         
  13   1   1         23.45         26.30        15.08 o                         
 -14   2   1         14.32          8.51        16.14 o                         
 -13   2   1        401.21        382.46        20.49 o                         
 -12   2   1         37.74         52.94        16.85 o                         
 -11   2   1          0.92         35.71        12.94 o                         
 -10   2   1        331.46        331.00        16.79 o                         
  -9   2   1        435.73        446.00        14.59 o                         
  -8   2   1        319.14        352.67        13.77 o                         
  -7   2   1        303.60        339.03        10.67 o                         
  -6   2   1        105.39         85.03         9.32 o                         
  -5   2   1       2752.51       3040.58        33.03 o                         
  -4   2   1         68.32         90.85        11.04 o                         
  -3   2   1      19301.91      20662.33       335.88 o                         
  -2   2   1        562.66        586.08         9.01 o                         
  -1   2   1       1093.74       1094.49        10.20 o                         
   0   2   1        705.36        707.48         5.60 o                         
   1   2   1       2507.77       2449.82        15.86 o                         
   2   2   1         35.92         44.99         3.36 o                         
   3   2   1          0.01         -5.21         5.21 o                         
   4   2   1        576.14        557.62         8.64 o                         
   5   2   1       1105.68       1110.97        21.07 o                         
   6   2   1         74.55         77.49         7.29 o                         
   7   2   1         16.05         28.51         6.91 o                         
   8   2   1          6.89         -7.84         7.84 o                         
   9   2   1        588.03        574.59        17.25 o                         
  10   2   1          8.61          2.39        10.27 o                         
  11   2   1          0.33         16.07        14.02 o                         
  12   2   1          0.05         14.94        14.38 o                         
  13   2   1         68.09         89.12        17.19 o                         
 -14   3   1         32.07         51.43        17.64 o                         
 -13   3   1         33.10         39.08        17.43 o                         
 -12   3   1        269.12        284.42        16.95 o                         
 -11   3   1        870.22        870.41        21.31 o                         
 -10   3   1        249.10        249.97        15.11 o                         
  -9   3   1         11.09         23.56        10.01 o                         
  -8   3   1        399.93        418.18        12.69 o                         
  -7   3   1       2436.48       2450.74        28.40 o                         
  -6   3   1       2398.51       2369.92        41.92 o                         
  -5   3   1         43.19         69.06         7.40 o                         
  -4   3   1       5343.64       5640.91        59.06 o                         
  -3   3   1      14656.51      15281.07       212.90 o                         
  -2   3   1      30958.28      34709.12       759.01 o                         
  -1   3   1          9.45          6.32         3.18 o                         
   0   3   1        858.46        877.95         7.30 o                         
   1   3   1        955.78        975.97         7.29 o                         
   2   3   1        688.37        681.63         7.81 o                         
   3   3   1        236.06        255.73        13.13 o                         
   4   3   1         11.16         42.73         9.36 o                         
   5   3   1        580.50        551.28         8.84 o                         
   6   3   1       4901.19       4915.85        47.70 o                         
   7   3   1        789.97        753.90        14.06 o                         
   8   3   1        364.79        343.17        11.95 o                         
   9   3   1         31.85         15.70         9.92 o                         
  10   3   1       1586.74       1576.09        22.38 o                         
  11   3   1        575.95        569.65        16.17 o                         
  12   3   1         37.54         65.36        14.40 o                         
  13   3   1          8.00         46.13        16.09 o                         
 -14   4   1          8.46         25.87        17.84 o                         
 -13   4   1        247.78        274.36        19.31 o                         
 -12   4   1        566.92        566.00        22.20 o                         
 -11   4   1          7.44          7.91        16.47 o                         
 -10   4   1        237.43        258.76        14.20 o                         
  -9   4   1        139.79        155.23        11.89 o                         
  -8   4   1          0.76         37.56        16.04 o                         
  -7   4   1          1.26         15.88         7.68 o                         
  -6   4   1         99.32        128.72         7.54 o                         
  -5   4   1        707.62        832.68        25.19 o                         
  -4   4   1       3620.28       3588.18        29.73 o                         
  -3   4   1       4865.90       4985.06        40.90 o                         
  -2   4   1       7855.03       8407.38        82.11 o                         
  -1   4   1      12318.96      13253.26       272.00 o                         
   0   4   1        469.08        496.03         7.33 o                         
   1   4   1        824.67        828.16        10.43 o                         
   2   4   1         56.33         56.13         4.65 o                         
   3   4   1         46.38         47.49         5.71 o                         
   4   4   1        464.26        444.63        12.04 o                         
   5   4   1       1832.16       1809.27        17.19 o                         
   6   4   1        355.46        329.89        10.04 o                         
   7   4   1          5.63         13.83         8.65 o                         
   8   4   1         48.25         41.86         8.86 o                         
   9   4   1         47.58         57.22         9.33 o                         
  10   4   1         64.38         50.27        11.85 o                         
  11   4   1         14.25         27.15        14.67 o                         
  12   4   1          3.38          2.57        13.06 o                         
  13   4   1         87.60         89.06        16.45 o                         
 -14   5   1          2.32         23.70        19.05 o                         
 -13   5   1          7.80         12.24        15.99 o                         
 -12   5   1        259.64        226.93        18.72 o                         
 -11   5   1        300.39        298.84        16.30 o                         
 -10   5   1        483.60        470.94        15.13 o                         
  -9   5   1        223.28        210.19        13.64 o                         
  -8   5   1        802.44        759.72        14.06 o                         
  -7   5   1       2362.32       2344.21        39.12 o                         
  -6   5   1       1060.66        941.70        15.36 o                         
  -5   5   1        642.11        577.61        10.18 o                         
  -4   5   1        797.01        807.28        10.97 o                         
  -3   5   1       1412.27       1391.98        13.45 o                         
  -2   5   1       4567.41       4700.84        84.26 o                         
  -1   5   1       2357.77       2394.75        16.34 o                         
   0   5   1        166.06        165.68         5.29 o                         
   1   5   1       3357.28       3388.35        48.91 o                         
   2   5   1       6225.07       6288.49        54.00 o                         
   3   5   1       2591.50       2577.79        20.10 o                         
   4   5   1        739.83        723.21         8.61 o                         
   5   5   1       1307.49       1271.20        12.65 o                         
   6   5   1       1911.77       1910.58        20.05 o                         
   7   5   1        305.69        315.07        14.28 o                         
   8   5   1          5.98         18.27         9.62 o                         
   9   5   1          1.95          8.63         9.87 o                         
  10   5   1        259.76        291.43        13.19 o                         
  11   5   1       1116.66       1117.06        21.91 o                         
  12   5   1        167.53        167.20        15.74 o                         
  13   5   1        109.91        111.67        23.90 o                         
 -14   6   1          0.56          2.26        17.80 o                         
 -13   6   1         27.53          8.27        20.75 o                         
 -12   6   1        556.90        549.97        22.51 o                         
 -11   6   1          0.56          9.44        14.27 o                         
 -10   6   1        270.86        283.08        20.52 o                         
  -9   6   1        123.41        108.09        11.59 o                         
  -8   6   1          4.70         26.94         9.28 o                         
  -7   6   1         10.37         13.72         8.91 o                         
  -6   6   1         91.19         76.49         7.92 o                         
  -5   6   1         57.93         50.75        14.59 o                         
  -4   6   1       2030.32       2110.34        27.23 o                         
  -3   6   1        591.94        601.82        12.88 o                         
  -2   6   1        159.45        181.82         5.59 o                         
  -1   6   1        802.26        768.71         6.68 o                         
   0   6   1          8.86          9.00         3.95 o                         
   1   6   1       2231.14       2376.83        19.71 o                         
   2   6   1        105.23        120.94         8.39 o                         
   3   6   1        321.55        296.38         6.21 o                         
   4   6   1        100.28         93.83        12.78 o                         
   5   6   1       2146.52       2128.21        19.37 o                         
   6   6   1        409.97        406.65         9.66 o                         
   7   6   1         60.16         57.70         9.34 o                         
   8   6   1        166.59        151.50        11.36 o                         
   9   6   1         31.45         42.53        13.56 o                         
  10   6   1          6.37         -9.46        14.94 o                         
  11   6   1         17.41         24.92        14.74 o                         
  12   6   1         22.47         23.79        13.49 o                         
  13   6   1         14.78         27.35        15.92 o                         
 -14   7   1         53.26         75.50        21.95 o                         
 -13   7   1          1.99         16.48        22.08 o                         
 -12   7   1        106.42        114.94        16.22 o                         
 -11   7   1        130.88        182.51        17.77 o                         
 -10   7   1        120.01        132.22        13.06 o                         
  -9   7   1        170.69        174.30        12.88 o                         
  -8   7   1        474.35        512.27        12.98 o                         
  -7   7   1       2149.03       2027.68        23.20 o                         
  -6   7   1       1430.81       1271.73        25.99 o                         
  -5   7   1        245.64        248.35         8.77 o                         
  -4   7   1        226.19        309.41        11.12 o                         
  -3   7   1          9.46          9.89         6.96 o                         
  -2   7   1        136.38        143.77         4.81 o                         
  -1   7   1        849.76        836.20         9.64 o                         
   0   7   1        153.29        143.81         6.92 o                         
   1   7   1       3477.43       3699.02        44.89 o                         
   2   7   1       8015.68       8142.72        72.28 o                         
   3   7   1       6946.96       7030.28        70.92 o                         
   4   7   1       5226.00       5349.76        49.35 o                         
   5   7   1       1596.15       1577.69        15.81 o                         
   6   7   1        179.56        201.53         8.87 o                         
   7   7   1         20.36         13.70        10.69 o                         
   8   7   1        298.81        296.22        11.73 o                         
   9   7   1         38.80         44.43        12.19 o                         
  10   7   1        100.01        102.91        14.37 o                         
  11   7   1        713.34        687.49        21.60 o                         
  12   7   1        343.41        364.14        17.22 o                         
  13   7   1        123.12        129.92        18.61 o                         
 -13   8   1          6.45         13.17        20.98 o                         
 -12   8   1         84.77         79.55        19.90 o                         
 -11   8   1          1.14         21.56        16.21 o                         
 -10   8   1        286.65        275.91        14.27 o                         
  -9   8   1          0.12          5.37        12.95 o                         
  -8   8   1        741.53        675.99        16.50 o                         
  -7   8   1         30.61         27.07        10.32 o                         
  -6   8   1       1308.54       1294.48        16.28 o                         
  -5   8   1        989.06        932.22        12.25 o                         
  -4   8   1         25.65         12.20         7.53 o                         
  -3   8   1        510.69        558.35         7.97 o                         
  -2   8   1        792.61        794.64        21.82 o                         
  -1   8   1        112.18        113.91         4.39 o                         
   0   8   1        298.97        355.20         6.64 o                         
   1   8   1       1346.86       1332.41        13.43 o                         
   2   8   1        111.36        140.50         5.40 o                         
   3   8   1        869.48        856.77        12.12 o                         
   4   8   1         24.59         21.71         7.07 o                         
   5   8   1         76.31         83.92        10.54 o                         
   6   8   1         40.39         56.19         7.19 o                         
   7   8   1        552.28        538.68        11.55 o                         
   8   8   1         45.93         66.48        16.98 o                         
   9   8   1        364.54        374.71        24.13 o                         
  10   8   1         47.05         53.60        15.45 o                         
  11   8   1          4.05          8.61        15.55 o                         
  12   8   1         51.04         86.27        16.38 o                         
  13   8   1          2.31          6.67        15.19 o                         
 -13   9   1         20.24         38.84        18.58 o                         
 -12   9   1          0.95         17.84        16.26 o                         
 -11   9   1        223.88        229.22        19.39 o                         
 -10   9   1        411.79        394.61        16.57 o                         
  -9   9   1        499.75        469.49        17.10 o                         
  -8   9   1        251.85        298.78        12.66 o                         
  -7   9   1        815.97        762.25        14.90 o                         
  -6   9   1       1121.66       1109.55        15.96 o                         
  -5   9   1       1154.79       1082.29        19.08 o                         
  -4   9   1        980.89        994.76        14.96 o                         
  -3   9   1        236.28        251.93         6.73 o                         
  -2   9   1         66.98         74.94         7.63 o                         
  -1   9   1        837.60        880.68        16.90 o                         
   0   9   1        601.67        550.90         8.95 o                         
   1   9   1       3281.08       3175.22        30.93 o                         
   2   9   1       2346.85       2398.46        30.85 o                         
   3   9   1       5548.25       5628.14        47.99 o                         
   4   9   1       1575.01       1474.44        16.80 o                         
   5   9   1        386.93        397.11        10.86 o                         
   6   9   1         50.07         66.35         7.94 o                         
   7   9   1         28.42         20.24         9.05 o                         
   8   9   1          3.71          1.85        11.03 o                         
   9   9   1          2.05         -3.81        12.00 o                         
  10   9   1        123.39        140.40        13.03 o                         
  11   9   1        201.08        230.24        15.32 o                         
  12   9   1        490.79        536.83        21.66 o                         
 -13  10   1         65.24         68.53        19.16 o                         
 -12  10   1          0.29         11.36        17.72 o                         
 -11  10   1         16.32         17.41        16.73 o                         
 -10  10   1        209.82        185.68        18.28 o                         
  -9  10   1        159.71        171.37        12.81 o                         
  -8  10   1        626.30        613.46        15.65 o                         
  -7  10   1          9.32         21.50        11.40 o                         
  -6  10   1        465.96        480.97        13.55 o                         
  -5  10   1        715.47        701.26        15.38 o                         
  -4  10   1          7.89          4.67        10.97 o                         
  -3  10   1        189.13        195.44         6.85 o                         
  -2  10   1        692.45        674.08         9.30 o                         
  -1  10   1        339.79        344.65        11.64 o                         
   0  10   1       1639.56       1630.02        12.47 o                         
   1  10   1       1985.14       1912.66        23.04 o                         
   2  10   1          0.53          4.30         6.40 o                         
   3  10   1       3841.05       4011.60        34.81 o                         
   4  10   1        598.36        586.64        12.06 o                         
   5  10   1         13.80         21.84         8.55 o                         
   6  10   1        236.48        216.57        14.21 o                         
   7  10   1        826.86        824.74        18.75 o                         
   8  10   1         80.51         86.84        11.76 o                         
   9  10   1        169.24        181.71        14.99 o                         
  10  10   1        286.99        326.84        18.42 o                         
  11  10   1         39.59         31.46        15.07 o                         
  12  10   1         22.06          6.62        14.10 o                         
 -13  11   1        105.82        149.28        22.11 o                         
 -12  11   1         78.24         74.40        19.67 o                         
 -11  11   1        227.45        254.90        18.94 o                         
 -10  11   1        728.95        737.50        21.58 o                         
  -9  11   1        232.87        254.49        14.99 o                         
  -8  11   1        221.64        232.66        14.58 o                         
  -7  11   1        209.39        226.45        15.17 o                         
  -6  11   1        382.53        388.81        14.95 o                         
  -5  11   1        813.57        822.38        18.42 o                         
  -4  11   1        558.82        519.97        11.85 o                         
  -3  11   1        305.41        281.60         7.24 o                         
  -2  11   1        994.64        930.14        18.57 o                         
  -1  11   1       1905.34       1757.35        20.45 o                         
   0  11   1       1814.96       1814.57        20.28 o                         
   1  11   1         87.71         61.24         9.19 o                         
   2  11   1        164.15        183.28         7.22 o                         
   3  11   1       2494.00       2526.67        33.68 o                         
   4  11   1       2226.42       2160.48        24.86 o                         
   5  11   1       1763.58       1758.70        24.42 o                         
   6  11   1        349.33        366.18        12.99 o                         
   7  11   1        210.69        215.67        13.08 o                         
   8  11   1        364.68        369.75        19.99 o                         
   9  11   1        428.46        448.60        14.72 o                         
  10  11   1        150.29        148.84        15.14 o                         
  11  11   1         86.01        104.89        22.18 o                         
  12  11   1        112.83        124.06        27.52 o                         
 -12  12   1          1.34         20.54        21.89 o                         
 -11  12   1         75.02         83.45        19.15 o                         
 -10  12   1        162.96        159.86        22.42 o                         
  -9  12   1        612.24        614.79        20.93 o                         
  -8  12   1        310.04        331.52        17.71 o                         
  -7  12   1         56.37         61.93        11.62 o                         
  -6  12   1       1118.06       1129.99        19.03 o                         
  -5  12   1       1092.49       1083.16        26.01 o                         
  -4  12   1        333.29        323.61         7.54 o                         
  -3  12   1        191.12        206.50         7.41 o                         
  -2  12   1       1240.96       1279.80        29.16 o                         
  -1  12   1        801.71        821.65        15.07 o                         
   0  12   1        124.75        128.51         5.86 o                         
   1  12   1       2803.18       2689.24        35.27 o                         
   2  12   1         67.59         70.12         9.93 o                         
   3  12   1        660.72        651.45        11.56 o                         
   4  12   1         27.40         29.07        10.94 o                         
   5  12   1          0.90          8.17         7.10 o                         
   6  12   1        227.04        241.39        10.89 o                         
   7  12   1        389.13        377.88        16.10 o                         
   8  12   1          0.70         -7.55        12.27 o                         
   9  12   1        326.92        360.86        28.16 o                         
  10  12   1        140.81        142.83        17.56 o                         
  11  12   1         44.95         42.36        16.92 o                         
 -12  13   1         78.20        108.76        19.84 o                         
 -11  13   1        382.28        405.31        25.40 o                         
 -10  13   1        655.19        663.38        22.73 o                         
  -9  13   1        588.05        578.95        24.02 o                         
  -8  13   1        180.24        173.27        15.48 o                         
  -7  13   1         49.30         48.35        12.93 o                         
  -6  13   1        191.48        184.93        15.72 o                         
  -5  13   1       2107.60       2074.89        24.83 o                         
  -4  13   1       2820.31       2717.56        27.72 o                         
  -3  13   1       2092.98       2047.60        40.62 o                         
  -2  13   1       2305.33       2348.69        24.84 o                         
  -1  13   1       3514.43       3465.24        33.92 o                         
   0  13   1       2178.16       2096.81        19.40 o                         
   1  13   1        189.86        218.20        10.74 o                         
   2  13   1         35.83         29.90         7.89 o                         
   3  13   1        110.13        107.68         9.05 o                         
   4  13   1        647.15        672.19        14.64 o                         
   5  13   1        393.81        393.13         9.43 o                         
   6  13   1        256.25        248.22        13.31 o                         
   7  13   1        512.42        538.69        21.75 o                         
   8  13   1       1062.77       1100.84        26.11 o                         
   9  13   1        549.92        520.60        22.00 o                         
  10  13   1         43.19         54.18        18.54 o                         
  11  13   1          2.50          2.62        20.15 o                         
 -12  14   1         14.85         49.54        22.00 o                         
 -11  14   1         84.00        113.27        19.15 o                         
 -10  14   1          8.29          7.93        21.66 o                         
  -9  14   1         49.85         31.64        18.60 o                         
  -8  14   1        402.62        403.81        21.04 o                         
  -7  14   1         27.28         31.29        13.05 o                         
  -6  14   1          2.39         21.21        11.77 o                         
  -5  14   1         34.66          4.59        12.12 o                         
  -4  14   1         17.20         20.02        11.64 o                         
  -3  14   1         20.21         16.65         9.21 o                         
  -2  14   1        664.77        679.81        12.77 o                         
  -1  14   1        576.22        624.98        10.60 o                         
   0  14   1        103.66        115.59        15.37 o                         
   1  14   1        874.09        891.34        19.01 o                         
   2  14   1        182.98        179.71         8.59 o                         
   3  14   1        295.78        292.45        11.52 o                         
   4  14   1         28.46         30.04        10.01 o                         
   5  14   1        270.85        271.48         9.19 o                         
   6  14   1         11.03         24.12         8.21 o                         
   7  14   1         69.07         50.95        14.21 o                         
   8  14   1          0.11          5.90        14.11 o                         
   9  14   1        135.13        151.06        19.83 o                         
  10  14   1         10.57         16.74        22.20 o                         
  11  14   1          5.87         43.35        22.29 o                         
 -11  15   1        346.23        357.96        22.53 o                         
 -10  15   1        205.02        216.49        21.12 o                         
  -9  15   1        543.49        534.29        26.33 o                         
  -8  15   1         87.54        117.88        18.02 o                         
  -7  15   1        509.42        491.24        16.67 o                         
  -6  15   1          8.85         34.47        13.80 o                         
  -5  15   1        599.75        643.36        19.97 o                         
  -4  15   1       1520.62       1448.61        50.47 o                         
  -3  15   1        966.44        946.87        24.43 o                         
  -2  15   1       1968.68       1946.51        28.22 o                         
  -1  15   1       4843.89       4856.80        51.17 o                         
   0  15   1       1198.61       1234.06        21.20 o                         
   1  15   1         42.29         64.97        11.01 o                         
   2  15   1          5.09         12.82         7.80 o                         
   3  15   1          1.88        -11.22        11.22 o                         
   4  15   1       1148.99       1113.21        16.82 o                         
   5  15   1       1562.17       1611.15        30.57 o                         
   6  15   1        522.10        466.34        17.47 o                         
   7  15   1        691.07        623.57        18.81 o                         
   8  15   1       1288.36       1296.54        30.23 o                         
   9  15   1        526.73        538.58        29.80 o                         
  10  15   1          4.26         19.63        16.12 o                         
 -11  16   1         20.10         20.19        20.70 o                         
 -10  16   1          3.61         22.38        19.27 o                         
  -9  16   1         81.71        113.68        19.89 o                         
  -8  16   1        127.59        113.29        17.81 o                         
  -7  16   1          3.91         14.87        11.97 o                         
  -6  16   1          3.44        -10.39        13.03 o                         
  -5  16   1        117.21        110.43        13.86 o                         
  -4  16   1        470.36        459.25        22.99 o                         
  -3  16   1        108.01        115.56        12.11 o                         
  -2  16   1         80.88         96.00         9.80 o                         
  -1  16   1        711.73        716.54        12.86 o                         
   0  16   1         35.87         47.36         8.48 o                         
   1  16   1        202.09        189.17         8.51 o                         
   2  16   1         22.98         33.54         9.51 o                         
   3  16   1         35.07         43.40         9.09 o                         
   4  16   1        107.82        104.65        10.46 o                         
   5  16   1        732.02        754.35        19.84 o                         
   6  16   1         95.29         97.75        11.10 o                         
   7  16   1          2.38         11.83        16.78 o                         
   8  16   1          7.09          7.74        12.90 o                         
   9  16   1         30.07          1.14        12.64 o                         
  10  16   1         25.66         58.87        20.04 o                         
 -10  17   1        308.48        345.24        23.24 o                         
  -9  17   1        638.87        661.05        21.08 o                         
  -8  17   1        220.51        225.10        16.59 o                         
  -7  17   1         18.30         31.48        13.38 o                         
  -6  17   1          6.54         16.01        12.85 o                         
  -5  17   1       1119.25       1095.84        23.39 o                         
  -4  17   1        938.45        938.04        23.49 o                         
  -3  17   1        270.70        266.93        11.22 o                         
  -2  17   1        534.84        564.27        14.23 o                         
  -1  17   1       1747.82       1745.52        22.29 o                         
   0  17   1        378.56        415.02        14.90 o                         
   1  17   1        155.18        146.98         9.56 o                         
   2  17   1        232.37        250.04        11.21 o                         
   3  17   1        162.07        187.02        11.42 o                         
   4  17   1        491.77        500.91        17.25 o                         
   5  17   1       1252.46       1237.27        19.98 o                         
   6  17   1        157.34        152.44        14.26 o                         
   7  17   1        254.97        278.81        31.77 o                         
   8  17   1        646.11        596.84        16.98 o                         
   9  17   1        391.77        375.19        26.49 o                         
  -9  18   1        250.17        270.44        20.36 o                         
  -8  18   1        176.41        183.87        16.88 o                         
  -7  18   1          0.32        -14.73        15.34 o                         
  -6  18   1         45.52         38.05        13.78 o                         
  -5  18   1        426.84        456.75        20.23 o                         
  -4  18   1        624.92        615.63        15.42 o                         
  -3  18   1        774.19        785.82        17.90 o                         
  -2  18   1         55.29         50.72         8.71 o                         
  -1  18   1         61.43         78.17        13.06 o                         
   0  18   1         10.49          9.60        10.90 o                         
   1  18   1         27.99         38.10        13.97 o                         
   2  18   1         10.19         20.25        10.72 o                         
   3  18   1        226.23        213.55        12.65 o                         
   4  18   1        100.82         90.99        12.07 o                         
   5  18   1        398.32        377.78        13.47 o                         
   6  18   1         43.58         51.18        12.73 o                         
   7  18   1         32.70         37.13        12.56 o                         
   8  18   1         32.96          6.33        12.78 o                         
  -9  19   1        322.22        311.55        20.89 o                         
  -8  19   1        182.82        139.35        18.36 o                         
  -7  19   1         59.39         64.76        16.74 o                         
  -6  19   1         10.35         25.17        15.59 o                         
  -5  19   1       1082.98       1113.44        35.00 o                         
  -4  19   1       1004.86        973.79        22.35 o                         
  -3  19   1        105.84         98.75        12.58 o                         
  -2  19   1        154.39        160.47        11.90 o                         
  -1  19   1        238.81        244.26        14.09 o                         
   0  19   1        741.34        744.48        15.39 o                         
   1  19   1         82.12         99.63        11.83 o                         
   2  19   1          5.29         25.43         8.98 o                         
   3  19   1        261.55        299.76        16.61 o                         
   4  19   1        647.27        659.24        16.77 o                         
   5  19   1        286.10        297.89        13.72 o                         
   6  19   1         81.64         85.82        12.61 o                         
   7  19   1          2.38          3.07        13.06 o                         
   8  19   1        215.70        172.90        16.02 o                         
  -8  20   1        136.99        153.91        19.04 o                         
  -7  20   1          0.02         11.87        18.50 o                         
  -6  20   1          8.65         -6.12        20.62 o                         
  -5  20   1         56.90         65.54        15.31 o                         
  -4  20   1        242.02        227.20        12.79 o                         
  -3  20   1         14.55         27.85        10.56 o                         
  -2  20   1          6.12         13.87        10.45 o                         
  -1  20   1          0.44          6.84        14.94 o                         
   0  20   1        263.24        264.35        16.87 o                         
   1  20   1        198.01        193.65        13.65 o                         
   2  20   1         58.87         53.13        11.38 o                         
   3  20   1         21.17         36.01        11.94 o                         
   4  20   1         69.32         81.41        14.39 o                         
   5  20   1         12.76         32.95        13.21 o                         
   6  20   1        160.47        139.69        15.60 o                         
   7  20   1          0.56        -11.82        16.82 o                         
  -7  21   1        148.21        143.76        21.94 o                         
  -6  21   1        286.42        280.77        18.75 o                         
  -5  21   1        335.47        349.90        20.37 o                         
  -4  21   1        459.03        429.77        18.78 o                         
  -3  21   1          9.72         45.23        12.34 o                         
  -2  21   1         34.30         24.06        12.84 o                         
  -1  21   1         33.01         55.64        14.82 o                         
   0  21   1        361.21        364.45        16.44 o                         
   1  21   1         57.67         70.61        11.42 o                         
   2  21   1         84.77        106.58        11.71 o                         
   3  21   1        468.79        472.98        13.80 o                         
   4  21   1        975.22        931.89        32.29 o                         
   5  21   1        131.96        140.40        14.12 o                         
   6  21   1          2.63         17.90        15.39 o                         
  -5  22   1         51.35         21.28        17.27 o                         
  -4  22   1          0.07         15.75        15.34 o                         
  -3  22   1          0.13          1.65        13.65 o                         
  -2  22   1         67.61         64.88        15.20 o                         
  -1  22   1         26.09         25.70        15.89 o                         
   0  22   1         32.68         32.11        15.99 o                         
   1  22   1         69.77         70.80        16.43 o                         
   2  22   1         16.44         -0.01        15.22 o                         
   3  22   1         74.01         85.25        16.18 o                         
   4  22   1          8.71         33.62        14.45 o                         
   5  22   1        118.79         97.13        14.07 o                         
  -4  23   1        137.91        121.14        17.95 o                         
  -3  23   1          1.33         20.84        15.93 o                         
  -2  23   1        126.39        137.20        18.66 o                         
  -1  23   1         23.77         30.75        21.43 o                         
   0  23   1        224.06        256.81        24.00 o                         
   1  23   1        386.93        365.29        18.06 o                         
   2  23   1        418.62        418.75        19.95 o                         
   3  23   1        799.84        816.11        24.26 o                         
 -14   0   2        401.28        384.12        32.23 o                         
 -13   0   2        815.27        821.26        38.59 o                         
 -12   0   2        157.08        150.81        24.73 o                         
 -11   0   2         57.91         36.29        32.65 o                         
 -10   0   2        654.76        715.84        27.25 o                         
  -9   0   2       1148.95       1121.34        34.10 o                         
  -8   0   2        251.17        301.59        17.80 o                         
  -7   0   2        582.20        628.82        50.85 o                         
  -6   0   2       3324.05       3497.40        53.45 o                         
  -5   0   2       3907.13       3720.56        59.95 o                         
  -4   0   2       1086.61       1081.53        45.39 o                         
  -3   0   2         59.50         75.42        16.76 o                         
  -2   0   2        862.30        885.96        13.86 o                         
  -1   0   2         11.21         53.72        51.50 o                         
   0   0   2       3065.26       3032.30        31.28 o                         
   1   0   2       4652.67       4764.56        47.15 o                         
   2   0   2        109.11        125.74         6.32 o                         
   3   0   2       6589.56       6812.65        68.03 o                         
   4   0   2      18839.44      19647.73       382.44 o                         
   5   0   2          4.60         -8.24         8.24 o                         
   6   0   2       1131.60       1112.86        23.09 o                         
   7   0   2       1465.11       1365.66        26.35 o                         
   8   0   2       1445.39       1441.64        34.52 o                         
   9   0   2         66.46         78.80        13.42 o                         
  10   0   2        203.60        210.65        16.40 o                         
  11   0   2          2.27         24.02        19.08 o                         
  12   0   2        149.97        157.05        22.28 o                         
  13   0   2        152.38        167.64        22.10 o                         
 -14   1   2         27.10         43.97        18.10 o                         
 -13   1   2          0.27         40.57        25.19 o                         
 -12   1   2          8.17          0.78        17.48 o                         
 -11   1   2          2.40        -15.69        15.69 o                         
 -10   1   2         47.29         51.82        16.09 o                         
  -9   1   2         49.72         39.14        11.90 o                         
  -8   1   2        305.60        289.76        12.23 o                         
  -7   1   2        124.19        129.56        11.11 o                         
  -6   1   2       2177.87       2208.03        29.36 o                         
  -5   1   2         34.40         24.67         7.96 o                         
  -4   1   2        495.26        491.20        13.36 o                         
  -3   1   2        383.08        383.56         9.35 o                         
  -2   1   2        784.51        786.22        11.48 o                         
  -1   1   2       2468.56       2693.06        23.44 o                         
   0   1   2       2051.61       2089.14        13.38 o                         
   1   1   2          0.27          0.31         3.29 o                         
   2   1   2        956.30       1014.97         6.43 o                         
   3   1   2         24.05         30.63         3.67 o                         
   4   1   2       1243.12       1348.73        19.23 o                         
   5   1   2        177.77        179.53         7.17 o                         
   6   1   2         38.95         27.29         7.40 o                         
   7   1   2         17.53         34.76         7.94 o                         
   8   1   2         10.86         -1.92         9.58 o                         
   9   1   2         89.73        129.79        12.94 o                         
  10   1   2          2.37         18.52        10.23 o                         
  11   1   2          6.07          5.42        16.96 o                         
  12   1   2         20.33         32.16        14.31 o                         
  13   1   2          6.19         22.33        16.56 o                         
 -14   2   2        353.02        363.07        26.77 o                         
 -13   2   2        378.08        353.56        20.98 o                         
 -12   2   2        119.17        145.84        19.18 o                         
 -11   2   2         70.34         65.21        15.33 o                         
 -10   2   2        570.66        545.30        19.19 o                         
  -9   2   2        468.35        452.03        18.25 o                         
  -8   2   2        165.34        149.19        12.44 o                         
  -7   2   2          4.15        -10.07        10.07 o                         
  -6   2   2       5213.72       5476.20        63.37 o                         
  -5   2   2       6605.31       6496.99        73.57 o                         
  -4   2   2       4723.47       4723.68        49.33 o                         
  -3   2   2          9.98         22.18         7.64 o                         
  -2   2   2        736.83        757.08        13.50 o                         
  -1   2   2       2619.07       2675.20        21.40 o                         
   0   2   2       4774.08       4904.18        32.98 o                         
   1   2   2        159.44        168.09         6.27 o                         
   2   2   2         84.47         80.71         3.37 o                         
   3   2   2       4968.30       5258.39        37.54 o                         
   4   2   2       8082.18       8153.14        68.98 o                         
   5   2   2        599.12        543.93        10.42 o                         
   6   2   2         46.99         41.52         6.95 o                         
   7   2   2       1144.45       1127.61        14.37 o                         
   8   2   2        601.20        586.44        13.67 o                         
   9   2   2          5.23         13.21         9.73 o                         
  10   2   2        143.46        149.08        11.67 o                         
  11   2   2          1.42         -6.72        14.52 o                         
  12   2   2        231.19        250.92        15.74 o                         
  13   2   2        111.28        131.76        17.61 o                         
 -14   3   2         55.35         55.18        19.96 o                         
 -13   3   2         30.11         39.27        23.92 o                         
 -12   3   2        118.48        116.90        17.90 o                         
 -11   3   2        125.91        111.61        18.61 o                         
 -10   3   2        136.49         93.63        14.23 o                         
  -9   3   2        124.69        177.04        26.47 o                         
  -8   3   2          0.05          1.42        12.30 o                         
  -7   3   2        169.03        158.79        11.12 o                         
  -6   3   2       6262.55       6456.00        74.87 o                         
  -5   3   2        879.06       1015.39        17.28 o                         
  -4   3   2        580.26        589.02        11.36 o                         
  -3   3   2        301.44        269.54         8.23 o                         
  -2   3   2         47.90         59.50         7.02 o                         
  -1   3   2        327.54        323.68         6.57 o                         
   0   3   2         71.80         78.97         4.64 o                         
   1   3   2         54.21         56.03         5.82 o                         
   2   3   2       2275.28       2349.09        14.91 o                         
   3   3   2       3080.62       3055.15        19.85 o                         
   4   3   2       4046.08       4330.00        31.80 o                         
   5   3   2        334.55        367.74         7.64 o                         
   6   3   2        221.16        194.50         7.44 o                         
   7   3   2         90.48         74.78         7.27 o                         
   8   3   2        127.95        155.56         9.29 o                         
   9   3   2        236.20        225.57        10.98 o                         
  10   3   2         19.76         41.05        12.86 o                         
  11   3   2        124.02        140.21        14.15 o                         
  12   3   2         54.19         61.48        14.52 o                         
  13   3   2          6.35         34.43        16.63 o                         
 -14   4   2        297.43        319.25        24.17 o                         
 -13   4   2        327.04        373.21        19.91 o                         
 -12   4   2         68.99         90.08        17.90 o                         
 -11   4   2         26.21         14.92        13.26 o                         
 -10   4   2        389.05        381.41        17.73 o                         
  -9   4   2        906.87        867.48        19.43 o                         
  -8   4   2        514.14        546.50        18.27 o                         
  -7   4   2         20.98         18.29        14.15 o                         
  -6   4   2       1660.19       1661.46        20.63 o                         
  -5   4   2       3520.16       3606.53        37.46 o                         
  -4   4   2        352.87        330.66        10.17 o                         
  -3   4   2        456.48        478.49        13.55 o                         
  -2   4   2       1348.23       1348.21        20.78 o                         
  -1   4   2       3378.62       3423.00        32.64 o                         
   0   4   2       1965.79       1905.11        15.49 o                         
   1   4   2       1824.69       1847.60        20.06 o                         
   2   4   2        752.68        739.48         9.31 o                         
   3   4   2       5414.66       5615.87        40.62 o                         
   4   4   2       2059.65       2045.09        15.12 o                         
   5   4   2        778.82        763.32         9.34 o                         
   6   4   2        723.73        720.46        10.37 o                         
   7   4   2        955.52        928.45        20.22 o                         
   8   4   2       1687.27       1654.90        19.93 o                         
   9   4   2        524.14        545.39        13.53 o                         
  10   4   2        132.17        144.81        11.29 o                         
  11   4   2        200.41        227.42        21.89 o                         
  12   4   2        357.64        373.42        17.30 o                         
  13   4   2        116.45        104.55        16.98 o                         
 -14   5   2         22.00         42.80        18.66 o                         
 -13   5   2        100.64         94.67        23.78 o                         
 -12   5   2        253.31        273.16        19.65 o                         
 -11   5   2         10.19         19.37        16.01 o                         
 -10   5   2          4.30        -14.52        14.52 o                         
  -9   5   2          0.13         10.41        11.45 o                         
  -8   5   2         10.47         27.82        12.49 o                         
  -7   5   2       1463.87       1441.91        20.87 o                         
  -6   5   2       3769.30       3763.18        43.22 o                         
  -5   5   2       6739.71       7123.00        87.88 o                         
  -4   5   2        320.23        294.94         9.43 o                         
  -3   5   2          5.26         -7.26        11.50 o                         
  -2   5   2          0.02          2.99         5.69 o                         
  -1   5   2       1007.66       1031.11        26.09 o                         
   0   5   2       1856.77       1889.07        11.19 o                         
   1   5   2       3213.27       3463.43        27.05 o                         
   2   5   2       1278.56       1279.25        16.96 o                         
   3   5   2       1864.64       1872.76        12.41 o                         
   4   5   2          2.17          1.92         4.94 o                         
   5   5   2         10.46          4.32         4.80 o                         
   6   5   2        389.03        395.15         9.40 o                         
   7   5   2        243.27        243.68         9.49 o                         
   8   5   2          6.77         -2.77         9.68 o                         
   9   5   2        197.92        208.27        11.00 o                         
  10   5   2          8.29         19.28        11.09 o                         
  11   5   2        182.50        194.65        16.45 o                         
  12   5   2        233.22        256.21        15.95 o                         
 -14   6   2         32.72         35.96        18.88 o                         
 -13   6   2        154.88        144.47        19.06 o                         
 -12   6   2         46.44         47.83        17.24 o                         
 -11   6   2         22.32         44.52        16.99 o                         
 -10   6   2        749.38        748.62        19.25 o                         
  -9   6   2       1579.98       1551.12        23.21 o                         
  -8   6   2       1462.70       1447.78        21.05 o                         
  -7   6   2       1226.88       1209.13        16.31 o                         
  -6   6   2       1877.75       1801.80        19.83 o                         
  -5   6   2       7308.52       7687.61        81.42 o                         
  -4   6   2        323.51        320.78         7.80 o                         
  -3   6   2        740.67        773.82        13.91 o                         
  -2   6   2       1336.94       1377.79        11.18 o                         
  -1   6   2       7431.85       7446.12        93.71 o                         
   0   6   2       8568.19       8836.34        79.92 o                         
   1   6   2       9213.22       9815.65        81.85 o                         
   2   6   2       1473.79       1448.07        21.97 o                         
   3   6   2       1307.68       1257.72        10.70 o                         
   4   6   2        419.25        377.25         6.86 o                         
   5   6   2          3.13         -2.71         9.95 o                         
   6   6   2        128.82        131.49         6.81 o                         
   7   6   2        134.57        148.89         8.96 o                         
   8   6   2       2128.41       2061.10        22.98 o                         
   9   6   2       1161.93       1131.65        18.75 o                         
  10   6   2        502.56        494.09        15.75 o                         
  11   6   2        796.79        788.34        29.13 o                         
  12   6   2        205.48        218.40        17.52 o                         
 -14   7   2          2.15         22.63        20.24 o                         
 -13   7   2         89.39         78.88        19.18 o                         
 -12   7   2        126.88        175.28        20.70 o                         
 -11   7   2        139.18        149.01        16.85 o                         
 -10   7   2         12.28          3.85        12.98 o                         
  -9   7   2        104.59        119.31        11.60 o                         
  -8   7   2        185.10        216.77        18.66 o                         
  -7   7   2        105.79        120.60        15.46 o                         
  -6   7   2        999.58        918.96        14.59 o                         
  -5   7   2        176.86        209.02         8.08 o                         
  -4   7   2       1188.01       1226.85        26.48 o                         
  -3   7   2       1632.02       1706.78        16.79 o                         
  -2   7   2        821.85        773.75         7.89 o                         
  -1   7   2        308.19        313.56         8.29 o                         
   0   7   2       3275.87       3476.97        34.24 o                         
   1   7   2       1624.95       1797.46        18.59 o                         
   2   7   2        779.41        792.87         6.48 o                         
   3   7   2        606.03        573.54        11.32 o                         
   4   7   2         28.03         31.78         6.48 o                         
   5   7   2         99.74        106.77         7.13 o                         
   6   7   2        342.61        351.37        11.43 o                         
   7   7   2        115.03        110.29         9.24 o                         
   8   7   2        472.35        475.54        11.70 o                         
   9   7   2        163.89        163.94        10.75 o                         
  10   7   2          5.77         29.88        11.08 o                         
  11   7   2         37.54         65.28        14.33 o                         
  12   7   2        106.08         95.51        15.11 o                         
 -14   8   2        167.60        175.27        25.41 o                         
 -13   8   2        220.37        254.44        26.44 o                         
 -12   8   2        148.06        116.58        16.25 o                         
 -11   8   2         29.20         40.52        15.43 o                         
 -10   8   2        758.15        768.62        18.56 o                         
  -9   8   2       1050.66       1077.86        21.87 o                         
  -8   8   2       1461.90       1476.51        29.15 o                         
  -7   8   2        611.97        587.64        14.64 o                         
  -6   8   2        336.42        305.70        11.88 o                         
  -5   8   2        247.85        270.40        12.02 o                         
  -4   8   2        505.12        519.71         9.89 o                         
  -3   8   2        622.51        661.89        14.34 o                         
  -2   8   2       1236.25       1180.55        14.81 o                         
  -1   8   2        735.37        696.17        20.44 o                         
   0   8   2      12787.50      13591.65       161.63 o                         
   1   8   2       5524.92       5620.74        70.27 o                         
   2   8   2       3899.41       3937.57        30.15 o                         
   3   8   2       2181.63       2175.10        30.25 o                         
   4   8   2        870.27        918.31        11.03 o                         
   5   8   2         42.74         46.10         5.45 o                         
   6   8   2        138.81        148.59         8.23 o                         
   7   8   2        116.75        115.14        10.06 o                         
   8   8   2       1774.38       1715.56        24.01 o                         
   9   8   2       1343.92       1314.77        21.60 o                         
  10   8   2        953.94        924.85        19.67 o                         
  11   8   2        455.66        430.06        19.23 o                         
  12   8   2         64.78         56.32        13.62 o                         
 -13   9   2        205.80        244.62        30.29 o                         
 -12   9   2          0.53         23.92        16.52 o                         
 -11   9   2        241.82        264.71        24.87 o                         
 -10   9   2        111.05        137.49        16.92 o                         
  -9   9   2         81.85        100.74        12.14 o                         
  -8   9   2        819.73        798.90        16.92 o                         
  -7   9   2        254.85        274.55        11.45 o                         
  -6   9   2          1.16         32.11        11.47 o                         
  -5   9   2        374.44        368.14        10.62 o                         
  -4   9   2        543.82        535.82        11.01 o                         
  -3   9   2        562.61        576.12        12.28 o                         
  -2   9   2       3574.64       3609.15        43.50 o                         
  -1   9   2       3875.71       4142.82        42.85 o                         
   0   9   2       1944.40       2014.48        21.31 o                         
   1   9   2         25.87          4.54        13.28 o                         
   2   9   2         28.41         34.75         8.61 o                         
   3   9   2          9.26         19.80         4.94 o                         
   4   9   2       1197.43       1172.09        14.40 o                         
   5   9   2       1363.82       1353.82        21.01 o                         
   6   9   2          0.04         13.82         9.26 o                         
   7   9   2        208.09        205.25        10.59 o                         
   8   9   2         25.75         32.20         8.79 o                         
   9   9   2         23.79         25.95         9.92 o                         
  10   9   2        277.43        248.69        15.00 o                         
  11   9   2         62.76         82.55        17.85 o                         
  12   9   2          0.05        -10.62        17.77 o                         
 -13  10   2        203.32        208.98        26.33 o                         
 -12  10   2         21.99         16.05        17.13 o                         
 -11  10   2         98.78        125.14        20.46 o                         
 -10  10   2         56.83         71.97        15.66 o                         
  -9  10   2        382.32        355.91        16.04 o                         
  -8  10   2        862.00        852.97        19.94 o                         
  -7  10   2       1249.95       1182.09        26.76 o                         
  -6  10   2        978.39        962.11        15.78 o                         
  -5  10   2        893.54        853.01        23.97 o                         
  -4  10   2       2466.33       2498.00        26.54 o                         
  -3  10   2       1004.23        982.87        10.80 o                         
  -2  10   2        503.65        451.14        12.03 o                         
  -1  10   2       1710.64       1699.60        32.28 o                         
   0  10   2       4342.00       4266.88        36.54 o                         
   1  10   2       1654.19       1630.04        16.45 o                         
   2  10   2       1989.66       1962.87        17.23 o                         
   3  10   2        676.09        650.09        10.39 o                         
   4  10   2         60.78         55.41         7.90 o                         
   5  10   2         42.30         44.89        12.07 o                         
   6  10   2        102.77         80.38        12.46 o                         
   7  10   2        159.24        148.66        10.61 o                         
   8  10   2        324.68        298.79        13.69 o                         
   9  10   2        736.80        719.03        18.17 o                         
  10  10   2        898.05        860.96        23.51 o                         
  11  10   2         87.23        109.17        15.01 o                         
 -13  11   2        106.62        106.40        19.98 o                         
 -12  11   2         39.20         32.21        20.04 o                         
 -11  11   2         98.23        113.47        19.47 o                         
 -10  11   2        312.67        293.57        17.88 o                         
  -9  11   2         64.61         68.90        20.29 o                         
  -8  11   2        959.31        933.98        19.73 o                         
  -7  11   2        746.12        719.09        25.99 o                         
  -6  11   2        573.54        564.36        18.51 o                         
  -5  11   2       1203.39       1206.37        20.06 o                         
  -4  11   2       1564.76       1544.97        24.43 o                         
  -3  11   2         12.86         25.28        11.70 o                         
  -2  11   2       3076.18       3000.19        37.31 o                         
  -1  11   2        993.41        968.68        13.00 o                         
   0  11   2         21.17         18.76         5.21 o                         
   1  11   2         30.95         16.58         5.88 o                         
   2  11   2         38.97         38.26         6.79 o                         
   3  11   2         65.87         81.54         8.00 o                         
   4  11   2       1194.84       1165.06        14.13 o                         
   5  11   2        817.18        778.74        12.52 o                         
   6  11   2          8.64         16.42        10.92 o                         
   7  11   2        803.88        826.72        17.77 o                         
   8  11   2         31.38         45.52        16.15 o                         
   9  11   2         40.50         30.64        11.58 o                         
  10  11   2        178.53        170.20        13.37 o                         
  11  11   2         54.64         74.71        14.71 o                         
 -13  12   2        154.86        159.03        39.34 o                         
 -12  12   2        106.99         85.96        21.51 o                         
 -11  12   2        137.02        122.43        26.43 o                         
 -10  12   2          5.47          0.54        17.94 o                         
  -9  12   2          1.53          2.17        13.51 o                         
  -8  12   2        168.36        190.42        26.65 o                         
  -7  12   2        600.75        622.71        15.89 o                         
  -6  12   2        574.87        558.13        21.64 o                         
  -5  12   2       1279.66       1326.99        18.11 o                         
  -4  12   2       2077.82       2083.74        32.71 o                         
  -3  12   2       3011.54       2935.32        32.79 o                         
  -2  12   2         21.11         28.11         8.94 o                         
  -1  12   2       1126.06       1150.68        20.86 o                         
   0  12   2         44.01         53.05         4.70 o                         
   1  12   2        794.24        760.74        18.33 o                         
   2  12   2        522.20        489.42         8.11 o                         
   3  12   2         72.44         69.56         6.61 o                         
   4  12   2         63.65         67.14         7.39 o                         
   5  12   2        595.05        583.83        14.04 o                         
   6  12   2        758.40        765.53        17.30 o                         
   7  12   2        342.10        372.01        14.44 o                         
   8  12   2          4.73         -8.10        11.55 o                         
   9  12   2        353.57        335.77        17.43 o                         
  10  12   2        217.20        201.97        14.63 o                         
  11  12   2         72.73         82.19        22.48 o                         
 -12  13   2          4.61         15.03        20.54 o                         
 -11  13   2        118.62        125.98        19.52 o                         
 -10  13   2        266.38        269.19        20.04 o                         
  -9  13   2          0.01        -15.07        15.07 o                         
  -8  13   2         81.60         75.87        16.89 o                         
  -7  13   2         24.40         38.50        11.95 o                         
  -6  13   2          2.05         11.69        12.20 o                         
  -5  13   2        390.52        379.46        11.11 o                         
  -4  13   2       1418.38       1465.71        20.90 o                         
  -3  13   2          2.48          7.84        14.78 o                         
  -2  13   2        991.14        953.02        17.58 o                         
  -1  13   2         26.23         31.89         6.46 o                         
   0  13   2         11.91         11.65         5.52 o                         
   1  13   2        405.64        447.16        11.26 o                         
   2  13   2         34.65         62.88         8.30 o                         
   3  13   2        124.09        113.82        12.47 o                         
   4  13   2        478.31        433.13         9.19 o                         
   5  13   2        397.68        389.80        13.82 o                         
   6  13   2         54.76         51.30        13.33 o                         
   7  13   2        254.15        270.25        12.53 o                         
   8  13   2        135.06        166.27        33.66 o                         
   9  13   2        176.46        172.69        18.24 o                         
  10  13   2         35.62         15.57        16.10 o                         
 -12  14   2        530.75        552.59        31.81 o                         
 -11  14   2        111.48        145.10        19.03 o                         
 -10  14   2         24.95         27.73        24.17 o                         
  -9  14   2         78.71         74.76        15.00 o                         
  -8  14   2        118.28        121.67        28.43 o                         
  -7  14   2        335.48        350.63        16.08 o                         
  -6  14   2        208.52        235.67        13.14 o                         
  -5  14   2        209.14        211.23        10.18 o                         
  -4  14   2       1956.69       1947.87        45.23 o                         
  -3  14   2       1504.97       1418.70        21.42 o                         
  -2  14   2        643.60        644.59        17.50 o                         
  -1  14   2          4.18         24.97        12.61 o                         
   0  14   2        199.27        176.74         8.16 o                         
   1  14   2        418.93        398.78        12.47 o                         
   2  14   2       1094.06       1090.39        14.60 o                         
   3  14   2        560.73        554.51        10.67 o                         
   4  14   2        538.52        519.97        14.04 o                         
   5  14   2       1266.56       1201.38        17.46 o                         
   6  14   2       1282.71       1342.41        38.97 o                         
   7  14   2        144.05        179.12        14.79 o                         
   8  14   2         16.51         12.42        13.99 o                         
   9  14   2         35.87         38.20        15.79 o                         
  10  14   2          1.56          6.18        21.46 o                         
 -11  15   2          2.47         23.16        19.30 o                         
 -10  15   2          0.30         28.53        22.94 o                         
  -9  15   2          6.46         15.65        14.82 o                         
  -8  15   2         22.81         31.24        14.33 o                         
  -7  15   2          7.83          5.59        12.67 o                         
  -6  15   2         72.12         51.83        11.06 o                         
  -5  15   2          0.27        -12.01        12.01 o                         
  -4  15   2        117.07        122.72        13.43 o                         
  -3  15   2        166.04        172.38        12.26 o                         
  -2  15   2         18.58         17.15         9.88 o                         
  -1  15   2         53.70         56.43         9.31 o                         
   0  15   2        139.21        129.01         6.07 o                         
   1  15   2         85.67         69.18         9.40 o                         
   2  15   2        196.71        169.46        10.68 o                         
   3  15   2         87.52        116.89        10.47 o                         
   4  15   2        156.48        155.51        11.98 o                         
   5  15   2        139.95        144.77        11.49 o                         
   6  15   2          0.49         14.93        12.42 o                         
   7  15   2        123.36        121.14        10.79 o                         
   8  15   2         23.78         23.39        10.88 o                         
   9  15   2        145.21        172.52        38.48 o                         
  10  15   2          3.52          6.37        20.42 o                         
 -11  16   2        516.31        503.60        26.74 o                         
 -10  16   2          0.96          2.32        18.77 o                         
  -9  16   2          1.00          4.85        17.27 o                         
  -8  16   2        122.26        135.50        15.09 o                         
  -7  16   2        691.75        699.73        25.09 o                         
  -6  16   2        325.39        326.53        19.11 o                         
  -5  16   2        390.21        381.69        15.82 o                         
  -4  16   2        957.61        942.13        20.20 o                         
  -3  16   2        541.16        552.58        15.98 o                         
  -2  16   2        375.68        386.73        12.12 o                         
  -1  16   2        316.40        358.06        14.01 o                         
   0  16   2        209.06        195.43        12.57 o                         
   1  16   2        203.77        224.19         8.71 o                         
   2  16   2        767.61        754.28        15.50 o                         
   3  16   2         97.26         95.93        11.47 o                         
   4  16   2        145.15        130.89        11.88 o                         
   5  16   2       1314.44       1251.28        32.40 o                         
   6  16   2       1714.67       1640.15        33.70 o                         
   7  16   2        114.66        120.03        10.58 o                         
   8  16   2          5.05         68.91        41.01 o                         
   9  16   2          4.75          6.23        26.60 o                         
 -10  17   2         42.01         98.79        20.30 o                         
  -9  17   2          7.61          8.99        14.30 o                         
  -8  17   2         20.49         35.78        13.44 o                         
  -7  17   2        224.70        246.67        17.61 o                         
  -6  17   2        301.96        319.67        17.18 o                         
  -5  17   2          9.71         15.94        14.50 o                         
  -4  17   2         33.48         35.65        14.87 o                         
  -3  17   2         74.03         78.54        13.20 o                         
  -2  17   2        145.46        151.94         7.32 o                         
  -1  17   2          6.31          7.03         6.94 o                         
   0  17   2         27.22         22.13         9.52 o                         
   1  17   2          0.57         13.13         9.61 o                         
   2  17   2        663.79        652.78        14.41 o                         
   3  17   2        336.20        325.41        10.81 o                         
   4  17   2        194.30        186.44        11.12 o                         
   5  17   2         49.38         41.36        11.72 o                         
   6  17   2         15.25          2.05        11.43 o                         
   7  17   2          0.12        -20.42        20.42 o                         
   8  17   2        228.14        230.23        28.18 o                         
  -9  18   2          5.17         24.03        18.63 o                         
  -8  18   2        407.71        444.93        28.19 o                         
  -7  18   2        610.57        627.02        39.56 o                         
  -6  18   2        137.60        127.35        16.54 o                         
  -5  18   2         35.90        100.19        16.37 o                         
  -4  18   2        154.27        199.71        18.57 o                         
  -3  18   2       1281.38       1281.51        32.03 o                         
  -2  18   2        540.60        552.86        17.26 o                         
  -1  18   2          4.72          5.95         7.95 o                         
   0  18   2         12.91         18.51        10.14 o                         
   1  18   2        479.48        492.81        17.93 o                         
   2  18   2       1913.81       1898.00        28.22 o                         
   3  18   2        335.68        331.87        17.17 o                         
   4  18   2         57.60         58.60        10.97 o                         
   5  18   2        380.41        349.20        12.96 o                         
   6  18   2        450.93        445.95        24.45 o                         
   7  18   2         58.22         50.59        31.43 o                         
   8  18   2          3.25        -36.24        36.24 o                         
  -9  19   2         17.43         14.40        22.44 o                         
  -8  19   2         84.14        129.01        18.89 o                         
  -7  19   2         94.62        108.95        34.93 o                         
  -6  19   2        216.26        230.29        17.49 o                         
  -5  19   2        117.21        136.15        15.83 o                         
  -4  19   2        146.70        137.63        15.51 o                         
  -3  19   2        107.85        114.71        15.78 o                         
  -2  19   2        277.42        305.81        17.05 o                         
  -1  19   2        396.26        360.64        13.17 o                         
   0  19   2          3.77         12.95         6.40 o                         
   1  19   2          0.01         19.41         9.37 o                         
   2  19   2        405.82        405.74        23.25 o                         
   3  19   2        321.43        297.79        14.55 o                         
   4  19   2         67.27         80.76        15.27 o                         
   5  19   2         34.47         26.81        17.21 o                         
   6  19   2         27.04         17.64        25.41 o                         
   7  19   2         25.41         15.42        23.77 o                         
  -8  20   2        344.48        362.11        27.85 o                         
  -7  20   2        668.91        745.95        34.70 o                         
  -6  20   2        215.12        214.55        17.47 o                         
  -5  20   2          0.98         20.27        19.96 o                         
  -4  20   2         23.89         44.81        17.42 o                         
  -3  20   2        482.22        481.11        17.12 o                         
  -2  20   2        361.52        397.12        16.66 o                         
  -1  20   2        175.63        192.78        17.65 o                         
   0  20   2        665.13        670.36        29.99 o                         
   1  20   2       1463.88       1527.73        34.59 o                         
   2  20   2       1552.18       1556.98        44.56 o                         
   3  20   2        280.36        257.53        14.42 o                         
   4  20   2         30.36          2.61        11.48 o                         
   5  20   2         31.63         10.62        26.63 o                         
   6  20   2        151.22        209.19        31.33 o                         
  -7  21   2         60.35         65.69        19.04 o                         
  -6  21   2         33.20         14.69        16.55 o                         
  -5  21   2        130.59        118.84        19.67 o                         
  -4  21   2         90.77        119.80        23.46 o                         
  -3  21   2          1.07         -4.46        12.91 o                         
  -2  21   2         79.97         87.84        15.41 o                         
  -1  21   2         20.06         49.16        21.10 o                         
   0  21   2          0.03         29.05        18.31 o                         
   1  21   2          0.04         -1.97        13.37 o                         
   2  21   2         84.10        101.50        13.12 o                         
   3  21   2         21.09         20.56        13.29 o                         
   4  21   2          0.18         38.31        23.35 o                         
   5  21   2         19.98         52.57        27.01 o                         
  -5  22   2          1.96          8.66        18.14 o                         
  -4  22   2          5.60         14.90        14.61 o                         
  -3  22   2        184.38        216.22        16.25 o                         
  -2  22   2        207.99        234.00        21.61 o                         
  -1  22   2         91.23         92.05        18.54 o                         
   0  22   2        257.63        275.69        20.64 o                         
   1  22   2       1150.57       1151.06        26.85 o                         
   2  22   2        607.17        634.23        29.70 o                         
   3  22   2        266.36        289.17        35.58 o                         
   4  22   2         43.81         40.94        21.80 o                         
  -3  23   2          1.49         -7.20        19.41 o                         
  -2  23   2         84.20        110.97        17.57 o                         
  -1  23   2         22.34         42.83        44.56 o                         
   0  23   2          5.91         56.91        18.41 o                         
   1  23   2          7.48         34.37        16.19 o                         
   2  23   2        246.53        200.91        19.71 o                         
 -15   1   3        143.99        127.33        21.70 o                         
 -14   1   3         30.53         36.43        32.62 o                         
 -13   1   3         84.57        117.26        28.28 o                         
 -12   1   3        257.41        287.56        23.36 o                         
 -11   1   3          8.62         23.56        15.51 o                         
 -10   1   3          2.17          8.55        13.76 o                         
  -9   1   3          1.75         32.28        13.41 o                         
  -8   1   3       1338.42       1297.71        23.22 o                         
  -7   1   3       2169.16       2088.32        26.70 o                         
  -6   1   3        875.13        841.68        14.39 o                         
  -5   1   3        126.60        101.13        11.42 o                         
  -4   1   3       1213.75       1121.35        17.67 o                         
  -3   1   3       2203.84       2172.54        26.40 o                         
  -2   1   3         15.62         10.59         7.49 o                         
  -1   1   3        147.84        137.19         9.14 o                         
   0   1   3        870.72        895.95         8.47 o                         
   1   1   3       5998.02       6164.01        43.61 o                         
   2   1   3        212.00        150.71         5.50 o                         
   3   1   3        457.72        398.09         6.64 o                         
   4   1   3        852.86        781.33         8.76 o                         
   5   1   3       1594.13       1516.91        16.81 o                         
   6   1   3        743.94        689.61        10.65 o                         
   7   1   3         77.80         90.11         9.98 o                         
   8   1   3        141.19        145.20        13.70 o                         
   9   1   3         95.53        104.56        10.43 o                         
  10   1   3        341.31        344.34        13.75 o                         
  11   1   3        180.05        219.48        15.59 o                         
  12   1   3         12.25         11.40        17.29 o                         
 -14   2   3         16.45         55.50        28.53 o                         
 -13   2   3          0.02         47.43        19.38 o                         
 -12   2   3         21.04         39.41        17.60 o                         
 -11   2   3         46.07         61.66        17.39 o                         
 -10   2   3          0.27         20.40        14.03 o                         
  -9   2   3       1335.45       1364.94        24.84 o                         
  -8   2   3        356.19        352.05        14.56 o                         
  -7   2   3         66.40         72.97        10.42 o                         
  -6   2   3        171.50        201.62        11.47 o                         
  -5   2   3        770.82        756.81        16.39 o                         
  -4   2   3        806.18        790.32        17.57 o                         
  -3   2   3       2542.96       2513.73        24.73 o                         
  -2   2   3       1668.88       1725.80        18.91 o                         
  -1   2   3        151.71        150.45         4.12 o                         
   0   2   3        429.68        431.34         5.33 o                         
   1   2   3       6129.04       6658.53        49.35 o                         
   2   2   3        254.23        301.01         6.54 o                         
   3   2   3        363.11        350.59         4.87 o                         
   4   2   3         16.06         20.70         5.50 o                         
   5   2   3         37.76         40.84         5.08 o                         
   6   2   3        608.21        613.77        12.31 o                         
   7   2   3        464.73        450.52        10.37 o                         
   8   2   3          1.29         -2.75         9.50 o                         
   9   2   3         28.47         38.15         9.40 o                         
  10   2   3        105.77        103.45        17.56 o                         
  11   2   3          1.92        -12.93        12.93 o                         
  12   2   3          0.27         32.20        16.42 o                         
 -14   3   3         35.68         60.40        18.89 o                         
 -13   3   3         82.02        111.93        23.93 o                         
 -12   3   3        496.24        498.65        22.52 o                         
 -11   3   3        269.16        265.70        20.18 o                         
 -10   3   3          1.81         32.15        17.50 o                         
  -9   3   3       1020.91       1098.80        23.64 o                         
  -8   3   3        724.96        717.15        21.40 o                         
  -7   3   3       2252.85       2250.54        28.66 o                         
  -6   3   3         69.36         75.88        12.06 o                         
  -5   3   3        114.12         88.93         9.19 o                         
  -4   3   3       1396.09       1328.56        15.94 o                         
  -3   3   3       2848.31       2724.68        28.44 o                         
  -2   3   3       2521.92       2614.09        24.94 o                         
  -1   3   3         89.83         92.57         4.56 o                         
   0   3   3        446.10        394.67         7.81 o                         
   1   3   3       8433.96       8791.07        63.54 o                         
   2   3   3        814.26        731.30         5.16 o                         
   3   3   3          8.54          9.14         4.23 o                         
   4   3   3        391.68        376.83         6.57 o                         
   5   3   3       2122.00       2070.22        19.43 o                         
   6   3   3        899.71        886.27        19.81 o                         
   7   3   3        205.02        196.70         8.79 o                         
   8   3   3          5.49          9.99         8.02 o                         
   9   3   3        301.57        286.28        12.59 o                         
  10   3   3        237.24        259.59        14.95 o                         
  11   3   3        121.78        110.61        12.82 o                         
  12   3   3         14.12         32.28        14.25 o                         
 -14   4   3         16.79         22.01        20.04 o                         
 -13   4   3          0.04        -12.65        22.28 o                         
 -12   4   3         35.70         35.43        33.91 o                         
 -11   4   3         73.61         95.18        24.18 o                         
 -10   4   3          0.01        -22.45        31.89 o                         
  -9   4   3       1589.81       1587.84        34.28 o                         
  -8   4   3        703.34        676.71        19.09 o                         
  -7   4   3         38.36         58.01        10.32 o                         
  -6   4   3        681.76        631.91        13.27 o                         
  -5   4   3        138.66        157.09         8.95 o                         
  -4   4   3        994.20        995.05        14.54 o                         
  -3   4   3       2271.22       2339.89        26.46 o                         
  -2   4   3       9669.08      10275.42       135.77 o                         
  -1   4   3        325.13        344.40         5.81 o                         
   0   4   3       3725.75       3761.36        44.00 o                         
   1   4   3       5041.15       5431.05        43.35 o                         
   2   4   3        908.01        988.53         9.19 o                         
   3   4   3        673.53        686.25         7.93 o                         
   4   4   3        630.90        639.74         8.04 o                         
   5   4   3         38.41         45.99         5.15 o                         
   6   4   3       1040.91        992.73        16.10 o                         
   7   4   3        930.21        876.83        12.32 o                         
   8   4   3        119.12        122.98         8.83 o                         
   9   4   3        173.56        180.72        10.80 o                         
  10   4   3         27.31         42.47        12.46 o                         
  11   4   3         17.17         20.65        15.18 o                         
  12   4   3          5.60         17.98        13.79 o                         
 -14   5   3          3.28          7.99        28.07 o                         
 -13   5   3         93.94        117.71        22.06 o                         
 -12   5   3        549.12        584.89        33.42 o                         
 -11   5   3        509.75        536.70        32.40 o                         
 -10   5   3         88.85        132.82        16.56 o                         
  -9   5   3        429.70        425.89        16.67 o                         
  -8   5   3       1746.58       1820.77        30.80 o                         
  -7   5   3        468.59        426.45        13.85 o                         
  -6   5   3        442.29        469.70        12.33 o                         
  -5   5   3          3.36          5.26         7.92 o                         
  -4   5   3        927.29        832.47        19.11 o                         
  -3   5   3       4839.43       4838.60        54.06 o                         
  -2   5   3      13337.36      14502.70       230.79 o                         
  -1   5   3       2977.84       2971.05        21.23 o                         
   0   5   3       8625.96       9371.14       151.00 o                         
   1   5   3       5243.75       5249.27        52.32 o                         
   2   5   3       3191.96       3261.24        35.21 o                         
   3   5   3        653.95        655.55         9.21 o                         
   4   5   3        872.74        864.31         8.49 o                         
   5   5   3       1447.55       1417.24        13.94 o                         
   6   5   3       1691.02       1682.36        16.60 o                         
   7   5   3        255.55        261.07        10.12 o                         
   8   5   3        557.54        564.96        12.85 o                         
   9   5   3        167.54        199.34        14.28 o                         
  10   5   3        439.13        429.07        14.19 o                         
  11   5   3         28.73         46.62        13.57 o                         
  12   5   3          0.80        -16.16        21.02 o                         
 -14   6   3          4.25         34.89        20.76 o                         
 -13   6   3          1.24         12.73        22.59 o                         
 -12   6   3         15.82         -3.66        16.06 o                         
 -11   6   3        372.96        363.66        17.82 o                         
 -10   6   3         66.82         88.34        15.03 o                         
  -9   6   3        468.82        467.98        18.40 o                         
  -8   6   3       1743.60       1775.44        29.17 o                         
  -7   6   3        251.24        284.58        13.37 o                         
  -6   6   3        248.11        319.31        18.66 o                         
  -5   6   3          5.66         -4.75         8.21 o                         
  -4   6   3        539.13        568.77        11.78 o                         
  -3   6   3       1452.30       1510.62        18.05 o                         
  -2   6   3       2218.35       2312.41        19.43 o                         
  -1   6   3        242.97        237.53         9.74 o                         
   0   6   3        635.92        582.26        15.25 o                         
   1   6   3        148.27        135.71        11.18 o                         
   2   6   3         90.00        111.29         7.40 o                         
   3   6   3        723.29        770.90        13.25 o                         
   4   6   3        155.52        165.53         7.36 o                         
   5   6   3         30.82         42.58         5.67 o                         
   6   6   3       1229.62       1189.69        16.18 o                         
   7   6   3        839.56        790.69        12.99 o                         
   8   6   3          3.92         13.60        12.07 o                         
   9   6   3        787.43        772.81        22.48 o                         
  10   6   3          2.26         17.03        14.16 o                         
  11   6   3         13.61         18.62        12.06 o                         
  12   6   3          7.77          5.12        13.23 o                         
 -14   7   3          3.95         -1.67        20.02 o                         
 -13   7   3        102.53        100.65        20.54 o                         
 -12   7   3        340.48        358.63        23.29 o                         
 -11   7   3       1035.24       1017.09        32.36 o                         
 -10   7   3       1315.05       1265.85        24.71 o                         
  -9   7   3       1340.66       1328.73        22.38 o                         
  -8   7   3       3661.10       3751.77        46.67 o                         
  -7   7   3        658.67        638.95        21.64 o                         
  -6   7   3        216.15        217.64        19.43 o                         
  -5   7   3        171.23        168.23        11.85 o                         
  -4   7   3        379.66        339.04        10.27 o                         
  -3   7   3       7911.75       8053.98        83.75 o                         
  -2   7   3       2251.20       2255.55        21.82 o                         
  -1   7   3       1614.38       1529.12        14.07 o                         
   0   7   3       1820.50       1798.87        27.65 o                         
   1   7   3       2202.42       2139.42        37.00 o                         
   2   7   3        918.16        941.43        16.21 o                         
   3   7   3        109.41        120.82         7.36 o                         
   4   7   3         22.06         19.86         4.99 o                         
   5   7   3       1663.97       1647.01        28.90 o                         
   6   7   3       1959.41       1920.29        28.08 o                         
   7   7   3       2435.51       2380.26        24.14 o                         
   8   7   3       1646.53       1579.01        22.38 o                         
   9   7   3        610.15        573.64        16.19 o                         
  10   7   3        464.21        438.42        13.66 o                         
  11   7   3         22.52         33.71        13.38 o                         
 -14   8   3          4.73          8.84        20.21 o                         
 -13   8   3         34.93         68.34        22.02 o                         
 -12   8   3         10.97         31.45        15.79 o                         
 -11   8   3        107.58        118.17        16.71 o                         
 -10   8   3         65.06         65.91        14.46 o                         
  -9   8   3         33.20         80.32        18.89 o                         
  -8   8   3        197.49        194.11        11.95 o                         
  -7   8   3        573.94        603.45        13.23 o                         
  -6   8   3        550.14        554.85        12.36 o                         
  -5   8   3       1390.16       1452.79        18.70 o                         
  -4   8   3       3302.31       3316.46        32.86 o                         
  -3   8   3       1045.32       1053.84        13.25 o                         
  -2   8   3         45.69         38.09         6.50 o                         
  -1   8   3          0.05         -4.61         4.61 o                         
   0   8   3        934.82        985.32        16.42 o                         
   1   8   3         28.27         20.60         6.27 o                         
   2   8   3       1175.60       1128.97        28.40 o                         
   3   8   3        337.23        310.07        10.64 o                         
   4   8   3          3.31         -2.20         4.29 o                         
   5   8   3       1170.24       1131.14        19.91 o                         
   6   8   3          1.02          4.35         5.93 o                         
   7   8   3        589.55        576.10        13.31 o                         
   8   8   3        124.63        125.80        10.01 o                         
   9   8   3        119.81        145.22        12.92 o                         
  10   8   3         44.98         34.54        11.80 o                         
  11   8   3        110.06         94.78        15.61 o                         
 -13   9   3         16.44         34.15        17.62 o                         
 -12   9   3        179.07        226.47        20.47 o                         
 -11   9   3        635.88        635.09        23.92 o                         
 -10   9   3        749.83        743.00        22.14 o                         
  -9   9   3        962.80        973.11        20.80 o                         
  -8   9   3       1352.26       1358.47        23.86 o                         
  -7   9   3       2432.92       2432.06        34.62 o                         
  -6   9   3        209.50        226.76         9.82 o                         
  -5   9   3        179.46        192.32         7.51 o                         
  -4   9   3        160.06        139.32        15.84 o                         
  -3   9   3       3070.84       3005.92        30.16 o                         
  -2   9   3       1636.05       1550.43        18.88 o                         
  -1   9   3       4082.79       4022.44        49.96 o                         
   0   9   3       2285.27       2251.11        37.96 o                         
   1   9   3       1018.50        975.09        11.84 o                         
   2   9   3         99.22         86.20         6.52 o                         
   3   9   3        400.64        402.92        10.74 o                         
   4   9   3         29.45         20.99         5.05 o                         
   5   9   3       2113.65       2053.88        42.05 o                         
   6   9   3       1455.67       1396.28        21.46 o                         
   7   9   3       2330.58       2248.55        47.66 o                         
   8   9   3        452.32        415.86        14.21 o                         
   9   9   3        734.03        676.17        21.53 o                         
  10   9   3        171.04        185.44        17.43 o                         
  11   9   3         10.80         -0.84        21.90 o                         
 -13  10   3        393.05        416.12        31.24 o                         
 -12  10   3         94.44        117.07        18.35 o                         
 -11  10   3         44.59         43.95        18.47 o                         
 -10  10   3        181.75        198.94        18.13 o                         
  -9  10   3          0.20         27.85        13.83 o                         
  -8  10   3         70.52         81.33        18.76 o                         
  -7  10   3        573.11        545.27        15.38 o                         
  -6  10   3       2752.62       2766.31        32.19 o                         
  -5  10   3        907.20        929.28        14.46 o                         
  -4  10   3        555.15        538.95        11.38 o                         
  -3  10   3         96.72         87.96        10.88 o                         
  -2  10   3        107.70        102.18        12.45 o                         
  -1  10   3         41.15         40.27         7.39 o                         
   0  10   3          3.13          0.12         4.05 o                         
   1  10   3        363.13        380.98        13.38 o                         
   2  10   3       1156.37       1135.35        16.47 o                         
   3  10   3          1.43         11.11         7.48 o                         
   4  10   3       1204.25       1156.21        18.74 o                         
   5  10   3       2067.15       1960.17        39.56 o                         
   6  10   3        273.96        243.80         9.49 o                         
   7  10   3         71.54         79.13        12.98 o                         
   8  10   3        472.56        417.13        16.75 o                         
   9  10   3         52.73         54.30        10.51 o                         
  10  10   3        112.97        112.57        21.05 o                         
  11  10   3        296.32        314.48        26.68 o                         
 -13  11   3          2.16        -13.09        18.21 o                         
 -12  11   3          9.51         26.32        16.57 o                         
 -11  11   3         73.99         76.98        16.89 o                         
 -10  11   3        381.52        382.58        23.96 o                         
  -9  11   3        334.18        337.13        18.53 o                         
  -8  11   3        281.53        284.77        14.33 o                         
  -7  11   3        764.01        765.30        17.55 o                         
  -6  11   3        362.55        343.45        10.78 o                         
  -5  11   3         34.98         38.70         9.25 o                         
  -4  11   3       2119.22       2103.98        19.26 o                         
  -3  11   3        287.06        311.86        10.60 o                         
  -2  11   3       1305.50       1305.60        16.24 o                         
  -1  11   3       1209.29       1209.14        16.23 o                         
   0  11   3       1380.79       1352.39        18.69 o                         
   1  11   3        488.09        446.31         8.71 o                         
   2  11   3        787.19        729.08        13.51 o                         
   3  11   3        635.71        610.86        18.66 o                         
   4  11   3        372.41        352.89        11.95 o                         
   5  11   3          2.28          6.69         7.92 o                         
   6  11   3        988.43       1002.97        21.07 o                         
   7  11   3        220.23        195.55        12.08 o                         
   8  11   3        134.90        132.34        19.10 o                         
   9  11   3         61.06         81.88        18.79 o                         
  10  11   3          2.30         -5.85        20.36 o                         
 -13  12   3         69.02         37.20        39.47 o                         
 -12  12   3         48.09         62.34        23.11 o                         
 -11  12   3         46.12         74.21        21.20 o                         
 -10  12   3         74.63         90.15        15.52 o                         
  -9  12   3         16.54         33.32        13.34 o                         
  -8  12   3         48.99         48.64        14.61 o                         
  -7  12   3        411.26        394.24        24.43 o                         
  -6  12   3          0.19        -10.34        10.34 o                         
  -5  12   3       1367.89       1356.31        17.63 o                         
  -4  12   3       2500.72       2457.20        33.44 o                         
  -3  12   3       1130.47       1187.54        25.83 o                         
  -2  12   3          0.34         19.95        12.58 o                         
  -1  12   3         14.26         21.23         6.56 o                         
   0  12   3          0.07          0.65         8.94 o                         
   1  12   3        729.45        725.84        11.83 o                         
   2  12   3       2140.00       1976.88        39.31 o                         
   3  12   3        886.45        860.40        19.34 o                         
   4  12   3        170.26        159.64         4.49 o                         
   5  12   3        510.38        460.19        15.00 o                         
   6  12   3          0.23          3.12         7.50 o                         
   7  12   3         17.38         19.18         9.00 o                         
   8  12   3         32.87         36.23        16.41 o                         
   9  12   3         24.93         43.20        22.16 o                         
  10  12   3         85.03         89.13        23.98 o                         
 -12  13   3          8.18         19.07        23.09 o                         
 -11  13   3          4.94          6.03        22.63 o                         
 -10  13   3         61.42         30.42        16.80 o                         
  -9  13   3         51.13         58.33        16.26 o                         
  -8  13   3        110.18        113.91        12.84 o                         
  -7  13   3        630.94        647.28        15.72 o                         
  -6  13   3        841.50        816.29        17.77 o                         
  -5  13   3        338.23        344.46        11.19 o                         
  -4  13   3        297.14        276.34        12.69 o                         
  -3  13   3         18.71         41.64        16.30 o                         
  -2  13   3        151.64        160.10        12.13 o                         
  -1  13   3        908.39        931.33        22.23 o                         
   0  13   3        275.24        273.62        12.97 o                         
   1  13   3        142.31        119.48        15.83 o                         
   2  13   3        569.79        503.77        12.89 o                         
   3  13   3       1693.11       1574.19        40.72 o                         
   4  13   3       1269.06       1249.06        36.06 o                         
   5  13   3         87.90         92.05        16.22 o                         
   6  13   3        416.43        411.72        16.94 o                         
   7  13   3          6.19         10.72         6.18 o                         
   8  13   3         46.25         40.22        15.61 o                         
   9  13   3          1.06         27.85        17.95 o                         
  10  13   3          2.23        -15.91        24.44 o                         
 -12  14   3          2.02         21.73        21.28 o                         
 -11  14   3         42.05         61.28        20.15 o                         
 -10  14   3         80.74         65.98        18.44 o                         
  -9  14   3          0.07          7.11        15.95 o                         
  -8  14   3         12.83         -4.20        13.84 o                         
  -7  14   3        432.72        409.31        17.05 o                         
  -6  14   3          5.33         12.52        10.56 o                         
  -5  14   3         22.32         20.78        12.21 o                         
  -4  14   3        595.11        604.28        16.08 o                         
  -3  14   3        127.63        139.95         9.69 o                         
  -2  14   3          0.80          2.23        12.10 o                         
  -1  14   3          0.39         16.81         7.04 o                         
   0  14   3          3.08          9.17         8.51 o                         
   1  14   3        134.94        119.32        13.80 o                         
   2  14   3        528.20        485.60        12.63 o                         
   3  14   3         91.18         78.99         8.14 o                         
   4  14   3        283.78        234.73         5.95 o                         
   5  14   3         54.76         56.59         5.26 o                         
   6  14   3         32.99         22.63         6.54 o                         
   7  14   3         16.68         23.28        23.29 o                         
   8  14   3         36.43         42.03        18.59 o                         
   9  14   3         41.91         15.43        19.64 o                         
 -11  15   3          9.04         34.57        19.14 o                         
 -10  15   3        148.62        136.84        18.62 o                         
  -9  15   3        167.92        180.08        15.91 o                         
  -8  15   3         84.23         82.50        13.22 o                         
  -7  15   3        405.49        398.63        14.17 o                         
  -6  15   3        914.77        951.85        24.62 o                         
  -5  15   3       1853.98       1861.65        32.20 o                         
  -4  15   3         46.32         55.75        13.21 o                         
  -3  15   3         39.94         44.12        10.57 o                         
  -2  15   3          3.27         -1.62         9.11 o                         
  -1  15   3        162.58        183.11        12.60 o                         
   0  15   3          8.70          3.47        13.60 o                         
   1  15   3         44.47         47.67         7.42 o                         
   2  15   3        196.12        213.24        10.91 o                         
   3  15   3       1386.07       1359.12        46.62 o                         
   4  15   3        419.66        434.15        19.91 o                         
   5  15   3        188.95        178.95        16.10 o                         
   6  15   3         16.10          8.45        13.32 o                         
   7  15   3        102.80         91.07        14.95 o                         
   8  15   3         68.44         79.29        19.27 o                         
   9  15   3         12.54         32.24        22.04 o                         
 -11  16   3          0.90          8.75        20.83 o                         
 -10  16   3          0.30          0.09        17.18 o                         
  -9  16   3         47.79         61.52        14.98 o                         
  -8  16   3         33.72         44.07        13.73 o                         
  -7  16   3          7.19        -11.04        11.04 o                         
  -6  16   3         23.54         17.76        13.09 o                         
  -5  16   3         70.22         69.20        12.49 o                         
  -4  16   3         33.24         34.08        16.38 o                         
  -3  16   3        109.38        111.20        13.82 o                         
  -2  16   3         52.15         52.36         9.48 o                         
  -1  16   3         16.54          3.36         9.67 o                         
   0  16   3        150.74        144.13        14.46 o                         
   1  16   3         73.08         82.89        11.77 o                         
   2  16   3          0.06          5.58         6.51 o                         
   3  16   3          1.51         -5.05         6.34 o                         
   4  16   3         26.19         18.23         5.44 o                         
   5  16   3        120.63         87.68        18.93 o                         
   6  16   3        111.84        115.10        16.02 o                         
   7  16   3         63.91         45.45        20.26 o                         
   8  16   3          0.10          3.19        15.78 o                         
 -10  17   3        129.13         86.89        19.87 o                         
  -9  17   3         62.54         60.88        16.46 o                         
  -8  17   3          6.09         12.12        14.11 o                         
  -7  17   3          4.70          8.73        17.77 o                         
  -6  17   3        624.19        642.98        24.97 o                         
  -5  17   3        951.85        939.13        21.17 o                         
  -4  17   3        233.09        263.13        18.27 o                         
  -3  17   3          3.11          3.66        12.18 o                         
  -2  17   3        575.57        559.37        20.49 o                         
  -1  17   3       1484.87       1475.73        45.86 o                         
   0  17   3        546.06        541.80        25.84 o                         
   1  17   3         16.59         23.50         9.40 o                         
   2  17   3        321.71        294.94        13.18 o                         
   3  17   3       1052.07        993.39        39.71 o                         
   4  17   3        593.15        677.95        29.28 o                         
   5  17   3         37.75         32.66        12.51 o                         
   6  17   3         10.73         22.58        14.78 o                         
   7  17   3         92.02         65.11        19.54 o                         
  -9  18   3         70.38         86.27        23.73 o                         
  -8  18   3        113.99        130.95        19.37 o                         
  -7  18   3         67.29         55.05        16.48 o                         
  -6  18   3         55.36         46.65        16.87 o                         
  -5  18   3        192.83        212.27        16.61 o                         
  -4  18   3        414.89        418.48        17.64 o                         
  -3  18   3        443.70        458.91        16.40 o                         
  -2  18   3        361.12        360.21        13.51 o                         
  -1  18   3          0.02        -16.21        19.47 o                         
   0  18   3         55.93         61.81        13.46 o                         
   1  18   3        144.67        129.17        11.76 o                         
   2  18   3        153.89        154.43        15.20 o                         
   3  18   3         46.22         45.75         9.95 o                         
   4  18   3          9.93         -8.95        27.69 o                         
   5  18   3        108.32        155.65        24.83 o                         
   6  18   3        118.80        169.96        38.32 o                         
   7  18   3         30.98         50.96        26.84 o                         
  -8  19   3         10.03          2.72        16.90 o                         
  -7  19   3          1.89         23.54        17.39 o                         
  -6  19   3        303.80        315.35        23.31 o                         
  -5  19   3        410.80        423.45        36.06 o                         
  -4  19   3         59.75         38.43        14.84 o                         
  -3  19   3         13.29          4.53        13.90 o                         
  -2  19   3        351.01        367.90        14.95 o                         
  -1  19   3       2386.34       2396.48        97.93 o                         
   0  19   3        533.71        546.56        25.70 o                         
   1  19   3          1.89          2.79        11.69 o                         
   2  19   3          3.08         12.67        10.37 o                         
   3  19   3        400.37        418.94        27.45 o                         
   4  19   3        291.64        312.41        32.50 o                         
   5  19   3          3.86         12.33        22.06 o                         
   6  19   3         24.68         71.74        26.68 o                         
  -7  20   3        103.59        110.61        19.79 o                         
  -6  20   3          0.01         10.39        19.16 o                         
  -5  20   3        161.89        186.02        17.89 o                         
  -4  20   3        224.22        203.64        22.31 o                         
  -3  20   3         56.29         38.71        12.42 o                         
  -2  20   3         55.11         82.51        16.12 o                         
  -1  20   3         13.56         36.06        18.13 o                         
   0  20   3         26.13         41.12        14.27 o                         
   1  20   3        111.31        133.32        24.12 o                         
   2  20   3        190.27        226.89        65.41 o                         
   3  20   3         81.25         64.11        26.64 o                         
   4  20   3         10.17         23.58        21.64 o                         
   5  20   3        123.07        140.42        24.48 o                         
  -6  21   3         37.96         19.41        21.28 o                         
  -5  21   3        213.28        234.96        36.34 o                         
  -4  21   3        118.60        116.17        22.52 o                         
  -3  21   3        237.87        249.60        18.28 o                         
  -2  21   3        973.40        985.65        47.39 o                         
  -1  21   3       2169.36       2173.09        54.41 o                         
   0  21   3       1537.94       1500.28        82.56 o                         
   1  21   3         12.54        -12.84        68.48 o                         
   2  21   3        100.01        126.73        31.05 o                         
   3  21   3        223.06        213.82        47.33 o                         
   4  21   3         92.77         43.02        25.60 o                         
  -5  22   3         16.68         27.67        17.55 o                         
  -4  22   3         22.75         13.72        16.58 o                         
  -3  22   3          0.24          4.87        16.73 o                         
  -2  22   3          0.88         39.97        19.02 o                         
  -1  22   3         57.24         58.33        17.22 o                         
   0  22   3          0.11        -15.54        28.54 o                         
   1  22   3          4.35         11.09        25.96 o                         
   2  22   3          0.53         34.31        29.53 o                         
 -14   0   4         63.44         90.50        33.03 o                         
 -13   0   4          0.89        -16.24        27.73 o                         
 -12   0   4        123.92        156.00        45.32 o                         
 -11   0   4        164.99        174.72        25.82 o                         
 -10   0   4       1059.39       1040.19        40.77 o                         
  -9   0   4       1216.66       1156.13        58.42 o                         
  -8   0   4        521.87        535.25        23.74 o                         
  -7   0   4       1276.80       1225.41        40.40 o                         
  -6   0   4       5783.05       5801.97        99.41 o                         
  -5   0   4       3670.00       3655.96        56.59 o                         
  -4   0   4        677.88        760.76        38.88 o                         
  -3   0   4        264.69        301.92        13.59 o                         
  -2   0   4        290.47        301.36        13.39 o                         
  -1   0   4       1484.91       1393.58        23.90 o                         
   0   0   4        332.45        348.82        19.02 o                         
   1   0   4       1150.79       1128.89        13.48 o                         
   2   0   4       1383.40       1366.35        13.61 o                         
   3   0   4       3277.56       3170.64        30.92 o                         
   4   0   4        567.14        508.96        15.48 o                         
   5   0   4         89.95        133.22        16.72 o                         
   6   0   4         38.50         48.54        13.10 o                         
   7   0   4        166.37        186.09        12.56 o                         
   8   0   4        601.72        542.91        27.64 o                         
   9   0   4         83.31         68.47        15.80 o                         
  10   0   4        233.28        279.66        24.93 o                         
  11   0   4        657.03        622.12        41.04 o                         
 -14   1   4         28.95         33.11        23.14 o                         
 -13   1   4          7.84          6.90        23.54 o                         
 -12   1   4          1.44         17.44        22.13 o                         
 -11   1   4         26.98         11.75        17.55 o                         
 -10   1   4         24.41         53.24        16.10 o                         
  -9   1   4         22.62         28.97        14.49 o                         
  -8   1   4        135.87        184.94        14.36 o                         
  -7   1   4         11.55         22.29        11.14 o                         
  -6   1   4        122.37        125.90        14.40 o                         
  -5   1   4        608.59        598.72        18.68 o                         
  -4   1   4        350.57        374.11        11.02 o                         
  -3   1   4         33.22         37.91        10.61 o                         
  -2   1   4        578.98        608.14        10.88 o                         
  -1   1   4        402.14        419.48        12.25 o                         
   0   1   4        431.65        415.08         5.95 o                         
   1   1   4         80.15         72.91         5.40 o                         
   2   1   4         93.92        101.74         5.61 o                         
   3   1   4         89.38        105.05         4.70 o                         
   4   1   4        531.53        525.12        10.25 o                         
   5   1   4         13.04         21.12         6.25 o                         
   6   1   4         31.24         24.99         8.46 o                         
   7   1   4         64.37         52.21         8.29 o                         
   8   1   4         35.41         29.76         9.88 o                         
   9   1   4          0.07         13.67        12.13 o                         
  10   1   4         12.18         15.62        12.44 o                         
  11   1   4          0.29         30.25        19.17 o                         
 -14   2   4        116.34        138.65        30.94 o                         
 -13   2   4         15.35         13.69        21.16 o                         
 -12   2   4          9.67         13.39        19.47 o                         
 -11   2   4         25.64         34.02        18.73 o                         
 -10   2   4        710.75        721.75        23.06 o                         
  -9   2   4        685.29        654.04        21.91 o                         
  -8   2   4        217.36        224.45        15.31 o                         
  -7   2   4        883.64        854.71        17.70 o                         
  -6   2   4       2344.27       2233.00        28.66 o                         
  -5   2   4       3028.16       3079.33        37.97 o                         
  -4   2   4         26.33         25.51         8.03 o                         
  -3   2   4         16.13         25.78        11.92 o                         
  -2   2   4       2998.41       3079.61        31.18 o                         
  -1   2   4       1216.09       1097.36        22.97 o                         
   0   2   4        764.57        687.75        11.97 o                         
   1   2   4         86.85         67.29         4.57 o                         
   2   2   4       2545.41       2421.38        17.53 o                         
   3   2   4       3693.59       3571.12        32.34 o                         
   4   2   4       1390.40       1363.63        11.54 o                         
   5   2   4          3.85          9.18         6.94 o                         
   6   2   4          8.60          4.65         7.89 o                         
   7   2   4        258.47        290.36        10.53 o                         
   8   2   4        757.81        739.58        15.29 o                         
   9   2   4         89.69         95.26        13.22 o                         
  10   2   4        167.46        207.31        16.24 o                         
  11   2   4        501.34        478.86        18.83 o                         
 -14   3   4         58.93         55.28        22.91 o                         
 -13   3   4         65.43        113.50        22.84 o                         
 -12   3   4         98.28         57.92        33.50 o                         
 -11   3   4        146.33        157.76        23.53 o                         
 -10   3   4        153.09        168.54        23.61 o                         
  -9   3   4          6.31          9.41        14.47 o                         
  -8   3   4         11.85        -13.71        13.71 o                         
  -7   3   4        122.88        130.92        16.52 o                         
  -6   3   4        723.51        725.72        15.58 o                         
  -5   3   4       4352.59       4390.24        50.66 o                         
  -4   3   4        456.35        444.60        11.51 o                         
  -3   3   4         13.68         10.20        10.19 o                         
  -2   3   4        842.19        851.60        13.71 o                         
  -1   3   4        325.27        370.14         9.80 o                         
   0   3   4        171.48        193.47         4.88 o                         
   1   3   4         23.94         41.85         4.78 o                         
   2   3   4         60.38         86.08         5.01 o                         
   3   3   4       1762.95       1818.87        13.11 o                         
   4   3   4       2707.59       2727.46        21.44 o                         
   5   3   4       1368.67       1315.25        15.26 o                         
   6   3   4         71.40         76.29         9.82 o                         
   7   3   4        354.85        349.23        13.32 o                         
   8   3   4         36.44         53.31        10.03 o                         
   9   3   4         76.60         65.24        10.66 o                         
  10   3   4         81.30         78.60        13.31 o                         
  11   3   4         33.43         23.55        14.95 o                         
 -14   4   4        191.86        222.73        27.45 o                         
 -13   4   4         78.79        123.44        22.57 o                         
 -12   4   4        323.41        392.14        23.95 o                         
 -11   4   4        359.84        414.13        22.19 o                         
 -10   4   4       1225.85       1256.53        29.00 o                         
  -9   4   4        453.88        449.91        19.38 o                         
  -8   4   4          3.42         27.30        19.33 o                         
  -7   4   4         30.24         51.58        10.89 o                         
  -6   4   4       1630.58       1589.47        25.20 o                         
  -5   4   4       4791.51       4766.44        53.88 o                         
  -4   4   4        170.96        180.34        20.54 o                         
  -3   4   4       1099.62       1128.24        16.82 o                         
  -2   4   4       3408.63       3424.55        30.27 o                         
  -1   4   4       1877.76       1840.11        21.00 o                         
   0   4   4        270.27        244.14         6.27 o                         
   1   4   4        278.28        269.68         4.45 o                         
   2   4   4       1034.65        995.10        13.11 o                         
   3   4   4       2214.26       2153.51        20.14 o                         
   4   4   4        921.65        915.27        13.71 o                         
   5   4   4        678.98        685.89         9.84 o                         
   6   4   4         33.05         43.01         6.77 o                         
   7   4   4        973.11        938.27        21.90 o                         
   8   4   4        319.94        320.70        15.02 o                         
   9   4   4          1.18         16.61         9.86 o                         
  10   4   4          6.45          4.40        10.79 o                         
  11   4   4        307.61        313.32        19.46 o                         
 -14   5   4        127.14        174.35        21.30 o                         
 -13   5   4        191.84        202.51        24.39 o                         
 -12   5   4         86.49        122.41        23.58 o                         
 -11   5   4         95.68         76.61        19.07 o                         
 -10   5   4         14.51         21.89        16.39 o                         
  -9   5   4        515.41        521.60        19.50 o                         
  -8   5   4        119.40        133.59        21.51 o                         
  -7   5   4         32.35         56.09        11.90 o                         
  -6   5   4        706.76        698.56        19.36 o                         
  -5   5   4       2597.52       2584.82        30.99 o                         
  -4   5   4        221.59        210.20         9.51 o                         
  -3   5   4        433.79        417.70         9.47 o                         
  -2   5   4       2800.54       2860.21        23.90 o                         
  -1   5   4        838.05        834.07        17.88 o                         
   0   5   4        255.78        268.61         4.49 o                         
   1   5   4        434.14        448.28         8.98 o                         
   2   5   4         53.46         64.47         8.16 o                         
   3   5   4       1386.07       1317.19        21.84 o                         
   4   5   4       2620.40       2503.14        40.36 o                         
   5   5   4       1538.69       1465.05        20.75 o                         
   6   5   4        429.74        444.72        10.23 o                         
   7   5   4          0.06         10.70        10.14 o                         
   8   5   4          7.45          9.54        10.47 o                         
   9   5   4          3.55          5.11         9.36 o                         
  10   5   4         26.24         42.55        11.83 o                         
  11   5   4         88.98        117.24        22.09 o                         
 -14   6   4        315.58        365.61        24.24 o                         
 -13   6   4        311.41        292.49        21.26 o                         
 -12   6   4        579.25        605.83        25.56 o                         
 -11   6   4        997.90        967.48        28.78 o                         
 -10   6   4        506.63        517.95        20.17 o                         
  -9   6   4        328.49        302.33        16.37 o                         
  -8   6   4         28.58         11.28        19.60 o                         
  -7   6   4        370.00        375.50        13.83 o                         
  -6   6   4       1430.41       1358.78        21.53 o                         
  -5   6   4        718.28        689.64        14.83 o                         
  -4   6   4       1186.82       1130.96        18.29 o                         
  -3   6   4       1816.01       1795.22        27.55 o                         
  -2   6   4       3490.17       3420.70        26.50 o                         
  -1   6   4       3317.67       3273.42        32.44 o                         
   0   6   4        180.39        163.28         6.33 o                         
   1   6   4        241.92        235.57        10.35 o                         
   2   6   4        341.44        334.54        10.30 o                         
   3   6   4       1743.28       1762.49        20.70 o                         
   4   6   4       2429.55       2394.04        41.56 o                         
   5   6   4       1188.26       1180.95        24.35 o                         
   6   6   4        483.10        477.32        11.03 o                         
   7   6   4       1390.64       1416.73        22.98 o                         
   8   6   4        309.05        316.41        17.46 o                         
   9   6   4          3.15          8.93         9.77 o                         
  10   6   4         16.36         44.68        10.21 o                         
  11   6   4         89.68         71.99        25.81 o                         
 -14   7   4         18.77          9.15        26.91 o                         
 -13   7   4         77.38         94.97        20.51 o                         
 -12   7   4          2.38          9.87        17.37 o                         
 -11   7   4        424.10        410.26        18.94 o                         
 -10   7   4        318.95        338.97        24.12 o                         
  -9   7   4        356.42        328.20        18.18 o                         
  -8   7   4         89.75        103.05        17.59 o                         
  -7   7   4        535.38        497.17        23.70 o                         
  -6   7   4        630.09        616.22        16.10 o                         
  -5   7   4        171.50        176.41        16.19 o                         
  -4   7   4        369.03        351.28        25.98 o                         
  -3   7   4        567.87        601.64        11.97 o                         
  -2   7   4        697.50        713.26        10.12 o                         
  -1   7   4        200.14        217.55         5.58 o                         
   0   7   4       1148.55       1169.29        28.08 o                         
   1   7   4        313.35        322.54        21.15 o                         
   2   7   4        909.40        925.70        15.50 o                         
   3   7   4          2.29          5.54         8.80 o                         
   4   7   4       2566.66       2514.34        31.60 o                         
   5   7   4         13.32          6.21         2.96 o                         
   6   7   4        124.03        122.83         6.36 o                         
   7   7   4          5.00          7.48         7.74 o                         
   8   7   4        139.11        169.67        23.63 o                         
   9   7   4         31.61         26.09         8.97 o                         
  10   7   4         22.99         31.39        18.11 o                         
 -14   8   4         88.08        122.77        20.59 o                         
 -13   8   4        240.71        289.77        25.49 o                         
 -12   8   4        298.73        330.46        23.50 o                         
 -11   8   4       1132.73       1113.83        27.41 o                         
 -10   8   4        353.11        343.34        15.71 o                         
  -9   8   4        304.10        300.92        17.39 o                         
  -8   8   4         31.59         18.47        15.96 o                         
  -7   8   4         69.54         76.19        14.88 o                         
  -6   8   4       1729.18       1646.64        31.27 o                         
  -5   8   4       1684.43       1629.86        28.91 o                         
  -4   8   4       4003.13       3948.34        51.34 o                         
  -3   8   4       4242.87       4185.35        28.48 o                         
  -2   8   4       4419.40       4326.88        42.60 o                         
  -1   8   4       2605.51       2526.86        20.89 o                         
   0   8   4         35.19         54.97        23.52 o                         
   1   8   4        295.57        273.85        19.62 o                         
   2   8   4        226.48        218.91         8.75 o                         
   3   8   4         41.90         41.74         8.07 o                         
   4   8   4       1296.23       1275.49        32.83 o                         
   5   8   4         32.82         28.98        11.35 o                         
   6   8   4        729.07        747.45        20.78 o                         
   7   8   4        457.58        476.79        16.45 o                         
   8   8   4        150.90        126.38         8.44 o                         
   9   8   4          1.68          1.06        18.76 o                         
  10   8   4         19.41         38.04        19.80 o                         
 -13   9   4         53.21         62.65        20.21 o                         
 -12   9   4          0.37         21.17        16.92 o                         
 -11   9   4        194.54        170.91        17.06 o                         
 -10   9   4         57.53         88.57        17.61 o                         
  -9   9   4        615.37        634.37        19.99 o                         
  -8   9   4        652.73        611.64        16.34 o                         
  -7   9   4        710.09        719.65        23.58 o                         
  -6   9   4        706.40        721.41        18.38 o                         
  -5   9   4          1.91          9.68         6.73 o                         
  -4   9   4          8.38          7.83         5.72 o                         
  -3   9   4         90.47         96.78         7.02 o                         
  -2   9   4         26.00         34.08         9.77 o                         
  -1   9   4       1318.46       1323.25        14.46 o                         
   0   9   4       1320.27       1402.99        29.97 o                         
   1   9   4        201.48        204.09        10.19 o                         
   2   9   4       3316.18       3260.17        53.72 o                         
   3   9   4        209.91        225.58        13.62 o                         
   4   9   4        158.90        151.10        11.25 o                         
   5   9   4        532.86        551.10        15.31 o                         
   6   9   4        463.39        467.99        15.33 o                         
   7   9   4         81.12         76.05        16.52 o                         
   8   9   4        145.42        143.44        17.01 o                         
   9   9   4        111.82        128.89        18.47 o                         
  10   9   4         46.54         52.01        19.34 o                         
 -13  10   4        214.63        200.71        23.86 o                         
 -12  10   4        339.01        328.57        19.64 o                         
 -11  10   4        549.19        528.24        20.81 o                         
 -10  10   4        821.44        742.73        23.04 o                         
  -9  10   4         40.55         54.18        14.59 o                         
  -8  10   4          4.57         14.13        23.08 o                         
  -7  10   4        146.93        142.52        10.84 o                         
  -6  10   4          2.57          8.73         9.52 o                         
  -5  10   4        408.61        416.83        28.99 o                         
  -4  10   4        904.19        890.38        43.66 o                         
  -3  10   4       1530.66       1460.89        29.83 o                         
  -2  10   4        914.16        874.86        12.03 o                         
  -1  10   4        657.46        619.00         9.41 o                         
   0  10   4       1184.07       1194.98        28.03 o                         
   1  10   4         53.67         58.95        13.44 o                         
   2  10   4        705.48        773.07        20.07 o                         
   3  10   4       1403.87       1346.06        37.88 o                         
   4  10   4        701.94        674.74        18.71 o                         
   5  10   4        689.95        645.25        24.30 o                         
   6  10   4        828.41        785.94        19.45 o                         
   7  10   4        300.95        283.38        17.14 o                         
   8  10   4         30.48         41.00        23.07 o                         
   9  10   4         34.24         27.23        18.89 o                         
  10  10   4         58.50         23.54        26.20 o                         
 -13  11   4         20.07         16.34        21.13 o                         
 -12  11   4          6.38         37.48        19.69 o                         
 -11  11   4         26.45         23.75        16.20 o                         
 -10  11   4          2.49         11.72        16.42 o                         
  -9  11   4        566.33        557.97        19.62 o                         
  -8  11   4        252.70        252.61        12.96 o                         
  -7  11   4        705.41        718.64        18.33 o                         
  -6  11   4       1972.63       1946.09        24.43 o                         
  -5  11   4         82.29         81.18         8.59 o                         
  -4  11   4          0.12         -8.81         9.68 o                         
  -3  11   4          8.52         33.03        11.45 o                         
  -2  11   4         50.98         42.18         7.42 o                         
  -1  11   4       1179.32       1131.69        19.00 o                         
   0  11   4       1216.51       1254.17        30.27 o                         
   1  11   4         90.23         84.22        49.91 o                         
   2  11   4       1748.07       1715.57        52.33 o                         
   3  11   4        389.74        416.27        16.75 o                         
   4  11   4        294.85        270.34        14.47 o                         
   5  11   4        332.90        335.56        23.17 o                         
   6  11   4        577.17        535.96        20.04 o                         
   7  11   4          0.69         24.84        15.11 o                         
   8  11   4        251.27        273.53        19.23 o                         
   9  11   4        147.00        161.14        27.76 o                         
 -12  12   4        196.05        233.15        30.36 o                         
 -11  12   4        165.16        173.07        19.10 o                         
 -10  12   4        514.84        498.24        20.41 o                         
  -9  12   4        109.68        108.98        13.60 o                         
  -8  12   4        631.24        666.81        19.00 o                         
  -7  12   4        741.14        755.52        22.86 o                         
  -6  12   4         21.39         18.83         9.21 o                         
  -5  12   4         29.17         24.12         9.56 o                         
  -4  12   4        370.67        379.32        12.89 o                         
  -3  12   4        487.73        508.74        14.59 o                         
  -2  12   4        240.87        248.02         9.30 o                         
  -1  12   4        283.39        271.82        15.75 o                         
   0  12   4        916.34        887.25        13.01 o                         
   1  12   4       1223.49       1255.40        36.63 o                         
   2  12   4        571.29        656.94        30.65 o                         
   3  12   4       2490.52       2416.56        90.84 o                         
   4  12   4        140.83        160.35        14.88 o                         
   5  12   4        524.10        494.52        27.22 o                         
   6  12   4        115.17        117.60        15.03 o                         
   7  12   4          2.21         -4.04        17.13 o                         
   8  12   4          3.04         10.86        17.11 o                         
   9  12   4        106.44        139.69        29.62 o                         
 -12  13   4         10.73          3.03        19.59 o                         
 -11  13   4          0.57        -12.36        16.75 o                         
 -10  13   4         86.01        108.95        18.68 o                         
  -9  13   4         77.58         78.28        16.01 o                         
  -8  13   4        286.17        280.09        19.59 o                         
  -7  13   4        371.70        357.15        12.79 o                         
  -6  13   4        151.04        151.75        12.76 o                         
  -5  13   4         51.21         42.33        16.28 o                         
  -4  13   4          3.35         10.17        14.08 o                         
  -3  13   4        219.78        202.49        15.36 o                         
  -2  13   4         18.96          8.77         8.08 o                         
  -1  13   4        264.48        246.74         7.90 o                         
   0  13   4        475.64        578.95        44.90 o                         
   1  13   4        343.92        279.69        23.74 o                         
   2  13   4        513.75        518.77        39.90 o                         
   3  13   4        779.47        713.42        28.59 o                         
   4  13   4         28.50          0.59        16.98 o                         
   5  13   4          9.80         -0.72        14.38 o                         
   6  13   4         65.10         57.34        18.06 o                         
   7  13   4          2.75         34.21        16.05 o                         
   8  13   4        281.18        299.86        22.52 o                         
   9  13   4        140.50        146.55        23.17 o                         
 -11  14   4         24.48         45.23        19.98 o                         
 -10  14   4         55.38         62.91        22.96 o                         
  -9  14   4        313.38        304.85        16.23 o                         
  -8  14   4        887.64        848.70        25.22 o                         
  -7  14   4        825.93        819.49        27.23 o                         
  -6  14   4        301.91        299.20        19.34 o                         
  -5  14   4        275.30        257.38        14.75 o                         
  -4  14   4        773.02        719.14        15.55 o                         
  -3  14   4        269.11        272.57        11.99 o                         
  -2  14   4         10.66         15.95        13.62 o                         
  -1  14   4         23.96         18.35         6.88 o                         
   0  14   4        940.69        904.66        29.87 o                         
   1  14   4       1886.09       2020.26        47.89 o                         
   2  14   4        769.15        798.69        30.45 o                         
   3  14   4        141.15        136.08        10.48 o                         
   4  14   4         99.05        124.25        24.82 o                         
   5  14   4         97.03         88.74        14.67 o                         
   6  14   4         83.15         67.76        19.00 o                         
   7  14   4         26.64          7.95        16.78 o                         
   8  14   4          2.12          9.25        18.03 o                         
 -11  15   4         40.93         34.51        20.13 o                         
 -10  15   4          5.58         17.02        14.94 o                         
  -9  15   4         10.15         -5.64        19.77 o                         
  -8  15   4        127.16        116.44        15.49 o                         
  -7  15   4         50.11         55.30        11.08 o                         
  -6  15   4         56.25         37.62        13.49 o                         
  -5  15   4         70.42         33.31        17.86 o                         
  -4  15   4        150.56        156.48        12.64 o                         
  -3  15   4         41.74         37.02         9.94 o                         
  -2  15   4         22.75         28.38        10.01 o                         
  -1  15   4         33.61         47.24        12.52 o                         
   0  15   4         80.33         87.75        15.61 o                         
   1  15   4          8.83         10.72        10.84 o                         
   2  15   4         36.86         22.86        26.06 o                         
   3  15   4          9.14         16.07         9.78 o                         
   4  15   4         35.15         48.46        11.58 o                         
   5  15   4         13.09          6.03        13.92 o                         
   6  15   4         14.72          2.52        16.94 o                         
   7  15   4          0.06         43.72        20.79 o                         
   8  15   4         14.04        -11.06        18.67 o                         
 -10  16   4          5.71         30.90        23.89 o                         
  -9  16   4        267.44        273.53        23.25 o                         
  -8  16   4       1087.25       1122.05        27.39 o                         
  -7  16   4        813.28        819.29        26.11 o                         
  -6  16   4        121.55        145.02        14.96 o                         
  -5  16   4        121.66        110.26        14.26 o                         
  -4  16   4        585.55        570.11        15.91 o                         
  -3  16   4        473.88        452.46        16.41 o                         
  -2  16   4          1.54          6.20        13.15 o                         
  -1  16   4         13.49         40.21        16.09 o                         
   0  16   4        495.63        460.70        12.98 o                         
   1  16   4       1024.12       1072.19        47.26 o                         
   2  16   4        692.05        726.14        36.97 o                         
   3  16   4         46.28         51.00        26.28 o                         
   4  16   4        330.76        350.07        30.30 o                         
   5  16   4        279.35        273.12        30.19 o                         
   6  16   4         49.53         52.39        22.65 o                         
   7  16   4          5.37          1.81        19.55 o                         
 -10  17   4         58.60         57.50        28.16 o                         
  -9  17   4          0.30         32.93        20.90 o                         
  -8  17   4         39.84         32.39        20.77 o                         
  -7  17   4        222.79        210.83        24.69 o                         
  -6  17   4        190.80        178.28        15.51 o                         
  -5  17   4        275.04        274.04        16.49 o                         
  -4  17   4        176.74        178.76        18.19 o                         
  -3  17   4          0.21         16.36        10.18 o                         
  -2  17   4         14.64         27.45        10.51 o                         
  -1  17   4         73.04         81.75        15.47 o                         
   0  17   4          0.03         11.73        12.97 o                         
   1  17   4          0.94          2.05        12.58 o                         
   2  17   4          4.40          4.68        35.94 o                         
   3  17   4        222.60        288.50        42.99 o                         
   4  17   4        233.99        241.14        25.88 o                         
   5  17   4        189.53        214.96        28.24 o                         
   6  17   4          2.63          7.71        44.77 o                         
  -9  18   4         79.91        118.52        20.70 o                         
  -8  18   4        407.64        410.03        23.06 o                         
  -7  18   4        269.08        276.91        20.97 o                         
  -6  18   4         54.93         51.35        17.77 o                         
  -5  18   4        285.30        303.88        17.40 o                         
  -4  18   4       1226.33       1243.65        24.63 o                         
  -3  18   4        634.94        690.37        19.14 o                         
  -2  18   4          3.00          5.77        11.04 o                         
  -1  18   4         27.76        109.86        23.96 o                         
   0  18   4        447.57        424.14        16.61 o                         
   1  18   4        733.36        784.90        41.97 o                         
   2  18   4        135.47        133.60        32.09 o                         
   3  18   4          1.61         12.89        26.33 o                         
   4  18   4        124.27        174.98        26.84 o                         
   5  18   4        612.64        632.71        34.87 o                         
  -8  19   4         43.62         37.91        19.52 o                         
  -7  19   4         92.23        111.45        19.77 o                         
  -6  19   4        152.96        157.50        20.91 o                         
  -5  19   4        203.57        214.20        18.31 o                         
  -4  19   4        165.17        173.90        20.93 o                         
  -3  19   4         67.99         60.83        15.21 o                         
  -2  19   4         83.74         89.57        14.36 o                         
  -1  19   4        223.67        201.94        31.96 o                         
   0  19   4         95.27         83.76        31.02 o                         
   1  19   4          0.15        -12.67        25.46 o                         
   2  19   4        175.56        196.02        29.94 o                         
   3  19   4        277.13        255.62        44.38 o                         
   4  19   4        221.38        259.63        32.40 o                         
   5  19   4         83.40         96.94        25.58 o                         
  -7  20   4         61.51         92.83        20.81 o                         
  -6  20   4          1.78         16.50        18.08 o                         
  -5  20   4         83.35         56.10        19.08 o                         
  -4  20   4       1409.85       1414.05        33.26 o                         
  -3  20   4       1375.89       1354.13        69.44 o                         
  -2  20   4         76.32         85.42        16.72 o                         
  -1  20   4         29.54         49.24        25.79 o                         
   0  20   4        122.99        127.94        28.09 o                         
   1  20   4        192.19        223.81        30.51 o                         
   2  20   4         22.49         28.08        80.19 o                         
   3  20   4          5.80         25.92        28.89 o                         
  -5  21   4         22.26         22.73        14.65 o                         
  -4  21   4          0.04         -1.36        15.20 o                         
  -3  21   4         17.03         15.38        13.81 o                         
  -2  21   4         15.34         16.58        15.62 o                         
  -1  21   4          0.16        -26.08        32.39 o                         
   0  21   4         90.78         54.05        33.36 o                         
   1  21   4          0.04        -22.95        42.91 o                         
   2  21   4         53.89         85.37        29.90 o                         
  -2  22   4         50.10         60.46        24.44 o                         
  -1  22   4         48.77         61.41        34.71 o                         
 -14   1   5          1.74         57.97        27.91 o                         
 -13   1   5        236.27        276.78        28.70 o                         
 -12   1   5        533.93        504.08        27.04 o                         
 -11   1   5        313.42        314.56        21.55 o                         
 -10   1   5        256.28        253.44        20.81 o                         
  -9   1   5       1594.68       1620.29        35.34 o                         
  -8   1   5       4053.24       4029.99        55.50 o                         
  -7   1   5       1157.53       1170.47        20.63 o                         
  -6   1   5         45.05         72.61        11.08 o                         
  -5   1   5        133.36        143.82        12.50 o                         
  -4   1   5       1364.80       1316.87        22.57 o                         
  -3   1   5       1226.12       1124.90        25.51 o                         
  -2   1   5        543.33        532.74        10.07 o                         
  -1   1   5       1811.46       1808.58        19.40 o                         
   0   1   5       6264.95       6328.80        53.87 o                         
   1   1   5       6787.45       6798.50        64.96 o                         
   2   1   5        890.25        885.45        16.64 o                         
   3   1   5         57.83         60.95         7.61 o                         
   4   1   5         42.33         28.54         5.86 o                         
   5   1   5       1096.56       1018.53        15.90 o                         
   6   1   5        113.39        111.22         9.33 o                         
   7   1   5         41.79         40.76        11.21 o                         
   8   1   5        605.64        584.83        14.08 o                         
   9   1   5       1158.62       1086.63        29.70 o                         
  10   1   5        435.36        448.81        19.20 o                         
 -14   2   5          0.09         20.83        22.82 o                         
 -13   2   5          0.01         16.25        20.61 o                         
 -12   2   5          0.00         41.81        19.50 o                         
 -11   2   5          0.92        -10.57        17.44 o                         
 -10   2   5         41.38         32.71        21.66 o                         
  -9   2   5         32.45         -3.02        18.62 o                         
  -8   2   5        664.04        685.37        23.08 o                         
  -7   2   5         23.52         44.93        11.81 o                         
  -6   2   5         32.33         31.31        10.16 o                         
  -5   2   5        246.20        247.98        10.63 o                         
  -4   2   5        173.50        169.24         9.89 o                         
  -3   2   5          0.07          7.62         8.13 o                         
  -2   2   5          0.56          9.89         9.05 o                         
  -1   2   5         62.17         70.27         5.24 o                         
   0   2   5        207.64        205.43         7.42 o                         
   1   2   5       1587.47       1573.19        24.18 o                         
   2   2   5       2103.06       2127.01        21.09 o                         
   3   2   5         55.75         63.12         5.37 o                         
   4   2   5         51.96         48.22         5.81 o                         
   5   2   5          5.56         11.27         9.86 o                         
   6   2   5        202.87        182.61         9.48 o                         
   7   2   5        294.91        295.60        10.17 o                         
   8   2   5        149.74        135.25        11.51 o                         
   9   2   5          0.00         -1.86        10.62 o                         
  10   2   5         75.99         97.22        13.59 o                         
 -14   3   5         29.39         32.71        36.49 o                         
 -13   3   5        298.87        334.21        29.49 o                         
 -12   3   5        666.80        682.95        30.27 o                         
 -11   3   5        113.99         99.49        18.51 o                         
 -10   3   5         42.54         61.54        28.54 o                         
  -9   3   5        582.27        575.93        40.97 o                         
  -8   3   5       2916.22       2932.76        42.51 o                         
  -7   3   5        308.78        311.27        14.59 o                         
  -6   3   5        102.99        122.31        10.77 o                         
  -5   3   5        257.33        246.49        18.04 o                         
  -4   3   5        929.64        856.22        17.27 o                         
  -3   3   5        659.50        696.61        25.65 o                         
  -2   3   5        115.16        121.90         7.38 o                         
  -1   3   5        874.38        874.33         9.72 o                         
   0   3   5       4649.18       4587.10        52.99 o                         
   1   3   5       3284.20       3288.48        26.27 o                         
   2   3   5       2413.64       2471.68        18.76 o                         
   3   3   5        126.70        117.49         7.18 o                         
   4   3   5       1204.51       1244.96        26.22 o                         
   5   3   5       1180.77       1160.94        17.92 o                         
   6   3   5        240.51        219.98        11.76 o                         
   7   3   5          9.23          7.55         8.83 o                         
   8   3   5        240.12        223.23        12.41 o                         
   9   3   5        549.56        521.47        16.70 o                         
  10   3   5        140.28        154.90        18.77 o                         
 -14   4   5          0.01          3.97        24.47 o                         
 -13   4   5          7.75         43.15        31.57 o                         
 -12   4   5         51.68         65.97        37.04 o                         
 -11   4   5         39.75         44.44        17.67 o                         
 -10   4   5         37.77         39.11        15.84 o                         
  -9   4   5        145.56        121.25        15.16 o                         
  -8   4   5        657.10        641.59        18.48 o                         
  -7   4   5        497.47        498.13        16.59 o                         
  -6   4   5         77.46         56.94        13.47 o                         
  -5   4   5        356.15        360.65        12.77 o                         
  -4   4   5        160.59        187.45        11.90 o                         
  -3   4   5        143.35        161.88        12.55 o                         
  -2   4   5        226.60        232.21         5.55 o                         
  -1   4   5        722.13        718.13         8.45 o                         
   0   4   5        274.29        272.57        13.92 o                         
   1   4   5       2298.52       2367.83        17.39 o                         
   2   4   5       3662.13       3728.02        26.70 o                         
   3   4   5        141.37        153.77         4.66 o                         
   4   4   5          2.99         10.15         9.74 o                         
   5   4   5         38.55         52.85         5.47 o                         
   6   4   5         14.59          8.42        10.28 o                         
   7   4   5        146.28        139.55         9.08 o                         
   8   4   5        255.59        231.23        10.98 o                         
   9   4   5          2.45         32.92        18.23 o                         
  10   4   5        289.62        293.21        22.63 o                         
 -14   5   5         86.68        101.86        26.31 o                         
 -13   5   5        378.31        398.23        26.06 o                         
 -12   5   5        246.81        242.73        23.37 o                         
 -11   5   5         26.12         27.68        17.73 o                         
 -10   5   5        145.77        164.45        17.45 o                         
  -9   5   5        938.70        970.80        40.01 o                         
  -8   5   5        906.55        903.16        28.45 o                         
  -7   5   5        804.82        808.99        19.38 o                         
  -6   5   5        487.27        454.48        17.64 o                         
  -5   5   5       1411.32       1354.64        21.75 o                         
  -4   5   5       1893.17       1818.21        30.47 o                         
  -3   5   5        524.58        484.35         9.41 o                         
  -2   5   5         57.92         57.25         7.13 o                         
  -1   5   5        222.97        248.47         7.88 o                         
   0   5   5          8.80          9.91         2.84 o                         
   1   5   5       1572.55       1532.62        32.71 o                         
   2   5   5        346.88        375.82        14.03 o                         
   3   5   5          2.78          3.78        11.04 o                         
   4   5   5       1348.82       1371.45        26.28 o                         
   5   5   5        980.54       1028.34        19.41 o                         
   6   5   5        239.20        236.21        16.17 o                         
   7   5   5         15.93          5.62         6.42 o                         
   8   5   5        297.12        255.88        20.01 o                         
   9   5   5        247.33        233.56        24.08 o                         
  10   5   5         73.73        105.79        24.92 o                         
 -14   6   5         27.00          8.94        20.66 o                         
 -13   6   5          2.37         20.69        21.39 o                         
 -12   6   5         35.62         54.36        22.38 o                         
 -11   6   5          5.31        -17.79        17.81 o                         
 -10   6   5        311.11        313.39        25.35 o                         
  -9   6   5         50.06         47.94        15.05 o                         
  -8   6   5        100.08        106.61        22.50 o                         
  -7   6   5       1201.81       1171.07        30.85 o                         
  -6   6   5         28.72         17.20        12.83 o                         
  -5   6   5        341.12        345.02        13.16 o                         
  -4   6   5        112.54        113.48        14.81 o                         
  -3   6   5        738.08        789.43        18.56 o                         
  -2   6   5          7.78         13.04         4.55 o                         
  -1   6   5        217.68        200.83         5.77 o                         
   0   6   5        138.87        150.97        19.45 o                         
   1   6   5       2322.68       2317.07        40.98 o                         
   2   6   5        263.60        270.74        24.55 o                         
   3   6   5         13.25         21.93         9.49 o                         
   4   6   5        148.20        174.18        12.81 o                         
   5   6   5         26.63         32.74        13.93 o                         
   6   6   5          9.61         12.72         8.15 o                         
   7   6   5         21.21         14.83         9.38 o                         
   8   6   5        263.23        306.06        19.54 o                         
   9   6   5         10.69         44.03        18.32 o                         
 -13   7   5        156.30        264.06        42.02 o                         
 -12   7   5        186.92        228.38        26.04 o                         
 -11   7   5        109.76         82.28        21.94 o                         
 -10   7   5        297.61        294.45        18.79 o                         
  -9   7   5          1.59         29.44        16.65 o                         
  -8   7   5         11.13         22.03        15.52 o                         
  -7   7   5        904.70        893.98        28.63 o                         
  -6   7   5       1556.31       1530.10        26.12 o                         
  -5   7   5       2884.66       2804.63        62.33 o                         
  -4   7   5       3224.86       3126.76        41.97 o                         
  -3   7   5        395.55        352.10         9.20 o                         
  -2   7   5        330.80        354.03         6.15 o                         
  -1   7   5         32.10         40.51         6.10 o                         
   0   7   5        158.88        180.23        18.28 o                         
   1   7   5       1291.76       1329.95        46.91 o                         
   2   7   5         69.94         50.09        12.33 o                         
   3   7   5        509.76        536.93        15.52 o                         
   4   7   5        816.82        846.79        17.26 o                         
   5   7   5        878.95        890.48        19.55 o                         
   6   7   5         81.79         80.78        13.01 o                         
   7   7   5         32.63         15.35        16.57 o                         
   8   7   5          5.83          9.13        23.04 o                         
   9   7   5         62.86         76.90        22.52 o                         
 -13   8   5         19.18         27.50        20.11 o                         
 -12   8   5        103.58         93.80        17.99 o                         
 -11   8   5         11.09         10.86        19.74 o                         
 -10   8   5          6.11          5.21        16.54 o                         
  -9   8   5        189.19        198.26        23.08 o                         
  -8   8   5         24.45          7.70        14.95 o                         
  -7   8   5         70.77        104.99        17.49 o                         
  -6   8   5          3.77         10.92        13.64 o                         
  -5   8   5        132.22        137.62        15.46 o                         
  -4   8   5         10.75         15.02        12.90 o                         
  -3   8   5       1512.44       1458.85        15.87 o                         
  -2   8   5         35.93         36.08         5.92 o                         
  -1   8   5       1021.68       1051.98        26.62 o                         
   0   8   5        189.80        243.38        25.94 o                         
   1   8   5        737.46        733.23        32.12 o                         
   2   8   5         83.59        106.50        12.83 o                         
   3   8   5        207.77        223.32        23.48 o                         
   4   8   5        554.44        548.40        14.43 o                         
   5   8   5          9.39         25.94        14.19 o                         
   6   8   5        296.58        306.73        17.38 o                         
   7   8   5         15.76         23.68        15.54 o                         
   8   8   5        103.23         98.51        19.02 o                         
   9   8   5         93.13         84.05        18.76 o                         
 -13   9   5        146.49        188.65        23.16 o                         
 -12   9   5         99.95        109.84        18.27 o                         
 -11   9   5         57.63         62.90        15.96 o                         
 -10   9   5         36.60         35.41        17.07 o                         
  -9   9   5         56.25         67.71        12.47 o                         
  -8   9   5         76.57         64.85        16.88 o                         
  -7   9   5        176.62        177.71        24.55 o                         
  -6   9   5        828.54        777.50        19.09 o                         
  -5   9   5       1282.05       1244.69        22.74 o                         
  -4   9   5       1980.81       1873.56        41.18 o                         
  -3   9   5        690.29        648.28        12.74 o                         
  -2   9   5         26.21         39.36         9.98 o                         
  -1   9   5         69.80        108.78        16.60 o                         
   0   9   5        152.94        201.93        36.49 o                         
   1   9   5        142.96        133.03        22.16 o                         
   2   9   5        267.76        244.72        15.70 o                         
   3   9   5        679.94        694.52        17.35 o                         
   4   9   5        582.10        570.84        16.50 o                         
   5   9   5        154.10        172.49        15.34 o                         
   6   9   5         94.34        111.07        16.60 o                         
   7   9   5         63.58         89.94        15.47 o                         
   8   9   5         29.66         44.04        16.74 o                         
   9   9   5        166.88        172.18        22.54 o                         
 -13  10   5         20.65         39.95        22.33 o                         
 -12  10   5        272.85        258.68        21.86 o                         
 -11  10   5         13.60         13.06        15.88 o                         
 -10  10   5          7.31         21.41        17.18 o                         
  -9  10   5        701.93        699.98        20.87 o                         
  -8  10   5        103.86        120.17        13.28 o                         
  -7  10   5         22.68         27.69        12.73 o                         
  -6  10   5        269.73        275.36         8.86 o                         
  -5  10   5        828.45        813.76        20.04 o                         
  -4  10   5         14.56         -2.40         9.52 o                         
  -3  10   5        934.01        931.32        27.38 o                         
  -2  10   5       1245.85       1286.95        23.07 o                         
  -1  10   5       1384.09       1208.49        37.21 o                         
   0  10   5        101.61        110.74        20.15 o                         
   1  10   5        137.72        172.12        24.46 o                         
   2  10   5         17.45         15.93        13.47 o                         
   3  10   5        142.17        172.72        17.58 o                         
   4  10   5          6.62         10.00        11.76 o                         
   5  10   5        270.43        273.05        24.84 o                         
   6  10   5        799.65        850.14        34.49 o                         
   7  10   5         89.57         61.85        15.03 o                         
   8  10   5          8.44         -6.58        16.63 o                         
 -12  11   5          7.26         -2.55        18.87 o                         
 -11  11   5        358.50        326.26        19.81 o                         
 -10  11   5        235.48        234.99        28.28 o                         
  -9  11   5        109.19        123.18        14.23 o                         
  -8  11   5        178.16        153.94        11.71 o                         
  -7  11   5        928.61        894.39        19.04 o                         
  -6  11   5       1224.59       1213.55        31.68 o                         
  -5  11   5        868.85        841.27        17.95 o                         
  -4  11   5        260.21        248.58        10.43 o                         
  -3  11   5        612.17        618.82        20.03 o                         
  -2  11   5        110.39        139.37         6.02 o                         
  -1  11   5       1330.30       1482.23        78.09 o                         
   0  11   5        853.71        888.87        41.76 o                         
   1  11   5         14.42          8.34        28.47 o                         
   2  11   5        308.61        290.30        20.07 o                         
   3  11   5        359.32        355.38        12.54 o                         
   4  11   5        229.38        207.65        15.52 o                         
   5  11   5        112.73        139.92        15.21 o                         
   6  11   5        167.40        155.02        19.66 o                         
   7  11   5        372.43        360.08        20.48 o                         
   8  11   5        186.85        194.19        19.33 o                         
 -12  12   5        119.03        127.82        21.19 o                         
 -11  12   5        147.22        144.00        20.35 o                         
 -10  12   5          5.74         -2.72        15.51 o                         
  -9  12   5        193.68        197.60        18.13 o                         
  -8  12   5         91.27         85.74        17.40 o                         
  -7  12   5         43.77         48.14        10.42 o                         
  -6  12   5          4.19        -15.30        15.30 o                         
  -5  12   5          0.49          4.41        18.82 o                         
  -4  12   5        213.89        213.29        11.92 o                         
  -3  12   5        817.26        779.75        29.05 o                         
  -2  12   5        731.10        808.06        13.43 o                         
  -1  12   5        233.19        233.31        22.66 o                         
   0  12   5        880.31        902.65        36.79 o                         
   1  12   5         97.51        112.37        21.19 o                         
   2  12   5        139.25        152.87        33.59 o                         
   3  12   5        620.81        572.90        26.30 o                         
   4  12   5        450.65        428.59        19.71 o                         
   5  12   5         67.40         75.29        17.04 o                         
   6  12   5        386.74        400.79        23.36 o                         
   7  12   5        104.45        120.70        17.70 o                         
   8  12   5         35.83         45.74        18.60 o                         
 -11  13   5        508.74        523.15        25.00 o                         
 -10  13   5        774.50        824.46        31.00 o                         
  -9  13   5        408.59        381.54        18.91 o                         
  -8  13   5        152.30        152.61        21.85 o                         
  -7  13   5        298.00        303.63        17.89 o                         
  -6  13   5        337.35        362.51        16.57 o                         
  -5  13   5         13.90         14.61        17.62 o                         
  -4  13   5          1.65         -3.70         9.32 o                         
  -3  13   5        121.25        114.39        13.81 o                         
  -2  13   5       1008.54       1009.37        30.70 o                         
  -1  13   5       1012.62       1077.22        40.92 o                         
   0  13   5       1696.83       1794.43        45.56 o                         
   1  13   5        433.58        476.26        27.55 o                         
   2  13   5        873.68        884.20        65.70 o                         
   3  13   5        757.89        819.92        34.34 o                         
   4  13   5         29.20         -0.52        13.81 o                         
   5  13   5          1.88         28.69        18.21 o                         
   6  13   5        139.32        137.84        20.94 o                         
   7  13   5        571.14        521.45        48.09 o                         
 -11  14   5        142.10        145.73        26.49 o                         
 -10  14   5         17.92         20.20        22.23 o                         
  -9  14   5         27.17         53.27        21.50 o                         
  -8  14   5          0.09          6.39        12.33 o                         
  -7  14   5         74.43         76.15        14.29 o                         
  -6  14   5          7.26         17.86        13.50 o                         
  -5  14   5         90.21         69.44        14.18 o                         
  -4  14   5          5.80          9.71        10.02 o                         
  -3  14   5        227.96        197.68        11.18 o                         
  -2  14   5         65.23         90.90        26.42 o                         
  -1  14   5          0.02          6.21         8.05 o                         
   0  14   5        845.11        855.17        32.93 o                         
   1  14   5          1.94          2.45        27.02 o                         
   2  14   5         10.66         14.90        22.57 o                         
   3  14   5         15.13         24.28        10.26 o                         
   4  14   5         14.64         20.91        11.83 o                         
   5  14   5         57.29         59.22        27.81 o                         
   6  14   5        232.41        215.52        25.81 o                         
   7  14   5         25.98         57.57        21.62 o                         
 -10  15   5        773.24        701.22        33.84 o                         
  -9  15   5        266.90        257.71        22.64 o                         
  -8  15   5        229.70        229.32        23.49 o                         
  -7  15   5        525.75        527.36        19.41 o                         
  -6  15   5        592.70        608.01        21.11 o                         
  -5  15   5         38.54         21.01        20.06 o                         
  -4  15   5         54.45         54.97        10.45 o                         
  -3  15   5        271.61        290.53        14.97 o                         
  -2  15   5       2086.22       2043.32        56.59 o                         
  -1  15   5       1910.59       1674.70       101.62 o                         
   0  15   5       1627.74       1674.09        54.78 o                         
   1  15   5        895.51        858.25        41.44 o                         
   2  15   5        726.24        752.54        86.11 o                         
   3  15   5        435.47        421.34        31.31 o                         
   4  15   5          0.98         22.06        23.67 o                         
   5  15   5        112.39         99.17        34.89 o                         
   6  15   5         50.88         32.89        31.51 o                         
 -10  16   5         34.58         46.66        25.80 o                         
  -9  16   5          2.66         28.92        20.26 o                         
  -8  16   5         90.81         88.95        17.01 o                         
  -7  16   5        289.47        274.93        20.05 o                         
  -6  16   5        151.15        205.10        28.84 o                         
  -5  16   5          6.20          8.20        16.99 o                         
  -4  16   5        147.27        179.15        18.84 o                         
  -3  16   5          0.08         20.51        13.21 o                         
  -2  16   5         17.93         -0.83        10.28 o                         
  -1  16   5         16.80         28.32        15.41 o                         
   0  16   5          0.08        -13.22        24.19 o                         
   1  16   5         23.36         44.78        25.04 o                         
   2  16   5        373.36        371.57        31.41 o                         
   3  16   5         21.38         40.49        26.73 o                         
   4  16   5          0.81          9.38        89.06 o                         
   5  16   5          2.05         32.21        28.09 o                         
   6  16   5          1.82         26.20        41.54 o                         
  -9  17   5        256.38        256.59        26.33 o                         
  -8  17   5        108.95         94.97        20.27 o                         
  -7  17   5        575.14        527.19        22.80 o                         
  -6  17   5        669.87        650.21        20.52 o                         
  -5  17   5         48.35         56.36        13.16 o                         
  -4  17   5        141.21        152.68        16.98 o                         
  -3  17   5         72.79         78.15        16.45 o                         
  -2  17   5        423.86        451.59        26.67 o                         
  -1  17   5        723.30        727.85        41.99 o                         
   0  17   5        107.50        134.77        30.85 o                         
   1  17   5        298.83        366.76        37.07 o                         
   2  17   5        408.04        384.01        33.25 o                         
   3  17   5        406.04        374.29        40.63 o                         
   4  17   5          1.29          0.63        44.30 o                         
   5  17   5         21.10         45.52        24.36 o                         
  -8  18   5         13.07         56.89        25.26 o                         
  -7  18   5         96.50         76.83        17.45 o                         
  -6  18   5         81.11         69.46        17.10 o                         
  -5  18   5         10.56         31.02        15.24 o                         
  -4  18   5         53.43         87.42        25.91 o                         
  -3  18   5         25.63         12.79        19.85 o                         
  -2  18   5         16.52         25.18        29.48 o                         
  -1  18   5         13.72        -17.87        39.55 o                         
   0  18   5        257.87        260.70        36.55 o                         
   1  18   5        355.15        444.61        41.08 o                         
   2  18   5        500.58        514.98        43.67 o                         
   3  18   5        244.71        268.18        38.62 o                         
   4  18   5          0.32         53.32        30.01 o                         
  -7  19   5        339.76        320.06        23.19 o                         
  -6  19   5        702.47        658.86        29.09 o                         
  -5  19   5         17.23         10.41        13.67 o                         
  -4  19   5          8.52          4.12        13.80 o                         
  -3  19   5         21.93         37.27        26.56 o                         
  -2  19   5        303.11        343.36        28.44 o                         
  -1  19   5        205.43        262.77        31.05 o                         
   0  19   5         14.25         42.56        27.38 o                         
   1  19   5        112.75        155.08        50.98 o                         
   2  19   5        759.96        826.36        50.61 o                         
   3  19   5        753.75        771.58        50.33 o                         
  -5  20   5          6.27          5.43        14.60 o                         
  -4  20   5          0.83          4.65        13.61 o                         
  -3  20   5        166.12        199.78        26.62 o                         
  -2  20   5         33.06         66.19        37.67 o                         
  -1  20   5          2.38         13.34        28.65 o                         
   0  20   5         27.16         81.01        30.42 o                         
   1  20   5         45.76         -4.84        35.13 o                         
 -14   0   6        230.02        203.66        36.96 o                         
 -13   0   6         46.55         48.98        37.94 o                         
 -12   0   6        142.21        144.10        50.69 o                         
 -11   0   6       2174.30       2212.47        70.26 o                         
 -10   0   6        504.34        509.85        30.67 o                         
  -9   0   6         43.01         41.04        25.62 o                         
  -8   0   6         66.95         37.51        40.73 o                         
  -7   0   6         57.59         62.30        21.28 o                         
  -6   0   6        414.03        407.49        23.49 o                         
  -5   0   6         82.23         51.75        22.60 o                         
  -4   0   6        648.86        606.16        25.30 o                         
  -3   0   6       4994.36       5055.55        81.84 o                         
  -2   0   6      13505.10      13583.19       307.09 o                         
  -1   0   6       7366.01       7231.19        97.03 o                         
   0   0   6        994.17       1058.04        28.25 o                         
   1   0   6        424.90        383.15        12.17 o                         
   2   0   6       2316.29       2309.96        73.14 o                         
   3   0   6        220.20        229.73        11.73 o                         
   4   0   6          2.89         15.38        13.19 o                         
   5   0   6         90.08        121.28        15.93 o                         
   6   0   6       1036.93       1013.98        32.37 o                         
   7   0   6       1149.60       1121.10        26.66 o                         
   8   0   6        237.60        212.03        17.10 o                         
   9   0   6          4.35          0.34        17.44 o                         
 -14   1   6          5.89        -21.19        26.78 o                         
 -13   1   6          1.97         13.21        21.84 o                         
 -12   1   6          5.19         15.61        21.94 o                         
 -11   1   6        108.83        106.40        21.30 o                         
 -10   1   6         33.52         33.01        18.20 o                         
  -9   1   6         85.66        103.29        16.69 o                         
  -8   1   6         36.01         41.81        13.58 o                         
  -7   1   6         15.35         -8.38        13.27 o                         
  -6   1   6          8.82          1.86        12.81 o                         
  -5   1   6         52.83         96.34        40.46 o                         
  -4   1   6        175.97        172.49        16.29 o                         
  -3   1   6        129.94        146.38         8.75 o                         
  -2   1   6          0.95         -0.17         6.61 o                         
  -1   1   6        958.92        934.04        18.69 o                         
   0   1   6          1.37          7.05         6.13 o                         
   1   1   6        230.00        221.79         7.14 o                         
   2   1   6          6.16         22.46         8.05 o                         
   3   1   6          7.19         18.12         6.73 o                         
   4   1   6          4.63         -1.09         8.44 o                         
   5   1   6         15.66         21.73         8.25 o                         
   6   1   6          7.13         11.50         9.99 o                         
   7   1   6          0.81          8.06         9.41 o                         
   8   1   6          6.92         28.01        11.96 o                         
   9   1   6          0.21         -0.42        16.62 o                         
 -14   2   6        135.32        161.16        28.19 o                         
 -13   2   6          9.70         16.00        24.12 o                         
 -12   2   6        271.91        312.39        25.04 o                         
 -11   2   6       2163.33       2111.73        45.72 o                         
 -10   2   6       1278.72       1250.52        31.80 o                         
  -9   2   6        116.19        102.88        20.92 o                         
  -8   2   6          8.99         16.90        13.53 o                         
  -7   2   6        326.04        334.11        20.12 o                         
  -6   2   6        746.43        733.08        22.41 o                         
  -5   2   6        353.96        334.48        14.91 o                         
  -4   2   6        211.37        187.80        12.02 o                         
  -3   2   6       2370.41       2367.19        31.92 o                         
  -2   2   6       4328.29       4335.23        45.59 o                         
  -1   2   6       3751.04       3804.13        61.94 o                         
   0   2   6         65.34         66.78         7.73 o                         
   1   2   6          8.54         22.20         5.23 o                         
   2   2   6        651.20        665.78        10.00 o                         
   3   2   6        222.79        227.29        11.66 o                         
   4   2   6         18.04         18.26         8.32 o                         
   5   2   6        128.81        137.36        12.49 o                         
   6   2   6       1310.54       1272.67        20.13 o                         
   7   2   6       1446.73       1391.24        24.46 o                         
   8   2   6        229.35        235.98        21.57 o                         
   9   2   6         11.56         39.57        17.43 o                         
 -14   3   6          0.60        -16.22        24.23 o                         
 -13   3   6         99.78        102.22        22.79 o                         
 -12   3   6          9.17          1.54        19.53 o                         
 -11   3   6         30.21         34.48        18.55 o                         
 -10   3   6         23.43         46.68        31.99 o                         
  -9   3   6        444.38        437.84        19.19 o                         
  -8   3   6          0.94          1.20        16.65 o                         
  -7   3   6         98.85        124.13        15.64 o                         
  -6   3   6        146.11        175.87        17.12 o                         
  -5   3   6        244.00        240.56        14.23 o                         
  -4   3   6        646.49        645.78        33.12 o                         
  -3   3   6        532.60        543.35        15.86 o                         
  -2   3   6         16.06          8.20        11.50 o                         
  -1   3   6        774.40        783.82         8.93 o                         
   0   3   6        271.08        289.13         7.53 o                         
   1   3   6         85.98         84.48         8.18 o                         
   2   3   6         22.50         42.81         6.57 o                         
   3   3   6         65.78         56.45         7.63 o                         
   4   3   6        191.95        206.95        18.97 o                         
   5   3   6        407.55        415.41         9.85 o                         
   6   3   6        107.13         92.63        10.24 o                         
   7   3   6        112.27        131.48        14.65 o                         
   8   3   6        279.62        269.58        18.64 o                         
   9   3   6        118.64         81.74        19.16 o                         
 -13   4   6         37.21         32.40        25.87 o                         
 -12   4   6        122.62        130.01        32.85 o                         
 -11   4   6        270.43        291.14        21.04 o                         
 -10   4   6        611.47        547.31        24.10 o                         
  -9   4   6        202.72        212.96        28.74 o                         
  -8   4   6        302.85        321.68        16.57 o                         
  -7   4   6        950.79        914.70        23.50 o                         
  -6   4   6       1155.56       1186.03        29.42 o                         
  -5   4   6        126.25        125.47        26.87 o                         
  -4   4   6          2.28         -7.69         9.52 o                         
  -3   4   6        445.40        460.45        19.78 o                         
  -2   4   6       2940.21       2896.99        34.19 o                         
  -1   4   6       1221.00       1226.48        15.22 o                         
   0   4   6        174.17        162.88         6.06 o                         
   1   4   6        542.97        575.37        14.85 o                         
   2   4   6        648.81        655.60        14.28 o                         
   3   4   6        937.76        834.82        18.83 o                         
   4   4   6        140.42        126.28         5.81 o                         
   5   4   6        137.29        164.39        14.53 o                         
   6   4   6        558.56        578.39        23.94 o                         
   7   4   6        491.18        485.21        18.75 o                         
   8   4   6         84.38         87.61        16.05 o                         
 -13   5   6        181.86        213.21        26.79 o                         
 -12   5   6         15.93         29.68        20.66 o                         
 -11   5   6        112.78        126.35        23.45 o                         
 -10   5   6        165.41        174.42        18.42 o                         
  -9   5   6         62.79         28.02        17.24 o                         
  -8   5   6          4.48         -7.96        14.89 o                         
  -7   5   6          1.45         43.51        21.65 o                         
  -6   5   6        106.13         87.89        12.90 o                         
  -5   5   6         83.10         92.05        20.84 o                         
  -4   5   6        216.65        224.86        10.33 o                         
  -3   5   6        318.58        303.15         7.61 o                         
  -2   5   6        894.71        842.06        11.64 o                         
  -1   5   6        452.60        436.80         6.98 o                         
   0   5   6        216.29        237.00        12.40 o                         
   1   5   6        127.65        126.42        14.42 o                         
   2   5   6        168.76        196.64        13.31 o                         
   3   5   6        244.28        224.22        16.05 o                         
   4   5   6        192.90        177.42        14.30 o                         
   5   5   6        747.10        760.55        19.73 o                         
   6   5   6        265.14        253.34        17.55 o                         
   7   5   6         49.39         82.54        15.77 o                         
   8   5   6        226.03        228.90        19.86 o                         
 -13   6   6         46.45         68.74        26.86 o                         
 -12   6   6          3.45         35.66        25.06 o                         
 -11   6   6         12.87          4.19        18.16 o                         
 -10   6   6        287.22        269.71        23.00 o                         
  -9   6   6        318.87        347.41        22.87 o                         
  -8   6   6        584.78        603.32        24.38 o                         
  -7   6   6       1258.41       1247.87        27.96 o                         
  -6   6   6       1413.18       1379.98        37.26 o                         
  -5   6   6        370.50        377.38        14.14 o                         
  -4   6   6          2.03         10.87        10.80 o                         
  -3   6   6          6.83          7.72         5.77 o                         
  -2   6   6       1080.31       1007.11        16.37 o                         
  -1   6   6         56.74         51.17         4.69 o                         
   0   6   6        242.98        267.03        22.45 o                         
   1   6   6        470.66        476.16        14.44 o                         
   2   6   6       1479.45       1546.86        47.16 o                         
   3   6   6        662.09        651.07        18.81 o                         
   4   6   6         64.78         23.76        33.09 o                         
   5   6   6         47.21         56.01        14.53 o                         
   6   6   6         46.32         37.26        12.95 o                         
   7   6   6         18.40         25.27        15.55 o                         
   8   6   6          1.03         -0.35        20.45 o                         
 -13   7   6          7.30         15.62        22.29 o                         
 -12   7   6         92.96         89.61        24.07 o                         
 -11   7   6         34.27         50.12        19.41 o                         
 -10   7   6         48.01         63.60        17.53 o                         
  -9   7   6         47.96         26.54        26.61 o                         
  -8   7   6        168.30        207.23        17.32 o                         
  -7   7   6        170.19        171.04        15.62 o                         
  -6   7   6        135.19        142.16        14.86 o                         
  -5   7   6         68.40         94.99        13.37 o                         
  -4   7   6        173.30        138.11         9.70 o                         
  -3   7   6        279.62        284.48         8.92 o                         
  -2   7   6        162.62        165.91        11.63 o                         
  -1   7   6         77.22         69.21         3.30 o                         
   0   7   6        114.43        130.22         9.16 o                         
   1   7   6        142.32        157.40        29.37 o                         
   2   7   6         42.92         62.68        17.17 o                         
   3   7   6        156.75        150.66        16.06 o                         
   4   7   6         92.38        115.91        16.39 o                         
   5   7   6        180.78        201.65        14.19 o                         
   6   7   6        100.89        119.01        14.65 o                         
   7   7   6         77.33        103.55        17.16 o                         
   8   7   6        253.84        303.54        23.82 o                         
 -13   8   6         15.82         14.88        19.70 o                         
 -12   8   6         29.75         43.47        23.36 o                         
 -11   8   6         10.61         29.79        20.96 o                         
 -10   8   6         83.42        111.43        27.53 o                         
  -9   8   6        405.50        416.82        24.40 o                         
  -8   8   6        588.48        569.96        29.58 o                         
  -7   8   6       1003.71        981.47        46.89 o                         
  -6   8   6        314.81        308.57        17.12 o                         
  -5   8   6        222.40        233.74        12.77 o                         
  -4   8   6         54.24         54.07         8.90 o                         
  -3   8   6          7.95         15.69         6.43 o                         
  -2   8   6         19.50         27.79         7.84 o                         
  -1   8   6          3.22          5.57        13.84 o                         
   0   8   6        296.64        311.89        26.91 o                         
   1   8   6       1057.25       1096.12        45.90 o                         
   2   8   6       1447.31       1430.09        37.28 o                         
   3   8   6       1340.60       1291.60        26.25 o                         
   4   8   6        405.34        375.19        20.08 o                         
   5   8   6        297.62        305.43        18.21 o                         
   6   8   6        111.86        147.65        22.64 o                         
   7   8   6          1.24        -12.00        17.68 o                         
   8   8   6          2.69         39.68        19.33 o                         
 -12   9   6         45.61         63.68        18.02 o                         
 -11   9   6         17.64         43.44        16.83 o                         
 -10   9   6         31.10         54.30        25.47 o                         
  -9   9   6         59.27         69.80        25.99 o                         
  -8   9   6         45.19         31.71        25.99 o                         
  -7   9   6         60.87         89.99        18.60 o                         
  -6   9   6        825.68        815.04        25.43 o                         
  -5   9   6        714.68        711.79        19.97 o                         
  -4   9   6          0.07         10.98         7.38 o                         
  -3   9   6         22.64         10.06        11.95 o                         
  -2   9   6         15.17         12.26         7.59 o                         
  -1   9   6         54.03         67.42        32.48 o                         
   0   9   6         80.17        101.20        19.26 o                         
   1   9   6        337.96        356.77        22.73 o                         
   2   9   6         48.18         60.04        25.80 o                         
   3   9   6        508.37        514.52        22.40 o                         
   4   9   6        546.57        518.95        38.09 o                         
   5   9   6          4.14         12.34        13.72 o                         
   6   9   6         73.46         97.87        16.92 o                         
   7   9   6        102.51         94.85        18.52 o                         
 -12  10   6          6.66         26.08        20.67 o                         
 -11  10   6         22.58         42.78        17.49 o                         
 -10  10   6        163.35        172.73        18.62 o                         
  -9  10   6        436.61        405.48        18.53 o                         
  -8  10   6        749.77        703.28        29.25 o                         
  -7  10   6        785.15        692.92        26.11 o                         
  -6  10   6        431.10        416.26        23.85 o                         
  -5  10   6        249.52        272.06        13.35 o                         
  -4  10   6        529.83        557.20        12.82 o                         
  -3  10   6        241.82        227.06        17.29 o                         
  -2  10   6          9.83          1.14        23.54 o                         
  -1  10   6        240.89        246.30        22.21 o                         
   0  10   6        283.38        316.51        28.35 o                         
   1  10   6        370.77        383.13        25.88 o                         
   2  10   6        236.45        287.72        55.93 o                         
   3  10   6        243.57        234.50        18.91 o                         
   4  10   6        403.45        379.67        37.52 o                         
   5  10   6        129.92        144.05        19.16 o                         
   6  10   6        262.58        272.74        20.15 o                         
   7  10   6          4.77         16.37        20.65 o                         
 -12  11   6          0.00         16.91        31.30 o                         
 -11  11   6          8.28         11.86        16.42 o                         
 -10  11   6         35.89         93.73        20.99 o                         
  -9  11   6          1.60         11.13        14.32 o                         
  -8  11   6        161.26        154.16        14.61 o                         
  -7  11   6        105.08         86.85        11.06 o                         
  -6  11   6        220.48        231.66        18.23 o                         
  -5  11   6       1459.63       1447.29        34.04 o                         
  -4  11   6         29.61         33.14         9.78 o                         
  -3  11   6        136.24        125.09        10.77 o                         
  -2  11   6         84.41         69.65         7.95 o                         
  -1  11   6         36.84         37.43        36.88 o                         
   0  11   6         38.89         49.72        20.77 o                         
   1  11   6        408.57        489.10        34.74 o                         
   2  11   6          0.51        -25.51        39.47 o                         
   3  11   6        593.18        560.67        24.67 o                         
   4  11   6        890.13        973.90        38.17 o                         
   5  11   6        184.39        181.76        15.70 o                         
   6  11   6         22.80         31.54        18.03 o                         
   7  11   6         22.02         23.77        17.43 o                         
 -11  12   6         68.47         87.32        18.76 o                         
 -10  12   6        297.73        338.02        28.23 o                         
  -9  12   6        497.79        501.96        44.74 o                         
  -8  12   6        247.99        270.95        19.45 o                         
  -7  12   6         35.06         26.20        11.08 o                         
  -6  12   6        100.30        109.94        14.08 o                         
  -5  12   6        295.12        299.88        12.85 o                         
  -4  12   6       1817.46       1736.48        30.05 o                         
  -3  12   6        845.98        755.17        13.80 o                         
  -2  12   6        315.52        285.35        21.55 o                         
  -1  12   6        370.00        360.89        25.87 o                         
   0  12   6        885.65        895.25        38.18 o                         
   1  12   6        189.31        202.01        24.56 o                         
   2  12   6          2.66        -21.87        23.16 o                         
   3  12   6          6.85         74.55        24.67 o                         
   4  12   6        284.55        363.04        42.05 o                         
   5  12   6        552.68        582.84        27.58 o                         
   6  12   6        389.48        408.92        24.06 o                         
 -11  13   6         17.69         55.81        24.82 o                         
 -10  13   6          8.06          9.68        35.37 o                         
  -9  13   6         32.49         52.14        23.06 o                         
  -8  13   6         66.51         51.23        17.78 o                         
  -7  13   6        149.01        134.46        14.83 o                         
  -6  13   6          9.49         44.46        15.15 o                         
  -5  13   6        758.03        765.02        20.71 o                         
  -4  13   6         66.51         44.74        14.67 o                         
  -3  13   6         91.32         84.57        15.55 o                         
  -2  13   6         65.59         69.17        19.89 o                         
  -1  13   6         93.95         84.55        22.60 o                         
   0  13   6          0.29          7.47        35.52 o                         
   1  13   6         80.60        102.94        30.78 o                         
   2  13   6          0.17        -11.81        24.70 o                         
   3  13   6        395.94        461.48        38.17 o                         
   4  13   6        198.96        213.95        33.50 o                         
   5  13   6          9.20         22.56        41.89 o                         
   6  13   6         77.00        124.90        23.99 o                         
 -10  14   6        266.69        290.30        28.06 o                         
  -9  14   6        538.95        494.46        28.77 o                         
  -8  14   6        202.23        193.94        25.24 o                         
  -7  14   6         13.92         32.66        17.16 o                         
  -6  14   6          3.17          8.49        14.48 o                         
  -5  14   6        217.91        212.77        14.53 o                         
  -4  14   6        766.27        739.91        23.07 o                         
  -3  14   6       1975.17       1839.45        67.00 o                         
  -2  14   6        585.77        615.53        28.06 o                         
  -1  14   6       1002.54       1019.09        73.21 o                         
   0  14   6        738.68        772.60        42.73 o                         
   1  14   6         80.95         73.22        25.71 o                         
   2  14   6        158.68        194.18        34.68 o                         
   3  14   6          1.17        -21.76        26.29 o                         
   4  14   6        345.22        305.89        49.36 o                         
   5  14   6        880.49        914.08        44.98 o                         
  -9  15   6         63.93         75.42        28.87 o                         
  -8  15   6          0.35         -1.63        16.11 o                         
  -7  15   6        105.65        131.07        16.52 o                         
  -6  15   6        106.75         98.15        20.53 o                         
  -5  15   6         33.75         36.22        22.54 o                         
  -4  15   6         39.25         29.56         9.65 o                         
  -3  15   6        335.82        285.16        17.19 o                         
  -2  15   6         14.65         77.32        25.71 o                         
  -1  15   6        245.48        277.57        33.24 o                         
   0  15   6         42.71         99.37        48.49 o                         
   1  15   6         61.67         68.66        26.99 o                         
   2  15   6        119.27         74.24        27.79 o                         
   3  15   6         12.65         38.69        32.54 o                         
   4  15   6         11.44         92.73        46.13 o                         
  -9  16   6        303.16        288.51        21.40 o                         
  -8  16   6         18.37         22.99        16.80 o                         
  -7  16   6        202.35        177.68        17.73 o                         
  -6  16   6          4.16          2.43        13.73 o                         
  -5  16   6        258.32        212.89        15.64 o                         
  -4  16   6       1001.59        920.80        40.05 o                         
  -3  16   6       1372.75       1514.61        48.32 o                         
  -2  16   6        783.21        850.11        36.84 o                         
  -1  16   6        922.44       1006.87        42.93 o                         
   0  16   6       1536.63       1582.68       141.04 o                         
   1  16   6        284.70        273.82        31.92 o                         
   2  16   6         31.60         31.37        29.06 o                         
   3  16   6         75.60         73.05        46.98 o                         
   4  16   6        356.18        418.09        45.73 o                         
  -8  17   6          2.07         -5.19        17.16 o                         
  -7  17   6         71.08         77.16        16.88 o                         
  -6  17   6        117.17        115.78        15.39 o                         
  -5  17   6        165.43        186.12        25.91 o                         
  -4  17   6         46.94         70.72        25.04 o                         
  -3  17   6         40.72         34.00        24.52 o                         
  -2  17   6         10.43          8.99        25.98 o                         
  -1  17   6        247.54        317.24        32.24 o                         
   0  17   6        164.82        225.94        53.28 o                         
   1  17   6         24.36         27.72        36.20 o                         
   2  17   6          2.15         12.43        45.23 o                         
   3  17   6          9.98         40.56        53.12 o                         
  -6  18   6          8.74         11.53        14.44 o                         
  -5  18   6         64.85         69.50        28.03 o                         
  -4  18   6        369.23        350.67        30.49 o                         
  -3  18   6        174.06        218.81        29.68 o                         
  -2  18   6        303.61        303.88        31.70 o                         
  -1  18   6        288.69        298.64        45.26 o                         
   0  18   6        643.69        621.55        45.06 o                         
   1  18   6        112.58        189.54        38.65 o                         
  -4  19   6        133.50        159.90        31.32 o                         
  -3  19   6         18.61         -6.67        27.76 o                         
  -2  19   6         11.51         29.11        49.88 o                         
  -1  19   6        118.77        152.60        31.20 o                         
 -13   1   7        360.52        396.03        27.39 o                         
 -12   1   7        228.51        227.65        23.43 o                         
 -11   1   7          3.21        -20.06        20.70 o                         
 -10   1   7         25.18         39.98        17.82 o                         
  -9   1   7        181.54        210.71        19.08 o                         
  -8   1   7         72.25         64.08        15.95 o                         
  -7   1   7          1.56         11.73        17.52 o                         
  -6   1   7        339.64        333.45        30.60 o                         
  -5   1   7       3165.87       3137.00        71.57 o                         
  -4   1   7       5084.56       5054.15        69.10 o                         
  -3   1   7         29.86         35.32        11.62 o                         
  -2   1   7        193.08        194.53         9.11 o                         
  -1   1   7        478.52        493.76         9.20 o                         
   0   1   7        143.38        148.27         7.69 o                         
   1   1   7          7.30          3.74         8.21 o                         
   2   1   7          4.89          4.82         8.45 o                         
   3   1   7        663.36        664.69        11.94 o                         
   4   1   7       2359.13       2416.16        32.28 o                         
   5   1   7       1435.78       1466.38        25.21 o                         
   6   1   7        130.19        105.54        16.91 o                         
   7   1   7          4.35         -1.40        21.11 o                         
 -13   2   7         26.07         37.46        27.41 o                         
 -12   2   7        191.66        169.88        22.53 o                         
 -11   2   7         42.73         41.58        34.32 o                         
 -10   2   7         63.62         84.32        18.48 o                         
  -9   2   7         21.51         16.74        17.19 o                         
  -8   2   7          3.54         20.25        21.43 o                         
  -7   2   7        121.75        111.91        14.23 o                         
  -6   2   7        343.40        326.44        26.89 o                         
  -5   2   7        199.94        237.06        21.48 o                         
  -4   2   7         63.88         56.22        20.46 o                         
  -3   2   7        517.24        535.42        16.82 o                         
  -2   2   7        332.34        330.71         8.38 o                         
  -1   2   7        580.26        537.22         9.86 o                         
   0   2   7         62.10         65.19         7.00 o                         
   1   2   7        117.58        122.53         6.63 o                         
   2   2   7        269.34        273.43        13.46 o                         
   3   2   7        333.54        317.23        10.81 o                         
   4   2   7         36.33         33.11         7.76 o                         
   5   2   7         64.93         60.47        14.31 o                         
   6   2   7        215.69        195.22        21.61 o                         
   7   2   7          1.12          0.05        22.02 o                         
 -13   3   7        443.42        427.44        28.77 o                         
 -12   3   7         12.72         31.00        21.59 o                         
 -11   3   7         18.31         19.79        33.61 o                         
 -10   3   7         54.82         76.48        18.06 o                         
  -9   3   7        534.53        559.88        25.05 o                         
  -8   3   7        423.76        428.32        18.59 o                         
  -7   3   7         46.08         63.08        17.05 o                         
  -6   3   7        331.49        342.57        21.53 o                         
  -5   3   7       3077.98       3011.03        71.40 o                         
  -4   3   7       2926.09       2935.33        40.77 o                         
  -3   3   7        314.16        304.90        10.06 o                         
  -2   3   7         14.52         24.54         8.85 o                         
  -1   3   7        292.89        299.78        10.27 o                         
   0   3   7        498.06        485.53         8.78 o                         
   1   3   7          6.27          6.26         6.09 o                         
   2   3   7         10.02         12.18         7.43 o                         
   3   3   7        200.77        198.54        12.08 o                         
   4   3   7        859.25        818.78        47.23 o                         
   5   3   7        319.26        350.54        23.33 o                         
   6   3   7         23.76          1.02        21.30 o                         
   7   3   7         23.20         53.11        21.61 o                         
 -13   4   7          5.85         36.72        28.18 o                         
 -12   4   7         86.64        123.07        22.55 o                         
 -11   4   7         24.90         27.56        23.59 o                         
 -10   4   7         34.40         41.32        20.72 o                         
  -9   4   7         15.16         13.63        19.05 o                         
  -8   4   7         15.10         35.40        17.81 o                         
  -7   4   7        214.33        193.17        17.71 o                         
  -6   4   7       1070.31       1053.95        25.36 o                         
  -5   4   7         63.31         91.56        12.57 o                         
  -4   4   7         32.91         46.11        14.29 o                         
  -3   4   7        231.53        240.06        16.43 o                         
  -2   4   7        297.10        280.44         9.91 o                         
  -1   4   7        135.52        140.99         6.65 o                         
   0   4   7         40.39         48.25         7.91 o                         
   1   4   7         10.00          2.90         4.96 o                         
   2   4   7        300.75        311.89        14.61 o                         
   3   4   7        516.37        528.91        22.36 o                         
   4   4   7         66.34         72.07        15.08 o                         
   5   4   7         77.90         92.31        18.39 o                         
   6   4   7         16.84         53.09        28.46 o                         
   7   4   7         36.13          1.38        30.63 o                         
 -13   5   7        248.54        322.57        27.19 o                         
 -12   5   7        168.10        144.26        23.66 o                         
 -11   5   7         99.70         47.17        23.51 o                         
 -10   5   7        317.87        320.85        21.47 o                         
  -9   5   7        621.01        608.40        24.66 o                         
  -8   5   7        392.67        415.52        23.14 o                         
  -7   5   7         36.28         48.36        15.25 o                         
  -6   5   7         71.86        100.47        14.16 o                         
  -5   5   7       1241.07       1191.01        19.81 o                         
  -4   5   7        179.77        183.67        11.61 o                         
  -3   5   7        123.43        122.25         8.87 o                         
  -2   5   7        123.11        133.85         9.11 o                         
  -1   5   7        782.78        789.46        14.21 o                         
   0   5   7       2332.62       2353.33        36.03 o                         
   1   5   7        672.14        679.88        17.57 o                         
   2   5   7        129.64        157.25        23.19 o                         
   3   5   7        188.61        213.97        20.01 o                         
   4   5   7        334.66        343.47        18.58 o                         
   5   5   7        181.06        220.85        22.79 o                         
   6   5   7         36.38         43.61        21.46 o                         
   7   5   7          2.74        -19.66        23.71 o                         
 -12   6   7         61.18         39.34        26.65 o                         
 -11   6   7         52.54          1.42        21.05 o                         
 -10   6   7          1.00          8.20        24.92 o                         
  -9   6   7          3.46         24.69        26.82 o                         
  -8   6   7         23.42         27.06        19.21 o                         
  -7   6   7        145.10        133.12        19.80 o                         
  -6   6   7        409.20        362.21        16.62 o                         
  -5   6   7         65.39         68.62        11.07 o                         
  -4   6   7          0.36        -10.47        11.46 o                         
  -3   6   7        271.63        266.22         9.59 o                         
  -2   6   7         69.87         66.51         7.69 o                         
  -1   6   7         30.56         39.52         8.59 o                         
   0   6   7          0.02         -3.37        26.31 o                         
   1   6   7        114.13        159.68        30.99 o                         
   2   6   7         35.71         72.36        18.36 o                         
   3   6   7        509.53        543.76        49.27 o                         
   4   6   7         49.12         49.01        18.33 o                         
   5   6   7        130.42        147.27        18.51 o                         
   6   6   7          5.64         12.34        21.29 o                         
 -12   7   7        253.00        286.33        27.44 o                         
 -11   7   7        154.53        140.97        26.22 o                         
 -10   7   7        436.33        430.50        28.87 o                         
  -9   7   7        771.81        795.98        27.68 o                         
  -8   7   7        537.90        557.88        24.90 o                         
  -7   7   7         32.00         52.22        17.21 o                         
  -6   7   7          2.01         11.91        15.16 o                         
  -5   7   7          3.49         -3.18        12.45 o                         
  -4   7   7          4.48          9.14        10.31 o                         
  -3   7   7         92.92        106.06        10.85 o                         
  -2   7   7        310.29        344.30        13.02 o                         
  -1   7   7        705.51        746.48        18.79 o                         
   0   7   7       1841.34       1819.13        27.50 o                         
   1   7   7       1433.47       1422.94        59.65 o                         
   2   7   7        961.92        988.95        32.30 o                         
   3   7   7        399.95        416.31        37.10 o                         
   4   7   7        115.16         76.47        21.64 o                         
   5   7   7          1.84         16.81        17.47 o                         
   6   7   7         70.73         50.12        19.73 o                         
 -12   8   7         48.79         87.27        24.95 o                         
 -11   8   7          1.74         20.93        25.19 o                         
 -10   8   7         94.86        106.78        21.31 o                         
  -9   8   7         25.95         30.69        20.73 o                         
  -8   8   7        273.23        268.22        31.07 o                         
  -7   8   7        152.85        161.80        22.40 o                         
  -6   8   7          0.46         -0.69        15.38 o                         
  -5   8   7        150.91        129.27         9.28 o                         
  -4   8   7         79.82         76.63         8.54 o                         
  -3   8   7         64.35         55.08         8.98 o                         
  -2   8   7          1.74          4.23         6.97 o                         
  -1   8   7        224.15        242.88        18.59 o                         
   0   8   7         60.53         59.02        16.51 o                         
   1   8   7        295.53        323.31        77.38 o                         
   2   8   7         13.13          7.21        37.85 o                         
   3   8   7         11.97         25.14        27.32 o                         
   4   8   7         25.99         30.05        31.24 o                         
   5   8   7        220.28        222.53        24.62 o                         
   6   8   7          0.49          8.47        20.83 o                         
 -11   9   7        365.02        363.34        29.83 o                         
 -10   9   7        310.87        299.67        34.21 o                         
  -9   9   7        181.24        195.85        20.86 o                         
  -8   9   7        491.25        486.94        24.58 o                         
  -7   9   7        328.18        355.29        18.49 o                         
  -6   9   7        367.07        355.89        24.83 o                         
  -5   9   7         18.01         50.37        13.99 o                         
  -4   9   7         89.73         83.58        10.57 o                         
  -3   9   7        110.43         95.28         6.02 o                         
  -2   9   7        377.01        430.93        45.35 o                         
  -1   9   7        892.73        984.51        35.85 o                         
   0   9   7        958.38        985.45        34.04 o                         
   1   9   7       1061.31       1058.71        50.11 o                         
   2   9   7        476.56        517.46        28.20 o                         
   3   9   7        254.96        267.32        33.68 o                         
   4   9   7          3.58         12.48        16.09 o                         
   5   9   7          3.05          9.02        18.32 o                         
   6   9   7          2.87         51.05        25.06 o                         
 -11  10   7          2.41          8.00        25.02 o                         
 -10  10   7         95.28         81.83        27.33 o                         
  -9  10   7         35.89         18.07        19.11 o                         
  -8  10   7        460.89        462.79        22.11 o                         
  -7  10   7        287.07        302.36        18.09 o                         
  -6  10   7         34.46         24.97         8.57 o                         
  -5  10   7         32.86         21.35        10.72 o                         
  -4  10   7        183.08        180.74        16.94 o                         
  -3  10   7         61.80         41.03        18.35 o                         
  -2  10   7        403.38        455.37        30.78 o                         
  -1  10   7        449.61        484.43        23.36 o                         
   0  10   7         11.92         -1.43        21.47 o                         
   1  10   7        818.83        845.09        62.72 o                         
   2  10   7        260.77        286.49        27.41 o                         
   3  10   7         21.50          8.51        24.35 o                         
   4  10   7         19.33         62.47        26.41 o                         
   5  10   7        135.24        149.34        47.25 o                         
 -11  11   7        164.04        161.53        25.02 o                         
 -10  11   7         90.24        107.09        28.66 o                         
  -9  11   7          6.55        -19.61        23.41 o                         
  -8  11   7        132.82        159.51        32.75 o                         
  -7  11   7        335.21        265.13        23.12 o                         
  -6  11   7        141.84        139.29        13.69 o                         
  -5  11   7         69.26         68.41        15.24 o                         
  -4  11   7        179.99        177.71        23.35 o                         
  -3  11   7        544.59        539.18        42.60 o                         
  -2  11   7        318.68        346.34        23.05 o                         
  -1  11   7         66.81         87.62        32.10 o                         
   0  11   7         60.55         76.70        47.71 o                         
   1  11   7        316.66        291.69        30.81 o                         
   2  11   7        786.76        836.75        36.59 o                         
   3  11   7        545.31        638.03        34.38 o                         
   4  11   7         63.74        108.39        28.33 o                         
   5  11   7         33.53         21.29        44.42 o                         
 -10  12   7        248.54        188.08        40.66 o                         
  -9  12   7          5.17          5.49        20.08 o                         
  -8  12   7        732.88        699.87        30.16 o                         
  -7  12   7        149.41        139.70        18.05 o                         
  -6  12   7         52.90         27.64        17.82 o                         
  -5  12   7          5.04        -14.55        14.55 o                         
  -4  12   7        163.40        141.88        14.90 o                         
  -3  12   7         90.10         59.83        22.81 o                         
  -2  12   7         70.67         41.78        33.77 o                         
  -1  12   7        260.55        292.32        23.26 o                         
   0  12   7         17.69         12.53        31.22 o                         
   1  12   7        306.53        314.23        33.84 o                         
   2  12   7        508.78        562.07        34.49 o                         
   3  12   7         60.90         93.14        35.96 o                         
   4  12   7         86.40        143.83        72.04 o                         
  -9  13   7          1.92         -5.34        20.03 o                         
  -8  13   7          3.57         31.50        15.88 o                         
  -7  13   7        894.89        890.58        34.44 o                         
  -6  13   7       1098.16       1041.51        49.75 o                         
  -5  13   7        723.77        669.57        30.55 o                         
  -4  13   7        697.22        654.81        38.07 o                         
  -3  13   7       1017.53       1161.48        46.54 o                         
  -2  13   7        477.94        540.12        28.90 o                         
  -1  13   7          8.48         57.08        25.51 o                         
   0  13   7         81.47        168.40        27.84 o                         
   1  13   7          5.37         -6.97        29.63 o                         
   2  13   7        228.86        203.39        31.05 o                         
   3  13   7         70.18         82.03        36.81 o                         
   4  13   7        199.48        220.13        33.24 o                         
  -9  14   7          9.46         19.63        22.14 o                         
  -8  14   7         31.49         11.02        16.15 o                         
  -7  14   7         24.46         19.94        17.06 o                         
  -6  14   7         29.38          9.22        12.68 o                         
  -5  14   7         22.14         80.61        27.89 o                         
  -4  14   7        203.35        229.23        29.88 o                         
  -3  14   7        145.43        180.51        29.60 o                         
  -2  14   7          2.97         21.00        40.01 o                         
  -1  14   7         89.21        102.05        23.88 o                         
   0  14   7          0.22         -7.01        26.79 o                         
   1  14   7        266.64        311.72        48.39 o                         
   2  14   7          7.27         61.96        29.20 o                         
   3  14   7         98.40        124.38        51.21 o                         
  -8  15   7         36.36         59.87        18.90 o                         
  -7  15   7        140.57        185.19        41.52 o                         
  -6  15   7        706.92        600.18        35.77 o                         
  -5  15   7        202.79        244.59        27.52 o                         
  -4  15   7        436.69        450.01        29.58 o                         
  -3  15   7        767.71        854.34        38.41 o                         
  -2  15   7        265.34        312.18        39.77 o                         
  -1  15   7         61.96         69.94        24.51 o                         
   0  15   7        346.88        422.64        59.52 o                         
   1  15   7        114.24        137.60        57.55 o                         
   2  15   7        194.24        237.26        41.94 o                         
  -7  16   7          0.31          7.32        14.36 o                         
  -6  16   7        288.52        316.61        55.03 o                         
  -5  16   7         15.48         36.75        29.89 o                         
  -4  16   7         73.02         64.50        30.11 o                         
  -3  16   7        250.61        268.60        29.53 o                         
  -2  16   7         35.56         37.24        27.03 o                         
  -1  16   7          0.71         22.92        32.89 o                         
   0  16   7          3.43         12.02        36.88 o                         
   1  16   7         85.19        109.37        46.81 o                         
  -5  17   7        151.01        180.53        32.75 o                         
  -4  17   7        122.77        127.72        28.63 o                         
  -3  17   7        620.61        628.23        45.03 o                         
  -2  17   7        348.73        373.92        31.71 o                         
  -1  17   7         17.96         31.75        27.08 o                         
 -12   0   8         77.12         64.82        31.33 o                         
 -11   0   8        211.91        198.17        38.28 o                         
 -10   0   8         31.45         64.91        26.63 o                         
  -9   0   8         39.32         47.10        24.61 o                         
  -8   0   8        778.34        806.63        33.50 o                         
  -7   0   8       3616.90       3537.82       133.34 o                         
  -6   0   8         27.32         36.81        25.75 o                         
  -5   0   8         51.14         82.75        17.56 o                         
  -4   0   8          3.60          0.32        21.06 o                         
  -3   0   8          4.58         20.14        11.74 o                         
  -2   0   8        320.05        303.62        15.05 o                         
  -1   0   8        634.39        598.31        19.17 o                         
   0   0   8         83.09         87.10        12.02 o                         
   1   0   8        813.94        825.83        31.34 o                         
   2   0   8       1633.35       1709.75        29.48 o                         
   3   0   8        494.30        550.13        19.05 o                         
   4   0   8         22.45         68.00        51.24 o                         
 -12   1   8          4.44          7.51        25.28 o                         
 -11   1   8         10.86         34.99        20.59 o                         
 -10   1   8         20.43        -15.08        20.24 o                         
  -9   1   8         25.68         27.74        18.73 o                         
  -8   1   8         16.31         16.70        39.21 o                         
  -7   1   8          6.69         25.87        20.17 o                         
  -6   1   8         25.20         36.41        21.93 o                         
  -5   1   8        269.66        275.59        14.93 o                         
  -4   1   8          0.76         -3.31        11.81 o                         
  -3   1   8        175.01        176.09         8.75 o                         
  -2   1   8         39.90         33.59        10.16 o                         
  -1   1   8          8.06         18.30         8.61 o                         
   0   1   8        149.60        155.76         9.06 o                         
   1   1   8        125.87        124.19         9.02 o                         
   2   1   8         17.17         29.09        11.72 o                         
   3   1   8         12.55         33.50        14.57 o                         
   4   1   8         68.44         65.44        13.24 o                         
   5   1   8         70.11         42.38        38.37 o                         
 -12   2   8         71.94         81.75        24.78 o                         
 -11   2   8         53.59         63.23        24.47 o                         
 -10   2   8         13.35          0.54        20.12 o                         
  -9   2   8         25.49         40.05        20.86 o                         
  -8   2   8        714.62        694.44        25.40 o                         
  -7   2   8       1849.37       1862.19        38.45 o                         
  -6   2   8        342.76        355.81        27.46 o                         
  -5   2   8         26.34         32.43        11.91 o                         
  -4   2   8        153.48        170.44        13.18 o                         
  -3   2   8        274.13        285.09        10.95 o                         
  -2   2   8        317.91        300.78        10.08 o                         
  -1   2   8          5.76          8.27         7.96 o                         
   0   2   8         92.69         98.10         8.28 o                         
   1   2   8        991.93       1015.00        30.53 o                         
   2   2   8       1540.35       1544.06        46.60 o                         
   3   2   8        408.27        433.94        24.16 o                         
   4   2   8          4.00         11.83        17.55 o                         
   5   2   8        103.48        117.37        18.86 o                         
 -12   3   8          8.98         14.19        23.35 o                         
 -11   3   8         17.12         15.68        22.43 o                         
 -10   3   8          9.97          5.73        18.50 o                         
  -9   3   8        223.27        220.72        24.99 o                         
  -8   3   8        145.72        175.55        21.38 o                         
  -7   3   8        113.22        107.49        18.89 o                         
  -6   3   8         34.93         30.16        27.95 o                         
  -5   3   8        856.83        837.91        24.29 o                         
  -4   3   8          8.59          8.33        10.22 o                         
  -3   3   8         36.09         32.71         8.54 o                         
  -2   3   8        131.64        141.69        10.64 o                         
  -1   3   8          0.03         15.27         9.56 o                         
   0   3   8        297.36        329.39        14.79 o                         
   1   3   8        487.08        524.27        30.29 o                         
   2   3   8         81.53        101.52        14.01 o                         
   3   3   8          1.82          5.07        14.10 o                         
   4   3   8         18.46         58.73        25.14 o                         
   5   3   8        158.24        203.23        22.21 o                         
 -12   4   8        153.74        154.67        24.30 o                         
 -11   4   8        247.83        236.12        27.63 o                         
 -10   4   8         55.71         62.78        23.69 o                         
  -9   4   8         16.84          8.84        21.11 o                         
  -8   4   8        470.16        428.90        22.38 o                         
  -7   4   8        335.98        368.18        19.70 o                         
  -6   4   8        581.06        564.18        22.54 o                         
  -5   4   8          9.44         25.97        13.21 o                         
  -4   4   8        369.48        354.73        14.01 o                         
  -3   4   8        985.49        998.79        26.48 o                         
  -2   4   8        579.18        605.85        25.04 o                         
  -1   4   8        156.57        169.45        11.51 o                         
   0   4   8        179.31        211.67        15.54 o                         
   1   4   8        764.72        783.68        25.33 o                         
   2   4   8        613.97        615.88        18.67 o                         
   3   4   8          1.36         11.49        34.23 o                         
   4   4   8         36.84         31.51        19.67 o                         
   5   4   8         83.04         49.65        35.45 o                         
 -11   5   8          9.57         60.79        23.66 o                         
 -10   5   8          0.47         -9.85        27.17 o                         
  -9   5   8        212.28        223.24        21.73 o                         
  -8   5   8        383.68        374.35        21.99 o                         
  -7   5   8        521.13        441.31        23.14 o                         
  -6   5   8          0.22         22.03        13.02 o                         
  -5   5   8         15.84         27.70        16.73 o                         
  -4   5   8          7.16          7.24        14.61 o                         
  -3   5   8         15.63         26.11         9.14 o                         
  -2   5   8        269.21        259.70         9.00 o                         
  -1   5   8         25.69         33.09         8.47 o                         
   0   5   8        261.66        290.87        18.30 o                         
   1   5   8        178.26        173.14        16.86 o                         
   2   5   8         34.39         52.87        15.83 o                         
   3   5   8         72.35         70.52        20.82 o                         
   4   5   8        101.17        108.71        33.86 o                         
   5   5   8          0.06        -24.36        24.36 o                         
 -11   6   8        356.91        372.67        30.28 o                         
 -10   6   8        227.53        237.29        30.29 o                         
  -9   6   8        184.01        140.42        23.33 o                         
  -8   6   8        268.21        259.45        20.20 o                         
  -7   6   8        412.60        397.97        23.38 o                         
  -6   6   8        212.26        198.88        16.44 o                         
  -5   6   8        121.05        121.16        10.89 o                         
  -4   6   8         78.35        101.24        12.02 o                         
  -3   6   8       2083.60       1973.55        57.71 o                         
  -2   6   8       1306.26       1323.75        38.60 o                         
  -1   6   8        867.50        871.60        22.55 o                         
   0   6   8        367.70        372.36        17.82 o                         
   1   6   8        244.02        266.21        22.26 o                         
   2   6   8        115.14        132.62        21.81 o                         
   3   6   8         21.88         -9.15        27.33 o                         
   4   6   8          2.57        -17.20        22.25 o                         
 -11   7   8         23.05         43.84        26.25 o                         
 -10   7   8         45.00         43.58        21.40 o                         
  -9   7   8          4.29        -18.95        18.95 o                         
  -8   7   8        185.17        169.20        22.15 o                         
  -7   7   8          0.05         10.60        18.52 o                         
  -6   7   8        164.87        147.03        12.96 o                         
  -5   7   8         65.00         74.76        11.83 o                         
  -4   7   8          1.92          5.86         9.89 o                         
  -3   7   8         10.77         14.93         6.69 o                         
  -2   7   8        319.52        331.36        30.59 o                         
  -1   7   8        217.67        227.79        12.74 o                         
   0   7   8         17.76         15.55        25.81 o                         
   1   7   8        150.71        166.59        19.86 o                         
   2   7   8          7.43         28.01        27.68 o                         
   3   7   8         29.36         45.22        33.06 o                         
   4   7   8         18.02         19.34        23.34 o                         
 -10   8   8        396.62        402.78        29.03 o                         
  -9   8   8        198.66        180.77        21.45 o                         
  -8   8   8        101.82         95.88        20.70 o                         
  -7   8   8        123.85         58.50        16.79 o                         
  -6   8   8        110.27        104.43        14.73 o                         
  -5   8   8        100.71         89.59         9.60 o                         
  -4   8   8        154.13        122.31        11.74 o                         
  -3   8   8        653.11        686.88        25.50 o                         
  -2   8   8       1492.91       1544.76        40.64 o                         
  -1   8   8        857.80        946.90        28.89 o                         
   0   8   8        710.94        727.96        37.87 o                         
   1   8   8         90.11         66.70        19.29 o                         
   2   8   8         48.39         79.67        36.21 o                         
   3   8   8          1.31         24.59        23.60 o                         
   4   8   8          7.81        -28.08        32.47 o                         
 -10   9   8        171.97        157.95        24.80 o                         
  -9   9   8         47.51         33.60        23.64 o                         
  -8   9   8         10.17         19.00        27.83 o                         
  -7   9   8         20.07          9.61        17.07 o                         
  -6   9   8        118.77         92.90        16.41 o                         
  -5   9   8          6.85         25.72        15.63 o                         
  -4   9   8        420.77        396.76        31.63 o                         
  -3   9   8        200.07        198.85        28.75 o                         
  -2   9   8         36.68          4.34        26.21 o                         
  -1   9   8        210.68        249.55        23.91 o                         
   0   9   8          0.02         15.60        18.73 o                         
   1   9   8         20.54         60.23        19.91 o                         
   2   9   8        189.69        239.84        41.72 o                         
   3   9   8        113.11        113.96        37.56 o                         
 -10  10   8        161.35        181.74        26.40 o                         
  -9  10   8        292.51        307.89        24.87 o                         
  -8  10   8        122.09        142.48        19.35 o                         
  -7  10   8        139.49        144.98        19.94 o                         
  -6  10   8        261.29        244.51        16.82 o                         
  -5  10   8        231.61        238.57        17.47 o                         
  -4  10   8        257.08        254.53        29.39 o                         
  -3  10   8        184.19        194.10        24.10 o                         
  -2  10   8        526.88        556.68        29.79 o                         
  -1  10   8        978.99       1011.72        37.40 o                         
   0  10   8        319.92        321.55        26.52 o                         
   1  10   8        120.87        123.18        22.09 o                         
   2  10   8         31.72         75.29        33.78 o                         
   3  10   8         32.43          2.37        31.80 o                         
  -9  11   8        151.24        121.59        21.33 o                         
  -8  11   8         90.10         53.67        21.78 o                         
  -7  11   8        172.28        162.02        18.11 o                         
  -6  11   8        281.41        296.03        24.48 o                         
  -5  11   8          0.73         40.53        22.49 o                         
  -4  11   8        438.38        454.07        29.40 o                         
  -3  11   8        149.21        159.76        25.79 o                         
  -2  11   8         40.15         78.38        26.40 o                         
  -1  11   8        378.13        402.77        26.27 o                         
   0  11   8        100.00        108.91        22.89 o                         
   1  11   8         27.76         61.46        26.65 o                         
   2  11   8        162.29        200.90        38.03 o                         
  -8  12   8        163.03        162.57        17.83 o                         
  -7  12   8        262.68        247.50        24.80 o                         
  -6  12   8        452.63        385.97        51.66 o                         
  -5  12   8        432.75        501.55        38.40 o                         
  -4  12   8         25.30         86.64        47.06 o                         
  -3  12   8          1.90         20.35        26.64 o                         
  -2  12   8         38.82         35.39        22.91 o                         
  -1  12   8        421.92        431.25        28.13 o                         
   0  12   8        117.40         92.12        24.17 o                         
   1  12   8         91.10         74.19        36.37 o                         
   2  12   8         19.06         33.20        29.96 o                         
  -7  13   8         68.89         61.92        20.52 o                         
  -6  13   8        167.87        158.20        30.27 o                         
  -5  13   8          5.70         12.73        26.08 o                         
  -4  13   8        272.90        282.03        28.40 o                         
  -3  13   8        274.32        338.47        37.90 o                         
  -2  13   8         95.26         64.65        25.96 o                         
  -1  13   8        124.14        153.36        26.11 o                         
   0  13   8         21.32         12.52        24.10 o                         
   1  13   8         34.19        -16.55        51.05 o                         
  -6  14   8        351.90        364.61        40.41 o                         
  -5  14   8        375.58        387.48        61.66 o                         
  -4  14   8         29.79         47.18        32.31 o                         
  -3  14   8        180.28        225.45        35.17 o                         
  -2  14   8          6.09         28.79        24.90 o                         
  -1  14   8          1.44        -16.46        32.12 o                         
 -10   1   9        666.06        668.63        34.93 o                         
  -9   1   9        131.33        146.90        32.12 o                         
  -8   1   9        268.27        266.26        26.85 o                         
  -7   1   9         38.15         68.38        33.32 o                         
  -6   1   9        225.06        255.46        17.38 o                         
  -5   1   9        232.34        243.55        13.99 o                         
  -4   1   9         15.65         12.39        16.22 o                         
  -3   1   9         13.47         16.22         9.03 o                         
  -2   1   9        160.93        160.52         9.83 o                         
  -1   1   9       1023.33        973.87        27.02 o                         
   0   1   9        620.21        614.33        31.84 o                         
   1   1   9         31.10         22.05        13.19 o                         
   2   1   9        131.51        158.50        25.27 o                         
   3   1   9        391.80        413.28        45.99 o                         
 -10   2   9        301.10        249.34        28.09 o                         
  -9   2   9          0.15         17.52        20.58 o                         
  -8   2   9         80.74        106.82        24.66 o                         
  -7   2   9         27.93         -3.05        26.02 o                         
  -6   2   9        104.89        102.94        15.64 o                         
  -5   2   9        281.04        258.27        14.07 o                         
  -4   2   9        153.73        164.37        13.43 o                         
  -3   2   9          9.36         11.21         8.70 o                         
  -2   2   9         40.82         49.37         9.75 o                         
  -1   2   9         20.26         37.36         7.84 o                         
   0   2   9          0.03         16.15        12.31 o                         
   1   2   9          0.01          6.15        13.48 o                         
   2   2   9        184.63        207.17        15.37 o                         
 -10   3   9        344.59        353.97        27.30 o                         
  -9   3   9        419.96        420.39        29.22 o                         
  -8   3   9         15.58         25.66        26.59 o                         
  -7   3   9         86.93        136.06        28.91 o                         
  -6   3   9         71.18         71.75        16.00 o                         
  -5   3   9        372.42        394.20        16.41 o                         
  -4   3   9         44.80         43.82        10.32 o                         
  -3   3   9          1.39         15.35         9.38 o                         
  -2   3   9        187.77        198.20        15.40 o                         
  -1   3   9        782.74        818.04        23.33 o                         
   0   3   9        343.10        339.96        19.34 o                         
   1   3   9         32.82         48.88        16.44 o                         
   2   3   9          9.07         49.43        17.43 o                         
 -10   4   9        131.70        139.87        23.88 o                         
  -9   4   9          5.39         26.39        26.03 o                         
  -8   4   9        478.16        443.62        24.03 o                         
  -7   4   9         28.79         73.21        27.43 o                         
  -6   4   9        152.69        164.12        15.23 o                         
  -5   4   9        399.95        384.55        16.27 o                         
  -4   4   9        438.42        411.13        16.09 o                         
  -3   4   9         14.68          7.69         8.46 o                         
  -2   4   9        423.31        429.76        18.15 o                         
  -1   4   9        383.30        358.58        17.04 o                         
   0   4   9         44.01         52.41        14.97 o                         
   1   4   9          7.32         13.60        13.27 o                         
   2   4   9         35.59         28.33        13.97 o                         
  -9   5   9        291.12        252.21        23.56 o                         
  -8   5   9          1.57         15.06        20.24 o                         
  -7   5   9          6.27         16.95        18.85 o                         
  -6   5   9        311.60        300.60        22.96 o                         
  -5   5   9        523.40        515.19        16.93 o                         
  -4   5   9        703.23        655.92        21.96 o                         
  -3   5   9        510.26        531.91        18.01 o                         
  -2   5   9        563.39        609.12        20.82 o                         
  -1   5   9        537.62        552.16        18.77 o                         
   0   5   9        103.73        135.90        19.33 o                         
   1   5   9          1.16         11.92        14.58 o                         
   2   5   9         11.95         47.63        19.06 o                         
  -9   6   9          0.24         15.07        20.55 o                         
  -8   6   9        175.27        161.20        22.98 o                         
  -7   6   9         39.10         24.35        21.15 o                         
  -6   6   9         35.61         42.53        18.67 o                         
  -5   6   9        146.09        125.37        15.24 o                         
  -4   6   9        135.95        105.57        10.25 o                         
  -3   6   9          0.97         -4.73        13.34 o                         
  -2   6   9        320.25        339.45        16.90 o                         
  -1   6   9         25.89         28.87        13.41 o                         
   0   6   9         20.05         25.13        17.14 o                         
   1   6   9         36.86         58.01        19.81 o                         
   2   6   9          4.25         -7.43        21.40 o                         
  -9   7   9        201.51        176.26        24.25 o                         
  -8   7   9         68.38         73.48        20.39 o                         
  -7   7   9          1.56         20.91        27.27 o                         
  -6   7   9        579.98        540.90        32.02 o                         
  -5   7   9        808.87        834.14        37.32 o                         
  -4   7   9        778.16        738.75        30.99 o                         
  -3   7   9        539.26        571.66        27.78 o                         
  -2   7   9         89.55         82.02        23.49 o                         
  -1   7   9        229.89        228.46        21.59 o                         
   0   7   9          5.22         11.57        25.42 o                         
   1   7   9         35.73         56.46        21.71 o                         
  -8   8   9          8.01        -18.48        18.48 o                         
  -7   8   9         30.87          4.36        18.13 o                         
  -6   8   9        442.05        411.63        46.99 o                         
  -5   8   9          1.27         -2.28        23.20 o                         
  -4   8   9        251.94        290.60        32.33 o                         
  -3   8   9          3.64        -21.71        21.71 o                         
  -2   8   9        215.18        275.51        23.29 o                         
  -1   8   9          0.55          9.41        21.60 o                         
   0   8   9        118.23        115.47        25.31 o                         
   1   8   9         29.09         39.43        21.05 o                         
  -8   9   9        143.32        132.43        24.68 o                         
  -7   9   9         18.96         29.02        15.34 o                         
  -6   9   9         37.63         62.21        25.64 o                         
  -5   9   9        301.67        295.89        30.14 o                         
  -4   9   9        707.82        756.73        54.47 o                         
  -3   9   9        352.17        395.96        34.45 o                         
  -2   9   9        200.15        198.16        25.45 o                         
  -1   9   9         72.15         84.71        21.96 o                         
   0   9   9          1.69        -25.26        25.26 o                         
  -7  10   9         85.93         50.08        25.55 o                         
  -6  10   9        220.19        287.33        32.94 o                         
  -5  10   9         77.57        115.43        34.80 o                         
  -4  10   9        313.92        315.23        41.96 o                         
  -3  10   9          3.62          2.25        32.15 o                         
  -2  10   9         34.11         46.45        22.68 o                         
  -1  10   9        111.04        116.18        26.05 o                         
  -5  11   9        161.44        164.23        31.72 o                         
  -4  11   9        420.54        431.80        32.61 o                         
  -3  11   9         99.41        104.53        35.13 o                         
  -2  11   9        353.65        345.89        28.33 o                         
  -7   0  10        290.43        262.67        37.65 o                         
  -6   0  10         28.06         20.22        20.23 o                         
  -5   0  10          6.21          4.62        15.51 o                         
  -4   0  10        371.81        350.22        34.71 o                         
  -3   0  10        639.40        626.36        21.35 o                         
  -2   0  10         95.47         90.61        14.36 o                         
  -7   1  10         23.89         37.81        27.85 o                         
  -6   1  10         21.60         41.10        14.36 o                         
  -5   1  10          2.18         10.60        12.16 o                         
  -4   1  10         62.33         56.10        12.17 o                         
  -3   1  10         68.41         58.08        10.36 o                         
  -2   1  10          3.40         13.24        14.89 o                         
  -7   2  10        230.91        238.23        26.73 o                         
  -6   2  10          7.25         18.47        15.83 o                         
  -5   2  10         35.61         30.81        12.01 o                         
  -4   2  10        302.24        319.39        20.10 o                         
  -3   2  10        423.93        428.69        19.89 o                         
  -2   2  10          9.82         25.59        17.00 o                         
  -6   3  10         22.76         41.36        17.20 o                         
  -5   3  10         54.87         56.85        10.90 o                         
  -4   3  10        177.69        175.93        17.57 o                         
  -3   3  10          7.86         23.71        17.01 o                         
  -2   3  10         37.81         45.36        19.22 o                         
  -6   4  10        144.27        125.21        15.70 o                         
  -5   4  10         47.05         57.51        17.48 o                         
  -4   4  10        202.60        260.57        24.78 o                         
  -3   4  10        263.64        276.03        20.74 o                         
  -4   5  10        158.63        161.31        21.27 o                         
                                                                                
